# Supplementary material for: Rejection of Lepeophtheirus salmonis driven in part by chitin sensing is not impacted by seawater acclimitization in Coho salmon (Oncorhynchus kisutch)
Source: Sci Rep. 2023 Jun 15;13:9685. doi: 10.1038/s41598-023-36632-0 (PMC10272145; doi:10.1038/s41598-023-36632-0)
Supplement: Supplementary file 1 — Supplementary Information 1. [file 41598_2023_36632_MOESM1_ESM.xlsx]

## Sheet: Okis DET Matrix
	Sample Name
Transcript ID	A1-Sk1	A1-Sk3	A2-Sk3	A2-Sk5	A2-Sk5_1	B1-Sk1	B1-Sk3	B1-Sk5	B1-Sk8	B2-Sk2	B2-Sk4	B3-Sk1	B3-Sk4	B3-Sk6	B4-Sk2	B4-Sk7	C1-Sk1	C1-Sk5	C1-Sk7	C1-Sk8	C2-Sk2	C2-Sk6	D1-Sk1	D1-Sk2	D1-Sk3	D1-Sk8	D2-Sk3	D2-Sk6	E1-Sk3	E1-Sk5	E1-Sk7	E2-Sk1	E2-Sk5	E2-Sk7
XM_020478031.1	0	0	0	0	0	15.874	0	24.608	8.276	10.472	34.441	0	0	0	0	0	39.606	84.839	109.435	31.61	20.101	60.849	0	33.003	0	23.657	107.324	40.336	0	0	0	0	0	21.5
XM_020461136.1	0	0	0	88.227	5.261	0	0	0	0	0	0	0	0	0	0	0	0	0	3.149	0	0	0	202.805	0	0	0	0	105.161	0	0	0	0	0	0
XR_002257469.1	0	77.547	14.226	0	0	1590.78	715.831	2552.09	331.038	3157.96	4896.77	0	0	0	0	0	4557.06	2857.53	3053.16	3378.37	2821.3	2397.28	0	1340.14	74.607	1423.13	1484.39	169.987	0	114.901	0	0	0	180.159
XM_020505698.1	6.765	0	0	0	0	137.195	0	74.618	0	125.66	0	0	7.341	42.381	0	157.368	0	0	54.324	18.966	109.119	0	42.036	107.011	57.859	46.068	0	38.895	0	92.878	94.604	1.979	0	0
XM_020457509.1	0	200.918	0	0	31.565	0	0	12.701	0	0	0	30.302	0	75.515	14.175	0	0	0	0	0	0	0	40.561	0	30.452	0	0	0	85.104	24.895	0	45.507	0	14.828
XM_020495828.1	0	0	11.065	84.488	0	5.669	0	0	0	0	0	0	0	69.351	0	7.82	0	0	207.061	13.434	0	0	199.855	0	0	0	224.473	0	0	0	0	0	0	0
XM_020509248.1	1438.33	5336.67	367.501	356.646	2235.87	2212.13	13146.8	508.831	211.037	3434.71	746.991	82.932	296.072	321.326	97.651	274.662	675.719	4091.55	843.988	519.993	1962.71	706.849	340.712	2049.21	216.97	2266.06	1004.46	563.983	266.991	403.109	232.648	298.762	229.965	659.84
XM_020500053.1	194.844	0	0	0	0	0	62.355	171.463	0	0	0	0	0	0	0	0	0	0	0	0	63.174	0	0	0	0	0	0	0	0	0	0	0	0	0
XM_020465981.1	1330.08	2661.28	117.759	423.19	1111.8	455.805	1940.47	190.514	87.725	1166.84	145.418	173.041	907.79	193.412	281.141	4642.86	79.211	1448.69	107.073	135.925	334.536	159.208	135.695	43.004	124.092	278.899	61.22	7.203	142.674	597.483	186.312	246.331	137.19	17.052
XM_020487608.1	0	0	0	14.206	0	0	0	0	0	0	0	145.131	0	6.165	219.716	39.098	5.658	0	0	0	0	0	79.647	0	0	12.451	23.43	25.21	0	26.81	0	0	0	0
XM_020502325.1	0	0	0	0	0	0	0	0	0	0	0	0	0	47.775	182.703	0	0	6.427	0	0	0	0	0	0	0	0	0	33.853	0	0	0	0	0	0
XM_020473290.1	0	1988.03	15.016	0	2323.55	0	1436.65	0	11.586	0	0	18.341	0	23.888	0	0	0	0	0	0	0	283.406	0	0	35.02	0	16.628	6.483	0	0	0	0	0	0
XM_020486600.1	0	0	0	0	0	0	27.436	0	0	35.903	0	0	0	0	0	0	54.963	0	10.235	22.918	27.28	0	54.573	0	41.871	72.215	31.744	0	36.711	0	69.505	17.807	53.297	0
XM_020499025.1	0	0	0	14.206	0	30.614	0	0	0	0	6.123	168.257	0	127.914	29.925	3.91	0	0	0	0	0	5.001	14.749	0	104.298	0	5.291	0	23.362	0	144.802	6.925	4.935	0
XM_020482711.1	2171.69	16151	754.761	454.593	3224.91	1519.35	7243.11	414.368	585.937	3374.87	473.758	422.635	1602.7	832.981	482.744	974.512	474.458	1830.46	343.264	457.562	2358.99	559.311	493.369	1715.17	427.089	2241.16	379.412	412.723	530.645	885.692	893.91	959.601	732.336	481.164
XM_020460691.1	1159.59	1917.53	390.421	181.688	1932.49	470.545	720.819	306.41	329.383	554.999	241.854	305.414	1361.69	704.296	642.609	619.699	95.377	374.062	68.495	100.363	321.614	165.876	699.861	167.017	210.88	536.632	140.579	75.63	347.923	476.837	752.004	1165.37	559.615	86.743
XM_020465771.1	441.104	126.896	214.178	27.664	161.333	57.826	0	215.122	23.173	20.943	5.358	59.009	1376.37	674.244	56.701	10.752	0	8.998	7.086	15.015	0	3.334	22.124	0	8.374	65.99	9.825	49.7	15.853	44.045	14.48	44.518	23.687	77.846
XM_020489704.1	128.543	42.299	121.71	112.153	131.522	307.272	152.145	238.936	203.588	284.231	215.066	51.833	80.747	238.875	96.864	260.978	594.083	236.52	403.886	220.483	318.743	330.085	60.473	201.021	63.949	216.645	373.365	95.798	77.594	55.535	49.233	51.443	34.544	110.468
XM_020494667.1	39.239	31.724	11.855	8.225	5.261	0	0	30.165	14.069	0	26.788	51.035	108.886	45.463	45.676	48.872	75.17	0	0	20.547	0	11.67	7.375	0	0	3.735	16.628	4.322	21.693	56.493	0	129.596	4.935	0
XM_020466640.1	0	331.339	0	0	192.898	0	229.465	160.349	0	0	162.256	35.087	46.491	0	0	0	152.764	169.678	0	0	163.679	0	0	0	0	0	0	0	0	0	144.802	0	0	0
XM_020465111.1	0	0	0	0	0	17.008	0	8.732	0	0	0	0	0	0	0	0	88.91	0	23.619	3.161	0	32.508	10.325	20.002	8.374	11.206	65.755	0	0	7.66	17.376	0	0	0
XM_020489172.1	228.671	211.493	159.646	241.502	250.768	1021.59	780.679	392.141	142.346	1133.93	502.076	136.36	108.886	111.732	51.188	188.647	395.247	1493.68	801.474	554.764	541.289	635.997	211.654	366.037	129.421	490.564	690.801	203.12	196.072	175.223	99.431	165.21	122.385	225.384
XM_020487527.1	0	0	38.726	112.153	191.145	137.195	0	41.278	84.415	234.865	354.362	33.492	0	0	29.138	34.211	421.92	275.083	231.467	80.607	390.532	236.728	0	510.052	0	174.312	55.173	244.176	0	0	0	0	0	335.11
XM_020485781.1	0	0	0	0	0	0	0	16.67	35.587	8.976	62.76	0	0	9.247	0	0	25.865	14.14	64.559	25.288	74.66	0	0	10.001	0	62.254	3.779	38.895	0	0	0	25.721	0	0
XM_020472850.1	13571.4	62002.6	7780.76	3260.66	16873.3	19868.3	81836.7	6891.05	6235.1	59045.3	7469.91	2655.43	5445.52	5167.41	2433.41	5790.38	14933.7	23617.3	10648.3	10651.2	34959.8	11090.4	3205.79	18283.9	2551.11	23198.5	10609.2	7303.68	2570.63	4988.6	4596.97	5507.32	3757.42	8885.6
XM_020453242.1	0	0	0	0	0	57.826	67.343	18.258	0	34.407	0	4.785	6.117	3.853	0	0	12.932	0	24.406	15.805	87.583	19.172	0	67.007	0	0	26.453	22.329	7.509	0	10.619	0	0	26.69
XM_020502382.1	0	0	76.662	2.243	0	9.071	296.808	0	6.621	92.749	68.117	0	0	0	3.15	3.91	12.124	0	6.298	0	18.665	5.001	4.425	0	0	0	40.813	20.168	3.337	0	3.861	8.904	5.922	9.638
XM_020484999.1	0	0	113.017	0	0	0	0	0	56.276	0	0	0	0	0	0	0	21.015	0	0	52.948	0	156.707	0	0	0	0	0	89.315	0	51.705	135.148	87.057	0	0
XM_020461253.1	51.417	0	84.565	17.944	7.014	7.937	0	10.32	16.552	0	0	13.556	144.366	25.429	37.013	261.955	4.041	0	0	7.112	0	15.004	42.773	4	1.523	0	0	0	7.509	6.703	47.302	97.939	54.284	2.224
XM_020488834.1	3285.28	6246.09	2171.82	1002.65	5164.41	3136.21	2369.47	3245.88	421.246	4448.97	3168.59	105.26	203.091	375.265	195.303	370.451	5433.23	3708.49	2397.34	1062.9	6145.13	2173.06	185.843	2943.3	156.066	2177.66	1958.28	3522.19	290.353	871.329	127.426	145.424	93.763	4190.36
XM_020468937.1	0	14.1	0	0	0	0	0	0	4.138	0	7.654	24.72	45.267	53.94	25.988	42.03	4.041	0	0	0	0	8.335	34.661	0	0	0	14.36	0	24.196	0	12.549	19.786	0	0
XM_020461538.1	0	0	0	0	0	0	0	1.588	0	23.935	1.531	0	0	6.165	0	0	4.85	0	59.835	0	15.794	0	2.95	0	116.479	12.451	15.872	9.364	33.374	1.915	0	12.861	0	7.414
XM_020460785.1	20.296	17.624	1.581	14.206	22.797	0	32.424	15.082	19.862	23.935	0	0	4.894	1.541	0	8.797	20.207	10.283	32.279	3.951	0	9.169	22.124	18.002	25.123	24.902	22.674	20.168	12.515	8.618	3.861	14.839	9.87	25.949
XM_020454820.1	0	0	0	0	0	0	0	0	0	0	0	0	0	0	0	0	0	69.414	0	0	0	0	60.473	0	0	0	0	120.287	0	0	0	0	0	0
XM_020456442.1	13.531	0	0	17.197	28.058	10.205	0	0	25.655	0	0	29.505	7.341	13.87	25.988	28.346	0	5.142	0	0	0	0	14.749	0	0	8.716	9.07	7.203	5.84	17.235	9.653	14.839	0	5.19
XM_020466009.1	39.239	66.973	7.113	5.234	28.058	13.606	0	11.113	0	5.984	13.011	60.604	40.373	18.494	35.438	44.962	7.274	0	4.724	13.434	27.28	10.003	21.387	0	25.123	16.186	0	0	45.889	28.725	58.886	54.41	35.531	17.052
XM_020472942.1	56.829	28.199	18.177	4.486	15.783	0	0	19.845	0	0	3.061	0	0	67.039	0	0	0	0	0	0	0	0	0	0	0	0	0	0	0	0	0	0	0	0
XM_020498857.1	184.019	0	79.033	30.655	0	0	0	0	0	2.992	0	0	0	0	0	0	19.399	0	0.787	0	7.179	0	0	10.001	0	0	6.046	0	114.306	0	66.609	0	0	0
XM_020491310.1	0	0	21.339	0	0	0	32.424	0	0	0	0	0	0	0	0	0	0	0	0	22.127	0	0	0	0	0	49.803	0	77.07	0	0	0	22.753	0	0
XM_020470340.1	0	0	0	0	0	2.268	0	20.639	16.552	0	12.246	35.884	0	0	3.938	20.526	13.741	20.567	1.575	4.742	15.794	13.337	0	36.004	13.703	28.637	12.093	12.245	7.509	0	20.272	0	11.844	25.949
XM_020500258.1	0	172.719	0	0	0	0	0	0	0	242.345	0	0	0	0	0	0	0	0	0	97.202	87.583	0	0	0	9.136	0	19.651	0	0	0	0	0	0	0
XR_002256294.1	4425.93	21205.7	2086.46	796.285	11086.4	3602.22	15296.8	677.912	1145.39	5873.11	891.644	674.622	2166.71	1508	702.46	867.97	780.795	4325.49	824.306	893.787	5478.93	1011.09	866.53	3914.4	837.429	6523.01	1003.7	1344.77	935.304	1551.16	1535.86	1473.04	988.949	1532.46
XM_020504070.1	1156.88	842.446	271.872	0	3.507	0	0	196.864	0	1320.93	159.195	204.141	906.567	0	291.379	0	0	0	0	0	302.949	0	95.134	0	0	0	181.392	0	0	0	0	0	0	0
XM_020490024.1	0	0	0	0	0	0	0	93.669	0	0	82.659	0	0	299.75	199.24	0	0	0	0	0	0	0	109.883	54.006	120.285	0	114.882	0	0	0	0	0	124.359	0
XM_020507871.1	2128.4	560.456	270.291	459.079	268.304	191.62	22.448	660.449	198.623	79.286	39.799	94.894	2813.91	2409.56	30.713	245.338	8.083	0	0	37.142	0	27.507	50.886	220.023	0	83.421	56.685	131.092	47.558	51.705	17.376	75.185	44.414	135.675
XM_020464941.1	44.652	0	52.952	61.31	21.043	24.945	0	8.732	96.829	0	16.073	49.44	86.864	101.715	57.488	113.383	11.316	29.565	10.235	16.596	0	14.17	43.511	18.002	26.645	12.451	11.337	10.084	36.711	55.535	27.03	25.721	17.766	0
XM_020470844.1	0	74.022	0	280.382	233.232	257.383	34.919	299.266	0	225.889	0	0	230.006	441.534	0	0	0	0	0	55.318	150.757	0	0	0	0	0	0	0	13.35	250.866	192.104	0	0	0
XM_020493863.1	0	0	8.694	25.421	0	6.803	0	24.608	0	0	15.307	20.733	0	40.069	38.588	34.211	0	0	0	0	0	0	21.387	0	33.497	0	6.046	0	25.03	9.575	5.792	21.764	8.883	0
XM_020454056.1	3149.97	4624.64	2834.9	2086.79	4249.02	2084.01	1289.49	1486.8	5054.95	1319.43	1170.23	4243.1	4901.09	3665.58	5961.46	10705.9	768.671	1394.7	457.423	976.764	798.293	780.201	2540.59	685.07	2618.87	933.815	448.19	646.095	3418.32	3603.09	4329.57	5614.16	3730.77	875.586
XM_020477772.1	21.649	0	15.807	12.711	57.87	32.881	0	23.814	58.759	38.895	37.503	95.691	85.641	147.178	53.551	128.045	25.057	21.852	20.47	10.273	21.537	23.339	56.048	23.002	76.13	56.029	0	0	64.245	157.031	20.272	106.842	45.401	14.828
XM_020501297.1	1.353	0	0	0	0	0	0	0	71.173	0	0	86.122	0	80.139	0	199.399	0	0	0	0	0	0	152.657	1	0	0	0	0	10.847	0	0	134.542	0	0
XM_020464093.1	170.488	81.072	294.791	136.079	192.898	595.268	256.901	343.719	211.037	444.298	384.211	144.334	119.897	346.754	146.477	153.459	1143.71	501.32	769.982	582.423	793.986	809.376	213.129	746.076	174.338	636.239	940.971	615.843	125.152	95.75	156.386	133.553	66.127	780.687
XM_020482770.1	0	95.172	128.823	0	0	0	269.372	3.969	0	4.488	107.15	0	0	0	195.303	0	0	0	0	0	0	0	0	0	0.761	0	0	0	0	0	0	0	88.828	0
XM_020498295.1	150.192	239.692	135.936	106.919	161.333	357.161	424.011	138.916	59.587	360.525	195.167	81.337	84.417	73.974	46.463	117.293	194.795	397.2	292.089	156.472	234.032	212.555	143.807	298.03	92.879	253.998	248.658	179.351	61.742	70.855	84.95	73.207	41.453	226.125
XM_020498428.1	93.363	24.674	0	0	1.754	4.535	0	0.794	125.794	97.237	6.888	0.797	0	21.576	0	0	0	0	0	70.333	10.05	0	0	132.014	114.195	0	153.427	0	0	0	0	0	0	0
XM_020507159.1	36.533	45.823	9.484	3.738	56.116	28.346	19.953	13.495	4.138	14.96	22.195	0	3.67	20.805	2.363	13.684	14.549	33.421	14.959	24.498	84.711	16.671	0	23.002	2.284	37.353	10.581	28.811	10.847	8.618	18.342	13.85	4.935	16.311
XM_020475411.1	0	0	0	0	0	55.558	0	0	77.794	0	0	0	0	0	0	0	0	0	127.543	173.858	0	0	110.621	22.002	0	0	0	101.56	0	0	35.718	0	0	0
XM_020491997.1	4850.79	40511.4	1080.38	957.037	12733	5546.76	26124.1	918.436	1306.77	6682.43	877.103	794.235	3399.93	1486.42	786.724	1274.59	805.043	5670.06	906.185	807.648	5684.25	866.89	1159.31	3587.37	861.791	8894.9	1066.43	785.11	926.127	1849.9	1506.9	1915.24	1364	1006.81
XM_020491544.1	0	0	0	0	0	0	0	76.999	0	8.976	0	98.881	61.172	22.346	145.69	60.602	0	0	32.279	40.303	0	28.341	63.423	39.004	31.975	0	0	0	66.748	89.048	41.51	0	30.596	28.914
XM_020469145.1	430.28	599.229	1620.96	609.364	548.883	324.279	0	654.892	758.077	270.768	251.803	2074.1	2971.73	3008.29	3372.12	906.09	512.447	173.534	231.467	321.637	0	668.506	2438.82	138.014	2583.85	183.028	136.044	469.625	2494.7	832.072	2053.29	2329.75	1572.25	617.581
XM_020493586.1	124.483	112.796	82.194	61.31	108.725	267.587	119.721	55.567	96.829	91.253	58.933	26.315	50.161	74.745	17.325	0	59.812	24.423	113.372	76.655	97.633	114.196	81.859	294.03	46.439	210.42	119.416	218.966	19.19	31.598	33.787	0	41.453	192.021
XM_020455282.1	74.419	0	52.952	143.556	38.58	26.078	0	38.103	131.588	17.951	52.044	247.999	86.864	200.347	199.24	225.79	24.248	34.707	0	35.562	0	13.337	93.659	8.001	69.278	31.127	11.337	0	136.833	90.963	30.891	47.485	25.661	17.793
XM_020497729.1	3497.71	6200.26	1068.52	1263.59	7214.4	6084.2	11049.2	2828.34	964.976	10359.5	2201.18	194.572	194.527	1070.32	178.765	217.97	1843.68	9948	1879.29	994.15	2864.38	1317.84	485.994	2308.24	162.918	3019.34	1545.61	889.551	232.783	267.144	316.633	555.975	337.546	980.864
XR_002251628.1	92.009	387.737	80.613	52.338	187.637	108.849	132.192	39.69	56.276	86.765	59.698	33.492	29.362	33.905	34.65	43.985	75.978	113.118	87.391	52.948	178.037	82.521	19.912	82.008	25.123	113.303	74.068	62.665	34.208	51.705	38.614	49.464	25.661	72.657
XM_020494512.1	0	222.067	64.807	0	0	0	129.698	53.185	113.381	0	6.123	0	0	40.84	0	0	0	0	18.108	52.948	0	92.524	27.286	0	51.007	0	0	0.72	0	0	0	0	0.987	0
XM_020465586.1	40.592	140.995	33.984	16.449	128.014	35.149	39.907	23.02	2.483	62.83	3.827	9.569	9.787	12.329	5.513	18.571	24.248	14.14	14.959	12.644	28.716	25.006	5.162	28.003	23.6	54.784	24.186	12.245	19.19	22.023	24.134	13.85	17.766	18.535
XM_020479942.1	648.126	1593.24	107.484	111.405	1181.94	1371.95	5305.13	153.999	115.863	1150.39	267.876	46.251	269.156	160.278	109.464	229.699	169.738	1721.2	301.537	171.487	960.536	205.886	151.182	804.082	130.943	1213.96	296.274	147.658	153.52	368.639	83.985	102.885	88.828	171.262
XM_020502292.1	0	1068.04	0	110.657	0	0	720.819	0	0	0	0	0	0	111.732	0	408.572	0	0	133.054	0	0	0	0	1	0	250.262	141.335	0	0	0	0	0	0	0
XM_020487897.1	0	190.343	0	0	0	0	0	0	0	0	0	11.961	0	85.533	0	27.368	0	23.138	0	0	0	0	0	0	124.853	18.676	0	0	0	0	0	238.416	156.929	2.966
XM_020462782.1	342.329	278.465	2321.98	693.104	703.202	2589.7	1129.87	1778.92	1504.57	882.613	1727.42	1011.93	152.93	1374.69	1183.63	544.436	5415.45	1302.15	3812.91	3620.19	2729.42	3515.07	1264.76	3287.34	870.165	3356.75	3044.36	6033.1	977.856	271.931	872.672	925.966	696.805	6640.66
XM_020452531.1	0	38.774	13.436	0	0	0	0	0	0	0	0	0	31.809	15.411	37.801	0	0	0	9.448	0	0	0	19.912	5.001	0	18.676	12.849	0	19.19	35.428	27.995	31.657	32.57	0
XM_020496644.1	110.953	123.371	596.696	367.114	119.246	461.474	47.389	783.489	407.177	198.962	586.266	273.517	121.12	601.041	170.89	111.429	1678.79	158.109	864.458	1202.78	328.793	1423.7	488.206	591.06	354.765	515.466	1207.77	747.655	236.121	90.005	273.193	376.915	172.721	842.223
XM_020502646.1	0	0	0	71.03	0	0	0	0	0	0	76.536	0	0	0	132.302	0	82.444	0	0	0	0	116.697	58.998	0	0	0	0	0	0	0	0	0	0	0
XM_020503179.1	0	0	0	0	0	0	0	81.762	58.759	0	0	39.074	201.867	0	95.289	92.857	0	0	9.448	0	0	75.019	0	172.018	0	92.136	10.581	0	0	6.703	214.307	0	0	0
XR_002253299.1	0	0	0	0	0	0	0	637.428	0	0	0	649.901	0	0	0	709.624	0	71.984	429.08	724.671	0	593.487	0	0	525.297	0	500.34	0	0	0	0	0	0	0
XM_020485604.1	0	0	0	0	168.348	149.667	0	214.328	0	0	0	0	0	0	0	0	0	0	0	0	0	0	0	0	0	108.323	0	0	0	0	0	0	182.59	161.624
XM_020482910.1	46.005	0	7.903	0	28.058	109.983	122.215	0	0	41.887	29.849	0	0	9.247	0	0	15.357	51.417	32.279	25.288	22.972	25.84	5.9	19.002	0	24.902	30.988	10.804	0	0	0	2.968	0	21.5
XM_020485755.1	2814.41	736.7	787.955	654.973	368.26	165.541	0	746.974	196.968	25.431	43.626	68.579	1717.71	5175.89	31.5	227.744	0	0	22.832	30.03	0	42.511	89.972	193.02	0	32.372	130.753	110.203	42.552	52.663	23.168	65.292	46.388	132.709
XM_020502689.1	1.353	0	0	0	0	298.201	0	0	0	0	0	311.793	0	591.023	0	0	0	0	2.362	0	0	229.226	464.607	0	311.371	0	329.529	0	0	313.104	0	0	0	0
XM_020476476.1	455.988	384.212	233.936	101.685	333.188	80.503	74.826	0	97.656	17.951	0	160.282	293.625	201.117	77.176	828.872	21.015	57.845	19.683	59.27	0	0	93.659	10.001	42.633	53.539	11.337	13.685	113.471	79.473	55.99	153.338	94.75	14.086
XM_020458454.1	0	0	0	0	0	2.268	0	0	120.829	0	0	0	37.927	391.447	393.756	0	48.497	0	98.413	0	0	227.559	39.823	0	0	98.362	0	126.77	0	0	0	50.453	42.44	57.829
XM_020498936.1	55.476	112.796	44.258	20.188	49.101	34.015	12.471	14.289	24	29.919	6.888	8.772	88.087	37.758	14.963	18.571	4.85	20.567	6.298	6.322	20.101	10.836	25.074	26.003	12.942	48.558	12.093	15.846	30.871	34.47	34.752	27.7	20.726	23.725
XM_020488173.1	0	200.918	0	0	156.072	4.535	32.424	0	0	100.229	0	0	0	0	4.725	0	0	0	0	2.371	51.688	0	0	0	0	0	0	0	0	0	0	0	0	0
XM_020501961.1	63.595	0	49	157.762	0	12.472	0	10.32	142.346	0	13.011	315.78	85.641	79.368	579.608	392.932	4.85	15.425	0	9.483	0	33.342	116.521	0	28.168	7.471	12.093	4.322	205.25	166.606	139.01	106.842	91.789	8.897
XM_020481547.1	0	0	22.919	26.917	0	0	0	14.289	9.104	0	6.123	25.518	0	74.745	13.388	10.752	22.632	8.998	28.343	6.322	17.229	24.173	44.248	9.001	28.168	7.471	15.116	15.846	2.503	3.83	0	9.893	1.974	5.931
XM_020500562.1	0	0	15.016	0	0	0	0	0	0	0	0	247.202	124.791	353.689	300.829	0	165.697	0	0	154.891	0	0	0	0	0	0	0	15.846	0	0	0	0	0	0
XM_020502773.1	0	0	0	2.991	0	0	0	11.113	0	0	0	25.518	7.341	20.035	25.988	0	4.85	0	7.873	0	0	6.668	10.325	7.001	12.181	6.225	0	4.322	15.018	10.533	33.787	31.657	39.479	14.086
XM_020497071.1	125.836	116.321	126.452	75.516	26.304	717.723	1720.99	114.308	19.035	830.254	438.551	31.897	18.352	46.234	0.788	33.233	0	42.419	6.298	158.843	238.339	0	61.948	302.031	60.143	468.153	266.042	133.973	0	142.668	16.411	30.668	33.557	104.536
XM_020457037.1	340.976	4162.88	188.097	118.134	519.072	526.103	229.465	165.112	279.727	203.45	156.133	506.365	992.208	323.637	411.081	380.226	106.692	475.612	37.791	101.154	156.5	185.881	727.885	79.008	581.633	442.006	55.173	98.679	654.129	261.399	1180.62	1279.14	810.307	129.744
XM_020453908.1	5429.91	1924.58	4622.61	1069.94	1227.54	283.461	84.802	6683.07	328.555	163.059	144.653	488.822	4507.14	28015.4	201.603	319.624	30.714	10.283	85.816	86.929	0	190.049	183.631	108.011	45.678	107.077	146.625	523.647	148.514	81.388	169.901	289.859	144.098	556.045
XM_020466002.1	2468.02	8787.52	1072.47	538.334	5331.01	3573.88	7170.78	749.355	1045.25	4299.37	880.164	614.815	1103.54	996.341	859.175	1158.27	891.529	3718.77	785.728	744.427	3816.3	926.072	900.453	2578.26	637.969	4640.44	888.821	706.599	756.754	1582.76	1214.4	674.689	445.126	1020.16
XM_020481193.1	27.062	14.1	0	0	19.29	0	0	3.969	0	0	7.654	22.328	9.787	10.788	21.263	27.368	3.233	0	0	3.161	0	0	12.537	0	15.226	0	7.558	6.483	25.865	4.788	7.723	20.775	12.831	0
XR_002255544.1	4033.53	4518.89	1169.68	944.327	5338.02	900.272	720.819	635.047	771.319	906.548	388.803	610.828	1519.51	2378.73	1142.68	1033.16	225.509	1345.85	236.978	156.472	262.748	238.395	850.305	264.027	704.963	998.56	350.691	164.225	677.491	1966.71	1600.54	2006.26	1389.66	221.677
XM_020473379.1	21.649	0	36.355	10.468	0	63.495	0	12.701	10.759	14.96	94.139	7.974	4.894	8.476	0	0	137.407	44.99	66.133	34.772	17.229	45.012	20.649	37.004	3.806	21.166	84.65	28.811	0	0	5.792	6.925	11.844	31.139
XM_020453284.1	178.607	225.592	221.291	203.37	313.898	112.251	17.459	122.246	314.486	34.407	80.363	369.208	538.312	469.274	463.844	645.113	50.113	33.421	32.279	90.09	50.252	90.857	257.378	146.015	276.352	53.539	13.604	92.196	282.01	209.694	440.197	280.955	194.434	112.692
XM_020491022.1	0	0	0	0	0	0	0	0	85.242	0	52.81	50.238	0	23.888	21.263	0	0	264.8	118.095	32.401	11.486	9.169	0	0	0	0	16.628	0	0	0	0	0	0	6.673
XM_020485938.1	20.296	556.931	0	31.403	96.449	114.518	483.872	18.258	9.104	179.514	27.553	0	0	0	0	3.91	23.44	95.122	3.149	9.483	116.298	48.346	0	19.002	0	85.911	91.452	0	0	0	8.688	0	6.909	6.673
XM_020464381.1	2010.68	20412.6	951.552	636.28	3926.36	1425.24	5177.93	542.171	709.249	3141.5	525.037	734.428	1896.33	1108.84	795.386	1454.44	601.357	1475.68	452.699	584.004	1418.55	752.694	929.215	964.099	627.311	1794.17	375.633	479.709	858.544	1405.62	1227.92	1661.99	1182.4	544.183
XM_020455533.1	0	112.796	0	0	0	0	59.86	0	0	0	0	0	0	0	0	293.233	0	167.107	0	0	157.936	0	0	0	0	0	0	0	0	0	0	0	0	0
XM_020483040.1	75.773	0	129.613	0	0	0	0	0	0	0	0	102.07	0	0	0	0	0	151.682	0	0	93.326	156.707	0	136.014	0	149.41	71.045	0	0	0	0	0	0	0
XM_020482672.1	0	0	0	0	0	0	0	0	0	0	35.972	22.328	157.823	40.84	102.376	54.737	0	143.969	0	0	0	0	0	0	0	0	0	0	111.803	0	0	0	0	0
XM_020484350.1	543.938	969.342	860.665	284.868	573.434	2095.34	960.261	1042.27	331.038	1498.95	1386.83	753.567	719.381	908.496	314.217	883.609	3524.08	1402.41	2273.73	2264.89	3487.51	2626.51	666.675	2460.25	431.657	2929.69	1668.05	1237.45	564.019	533.33	706.633	402.637	280.301	1410.87
XM_020454645.1	0	66.973	291.63	0	0	0	0	0	0	32.911	0	0	0	0	0	0	0	0	55.898	0	0	318.416	0	132.014	0	74.705	0	0	0	0	0	0	0	189.797
XM_020458305.1	119768	688874	22865.7	16062.5	215583	80917.9	306460	16198.5	22143.1	116246	10950	8197.53	84288.7	34897.4	16342.4	40295.1	9521.49	77576.1	8978.4	9566.12	91362.9	11803.9	20061.4	41938.3	12980.2	92178.8	11660.5	9715.19	20887.1	42832.1	31845.8	37721.2	26867.4	11077.9
XM_020487180.1	14.884	0	12.645	11.963	0	9.071	0	10.32	8.276	0	0	23.125	26.916	30.052	22.838	11.729	8.083	0	3.149	11.854	14.358	9.169	22.862	8.001	10.658	12.451	5.291	12.245	3.337	4.788	0	3.957	0	0
XM_020487901.1	43.299	215.018	67.178	17.944	33.319	147.4	97.273	123.834	71.173	128.652	102.558	51.833	0	98.632	36.226	81.128	323.31	118.26	108.648	91.67	120.605	285.907	99.559	110.011	105.821	146.92	80.871	45.378	55.067	108.198	83.985	0	53.297	83.777
XM_020495071.1	0	0	0	1.495	0	0	0	2.381	0	0	3.827	13.556	24.469	16.182	14.175	0	0	0	0	0	0	0	14.012	0	12.181	0	0	0	21.693	7.66	22.203	20.775	12.831	0
XM_020455467.1	0	0	31.613	54.581	0	10.205	0	6.35	14.897	0	14.542	12.759	0	45.463	41.738	40.075	0	0	0	7.903	0	0	27.286	0	0	0	0	7.923	32.54	39.258	24.134	27.7	26.648	6.673
XM_020504953.1	0	0	0	144.303	0	0	0	0	37.242	0	32.91	113.234	0	121.749	122.852	0	0	0	119.67	66.382	0	103.36	0	0	76.891	0	57.441	0	0	0	0	0	0	0
XM_020501454.1	60.889	482.908	11.855	5.234	98.203	18.141	304.29	7.938	9.104	98.733	11.48	7.177	13.458	10.788	3.938	7.82	12.124	29.565	6.298	4.742	10.05	5.001	5.9	6.001	6.09	8.716	3.023	5.042	14.184	25.853	27.995	35.614	29.609	2.966
XM_020508396.1	6.765	0	7.903	0	0	0	0	6.35	0	0	9.95	10.367	24.469	39.299	33.863	18.571	0	0	0	4.742	0	0	16.962	0	16.749	0	5.291	0	28.368	0	22.203	0	0	6.673
XM_020454212.1	0	0	4.742	3.738	0	44.22	0	0	3.31	101.725	0	31.897	0	14.641	44.888	13.684	0.808	421.623	85.816	15.805	0	24.173	36.874	0	0	4.98	12.849	0	46.724	0	0	0	433.282	110.468
XM_020504181.1	35.18	0	0	7.477	24.551	52.157	157.134	7.938	3.31	55.35	15.307	8.772	6.117	6.165	0	4.887	0	93.837	13.384	0	57.431	8.335	0	62.006	3.806	57.274	15.872	12.965	4.172	0	0	4.946	6.909	17.793
XM_020504138.1	451.929	384.212	557.18	584.69	510.304	1972.89	678.418	1226.43	702.628	1397.22	1966.97	703.329	330.328	931.613	631.584	312.782	2275.3	2105.55	1863.55	1322.9	1638.22	2102.21	1002.96	1055.11	676.034	1192.79	2036.13	1241.77	522.302	314.062	510.668	618.3	408.608	1334.51
XM_020491246.1	0	0	0	0	0	0	0	144.473	187.864	1.496	0	84.527	0	749.76	0	4.887	480.116	0	0	72.704	0	0	696.911	0	638.73	0	743.707	919.083	171.041	0	0	0	0.987	399.611
XM_020458519.1	74.419	0	124.081	118.882	36.826	17.008	0	38.103	117.519	0	45.156	177.028	150.483	242.728	268.541	165.188	29.098	35.992	18.108	28.449	12.922	35.009	139.382	11.001	56.336	26.147	32.499	28.091	121.815	64.153	77.228	62.325	53.297	36.328
XM_020471342.1	29.768	0	45.049	38.132	77.159	18.141	0	31.752	27.311	0	22.195	85.324	28.139	157.966	77.964	49.85	51.73	0	15.746	9.483	8.615	21.672	123.158	20.002	93.64	33.617	28.72	46.818	69.251	64.153	126.46	86.067	57.245	57.829
XM_020464633.1	207.021	588.655	89.307	97.947	436.652	578.26	1533.92	113.515	74.484	667.195	228.077	51.833	61.172	70.892	11.025	30.301	185.095	859.957	316.496	227.596	417.812	169.21	117.996	550.056	68.517	637.484	306.099	134.693	48.392	60.323	28.96	41.55	36.518	202.4
XR_002253209.1	0	0	0	0	0	0	0	0	0	0	92.609	0	0	146.407	0	0	0	0	0	0	0	0	112.833	0	89.833	0	0	0	0	0	82.054	187.963	0	74.881
XM_020505406.1	0	0	152.533	0	0	0	0	0	98.484	0	0	0	0	150.26	0	112.406	0	0	95.264	0	0	184.214	0	0	76.13	0	212.38	0	0	0	0	0	0	0
XM_020498956.1	40.592	0	0	11.963	22.797	32.881	0	1.588	0	41.887	0	8.772	6.117	0	0	8.797	29.906	38.563	3.149	30.03	47.381	36.676	2.95	0	55.575	0	0	0	5.84	31.598	21.238	21.764	12.831	3.707
XR_002255087.1	8.118	31.724	0	5.981	0	0	0	3.175	0	2.992	4.592	157.093	20.798	17.723	6.3	6.842	45.263	0	0	0	0	4.168	56.048	4	6.09	6.225	0	6.483	156.023	25.853	6.757	6.925	7.896	5.931
XM_020456484.1	115.012	126.896	83.775	53.086	106.971	40.818	52.378	53.979	57.104	40.391	35.972	45.453	91.758	99.403	29.138	45.94	14.549	25.709	12.597	21.337	0	23.339	85.547	0	39.588	29.882	12.093	13.685	60.907	50.748	36.683	69.25	49.349	17.793
XM_020454121.1	59.536	49.348	0	0	10.522	81.637	17.459	0	0	37.399	0	0	4.894	0	0	0	0	79.697	0	0	78.968	70.852	2.212	91.009	114.956	92.136	16.628	0	1.669	110.113	159.282	72.217	52.31	0
XM_020466990.1	0	0	11.065	24.674	0	60.094	0	6.35	18.207	46.375	23.726	0	0	49.316	13.388	0	42.03	0	0.787	24.498	38.766	35.843	35.399	20.002	6.09	32.372	33.255	41.056	2.503	0	13.515	2.968	0	1.483
XM_020506326.1	0	0	97.21	166.734	0	0	0	0	0	0	0	104.463	39.15	0	0	197.444	231.975	0	149.587	181.76	0	218.39	224.191	0	0	11.206	0	0	0	34.47	0	89.035	0	208.332
XR_002252408.1	69.007	655.627	0	8.972	289.348	139.463	49.884	70.649	16.552	17.951	0	186.597	4.894	0	0	1.955	0	35.992	7.086	4.742	0	10.003	2.95	0	4.568	75.95	2.267	21.609	220.268	103.411	582.103	288.87	181.603	37.07
XM_020457881.1	0	211.493	0	0	121	0	0	0	0	231.873	0	0	102.769	0	0	0	0	191.53	279.492	50.577	0	0	0	0	0	161.861	114.882	0	0	0	0	0	0	0
XM_020482622.1	51.417	0	71.92	11.215	36.826	89.574	0	0	8.276	0	30.614	23.125	56.278	61.645	0	13.684	0	0	0	0	0	0	0	11.001	0	0	31.744	0	0	3.83	24.134	0	0	0
XM_020495925.1	58.182	0	21.339	2.991	0	266.453	296.808	97.638	67.035	727.034	258.692	16.746	0	13.1	18.9	13.684	235.208	363.779	232.254	148.569	624.564	227.559	16.224	110.011	22.839	333.683	253.193	35.294	10.012	19.15	19.307	8.904	13.818	34.104
XM_020498910.1	3156.74	6126.24	1526.91	1031.06	4341.97	4681.64	11695.2	1728.12	1555.88	7289.78	1628.69	848.46	2120.22	1662.11	909.575	1749.62	2420.79	5460.54	1711.6	2013.59	8771.17	2077.2	1277.3	3537.36	978.27	4467.37	1954.5	1412.48	993.709	1436.26	1191.24	1770.81	1113.31	1500.58
XM_020505856.1	0	0	150.952	0	0	2.268	177.087	48.422	162.209	0	38.268	0	0	0	3.938	0	252.182	0	24.406	282.124	34.459	0	268.44	0	70.04	0	102.789	0	0	170.436	25.099	0	27.635	0
XM_020481061.1	0	0	0	39.627	0	0	0	0	0	0	0	72.566	28.139	0	0	197.444	0	0	0	0	0	0	0	0	0	0	0	0	0	0	0	0	0	0
XM_020468733.1	0	0	0	0	0	208.627	481.377	5.557	7.448	0	13.011	0	0	9.247	0	13.684	5.658	0	0	0	0	0	13.274	8.001	16.749	8.716	8.314	31.693	9.178	20.108	0	12.861	0	41.518
XM_020462090.1	0	0	0	0	0	0	0	149.236	0	0	0	0	0	0	0	0	0	0	0	0	0	0	132.745	0	0	0	0	60.504	0	0	0	0	0	0
XM_020474433.1	1321.96	2685.96	486.841	434.405	1523.9	3372.05	4726.48	846.994	902.079	2920.1	1096.76	365.221	847.842	644.963	377.218	708.647	1691.72	3252.16	1208.51	992.569	4896.01	1251.16	407.822	1712.17	423.282	2918.48	1255.38	370.226	377.125	844.519	529.009	608.407	439.204	461.888
XM_020480099.1	392.393	204.443	272.662	28.412	121	115.652	0	844.612	72.001	46.375	59.698	164.27	1607.6	846.851	33.863	11.729	3.233	0	11.81	22.918	0	70.018	53.098	22.002	14.465	0	0	165.665	52.564	23.938	63.713	53.421	58.232	255.781
XM_020454974.1	0	0	0	0	0	0	112.238	0	0	0	0	0	0	0	0	0	15.357	15.425	0	0	33.023	0	8.112	17.002	0	13.696	7.558	16.567	0	0	0	0	0	21.5
XM_020454527.1	177.254	271.416	42.678	53.086	159.58	377.57	463.918	100.814	45.518	281.239	244.15	11.961	50.161	40.84	50.401	34.211	116.392	433.192	187.378	152.521	163.679	236.728	71.535	251.026	61.665	119.528	203.31	130.371	25.865	24.895	27.03	48.475	0	180.159
XM_020463575.1	207.021	3401.51	383.308	89.722	333.188	1146.32	3639.01	195.277	22.345	2321.72	816.639	40.669	0	29.281	8.663	11.729	1228.58	1505.25	2019.43	688.318	5922.59	3056.62	92.184	3457.35	62.427	1170.38	733.882	963.02	40.049	37.343	49.233	26.711	9.87	1049.81
XM_020492601.1	169.135	250.266	0	0	0	0	114.732	0	0	239.353	0	0	0	0	5.513	0	0	0	0.787	0	180.908	0	0	0	0	0	0	0	0	0	216.237	0	148.046	0
XM_020495295.1	66011.4	457022	16276.8	12632.1	84063.3	16094.9	172944	6949.79	19851.5	85245.4	1794	10683.1	61113.1	25910.2	8726.41	33975	13513.6	65673	11953.6	7303.6	44453.1	10500.2	2996.35	17900.8	13161.3	81656.5	11047.5	11083.7	12932.4	7245.44	18664	7001.13	12348	13622.4
XM_020485014.1	0	0	3.952	0	0	28.346	29.93	15.876	33.931	16.455	15.307	0	42.82	47.004	2.363	2.932	27.481	6.427	11.81	7.903	0	0	49.411	30.003	19.794	51.049	11.337	12.965	0	24.895	27.995	0	0	14.828
XM_020478688.1	69.007	49.348	75.081	85.984	57.87	231.304	284.337	92.082	93.518	184.002	185.217	58.212	34.256	104.797	44.101	57.669	192.37	215.953	255.873	135.925	259.876	145.871	100.296	376.038	58.62	205.439	248.658	214.645	36.711	66.068	39.579	29.678	12.831	198.693
XM_020500341.1	706.308	169.194	116.968	3.738	301.623	0	144.663	237.349	3.31	0	3.061	6.379	51.384	550.954	0	0	0	32.136	0	0	0	0	4.425	6.001	0	0	0	2.881	0	0	0	4.946	0	21.5
XM_020461808.1	0	14.1	0	0	0	95.243	0	0	0	0	0	0	0	0	0	0	0	19.282	0	0	0	0	0	0	0	0	0	0	0	0	420.89	352.183	254.64	212.039
XM_020501988.1	123.13	2774.08	104.323	71.778	196.406	252.847	82.308	204.803	354.211	321.63	218.893	871.586	404.958	265.845	311.067	73.308	131.749	453.759	41.727	116.959	101.94	202.552	876.854	112.011	650.15	138.205	71.045	128.211	926.127	48.833	1539.72	1206.92	804.385	182.383
XM_020462547.1	167.782	0	737.374	83.741	215.695	106.581	0	446.12	154.76	46.375	782.963	1118.79	518.737	1504.14	1053.69	349.925	192.37	0	73.219	97.993	25.844	24.173	1010.34	58.006	847.326	27.392	31.744	97.238	505.615	322.679	961.484	530.254	325.702	117.14
XM_020456758.1	0	31.724	13.436	32.898	66.638	44.22	0	0	0	0	0	0	0	0	43.313	74.286	0	0	0	0	43.073	0	0	0	0	0	0	0	0	0	0	24.732	0	0
XM_020466240.1	284.147	84.597	310.598	296.831	352.478	146.266	37.413	136.535	344.28	34.407	150.011	295.845	351.126	362.166	539.445	780	49.305	100.264	48.813	88.509	28.716	42.511	294.989	64.007	262.648	54.784	50.639	84.994	273.666	281.506	257.747	290.848	201.343	91.191
XR_002255361.1	75.773	310.189	50.581	47.852	122.753	139.463	361.657	23.02	55.449	360.525	29.084	19.138	48.937	55.481	15.75	27.368	46.88	203.099	26.768	48.996	145.014	32.508	22.862	117.012	15.226	197.969	126.974	28.811	20.024	47.875	60.817	44.518	23.687	26.69
XM_020483983.1	0	0	0	4.486	0	4.535	0	0	0	0	20.665	0	0	0	0	0	47.688	0	11.022	9.483	0	22.506	2.95	0	83.743	0	0	0	0	0	0	0	0	2.966
XM_020494918.1	43.299	162.144	41.887	36.637	129.768	57.826	0	60.329	57.932	26.927	64.29	266.34	68.512	99.403	159.865	158.346	63.854	55.274	52.749	150.15	53.124	72.519	126.845	18.002	96.685	64.745	43.081	76.35	235.286	79.473	298.292	270.073	148.046	80.812
XM_020487742.1	0	0	0.79	0	0	0	0	0	0	1.496	0	0	0	0	254.366	163.233	0	645.289	0	0.79	768.142	0	649.713	363.037	0	1.245	0	334.212	0	0.958	0.965	0	0	0
XM_020479838.1	29.768	0	6.323	8.225	19.29	38.551	27.436	35.721	3.31	91.253	22.195	0	0	0	8.663	8.797	14.549	34.707	10.235	15.805	7.179	15.837	4.425	0	6.852	0	21.162	0	3.337	1.915	5.792	3.957	0	7.414
XM_020473340.1	17.59	21.149	40.307	42.618	35.072	114.518	0	50.804	36.414	67.318	96.435	40.669	24.469	32.364	28.35	13.684	73.553	118.26	88.965	60.06	20.101	60.015	38.349	97.01	37.304	87.156	171.567	64.826	18.356	33.513	25.099	31.657	23.687	72.657
XM_020461438.1	296.325	525.207	126.452	73.273	743.535	123.589	990.191	93.669	115.036	215.417	95.67	78.148	81.97	56.251	76.389	43.008	80.828	383.06	63.771	70.333	459.449	108.361	120.945	282.029	75.369	433.29	111.103	72.749	43.386	102.453	124.53	145.424	136.203	122.33
XM_020501938.1	86.597	56.398	57.694	28.412	36.826	70.298	57.366	24.608	47.173	47.871	9.184	37.479	148.036	130.996	96.864	158.346	5.658	14.14	7.086	21.337	18.665	12.503	0	0	6.852	12.451	4.535	0	25.865	38.3	90.742	54.41	42.44	3.707
XM_020466996.1	4.059	14.1	7.903	4.486	5.261	10.205	4.988	45.247	4.966	5.984	40.564	6.379	7.341	2.312	7.875	2.932	0	11.569	47.238	3.161	8.615	0.834	107.671	10.001	66.233	4.98	3.023	45.378	4.172	1.915	10.619	4.946	10.857	37.811
XM_020506094.1	0	0	23.71	35.889	0	0	0	27.783	14.897	0	0	15.151	0	60.875	0	9.774	43.647	0	22.832	11.064	0	51.68	0	0	0	0	10.581	0	0	0	0	0	0	0
XM_020494309.1	64684	246516	16372.4	12986.5	69513.6	23244.9	129605	14257.6	19051.2	60731.2	12027.6	14651.9	33095.2	26186.1	16894.5	39654.9	13003.5	32332.6	8285.57	11711.7	43858.7	10601.1	16856.4	15330.6	13006.8	26647.3	10875.2	9842.68	13267.8	32309.1	22166.3	22147	21910.9	7931.43
XM_020481569.1	75.773	137.47	30.032	44.861	108.725	188.218	177.087	11.113	9.104	125.66	138.53	6.379	0	16.952	11.813	4.887	52.538	165.821	92.902	32.401	117.734	44.178	17.699	94.01	8.374	90.891	73.313	107.322	20.024	23.938	11.584	7.914	4.935	100.83
XM_020469267.1	0	0	0	0	0	157.604	0	0	177.933	28.423	107.15	0	183.516	119.438	129.152	227.744	103.459	0	0	58.479	0	233.394	221.242	0	0	120.773	0	0	105.128	0	196.93	114.756	58.232	112.692
XM_020474671.1	16.237	31.724	75.081	70.282	10.522	10.205	0	16.67	76.139	10.472	11.48	127.588	55.055	121.749	106.314	69.399	18.59	15.425	11.022	25.288	0	14.17	78.172	3	21.316	22.412	14.36	24.49	38.38	29.683	28.96	35.614	26.648	14.828
XM_020455552.1	0	0	0	0	0	0	0	0	0	0	29.084	1882.72	0	0	0	0	3288.88	0	0	0	0	1103.62	1525.09	0	0	0	0	1261.22	0	0	1225.02	0	0	0
XR_002251532.1	1217.77	21699.2	339.84	822.454	17652	2755.24	7597.28	431.038	674.49	1647.05	235.731	352.462	983.644	654.21	437.856	1103.53	383.123	1065.63	432.229	356.408	2123.52	153.373	733.785	2124.22	829.055	8256.17	590.28	388.953	2383.73	2133.32	759.727	1473.04	946.509	472.268
XM_020459726.1	170.488	563.981	98	75.516	478.739	395.711	1047.56	80.175	53.794	293.207	67.352	30.302	110.109	126.373	37.801	78.196	115.583	372.777	132.267	86.929	479.55	74.186	116.521	398.041	51.768	280.145	130.753	131.092	52.564	67.983	61.782	82.11	26.648	170.521
XM_020467629.1	174.547	112.796	126.452	50.843	222.71	277.792	366.645	169.875	64.552	216.913	209.709	25.518	68.512	68.58	59.063	81.128	216.618	253.231	165.333	137.506	320.179	151.706	57.523	483.049	51.007	144.43	179.125	195.197	60.073	97.665	38.614	31.657	19.74	197.952
XM_020488128.1	88308.8	125532	46250.6	24992.9	192192	225.635	45341.8	508.037	39562.4	77611.6	7421.7	24084.6	26426.2	33078	48136.6	102599	8323.63	335.499	4803.33	14642	14052	4907.1	11346	6265.64	18621.4	10670.4	27.209	10096.9	26053.4	40189.3	17223.7	50427.5	38324.3	258.746
XM_020470478.1	119.071	0	128.823	56.824	26.304	216.564	92.285	73.03	40.552	267.776	135.469	47.048	22.022	36.217	23.625	25.414	51.73	143.969	278.705	48.996	66.046	116.697	67.847	77.008	35.781	21.166	239.589	137.574	0	49.79	19.307	12.861	12.831	154.21
XM_020487016.1	0	0	71.92	113.648	0	72.566	0	113.515	104.277	37.399	0	0	0	0	0	0.977	64.662	0	0	0	55.995	47.512	0	0	0	0	0	0	0	112.986	0	0	0	0
XM_020457266.1	46.005	70.498	122.5	153.276	99.956	109.983	169.604	161.143	62.07	110.701	280.122	66.186	22.022	104.026	55.126	40.075	245.716	106.691	412.546	210.21	44.509	357.592	120.945	89.009	92.879	100.852	292.495	97.238	76.76	32.555	81.089	96.949	44.414	152.727
XR_002257359.1	170.488	514.632	47.42	35.141	227.971	89.574	616.063	19.845	43.863	92.749	16.073	0	33.033	35.446	8.663	29.323	10.508	186.388	42.514	29.24	145.014	35.009	28.024	117.012	13.703	220.38	53.662	19.448	16.687	45.003	27.995	39.571	27.635	41.518
XM_020462488.1	18.943	17.624	7.113	12.711	7.014	38.551	44.895	19.051	19.035	47.871	4.592	4.785	3.67	7.706	6.3	5.865	36.372	52.703	6.298	6.322	33.023	32.508	8.112	45.005	3.806	32.372	28.72	8.643	3.337	0	3.861	11.871	0	4.448
XM_020476744.1	0	0	13.436	11.963	35.072	17.008	7.483	7.144	14.069	0	4.592	12.759	239.794	6.165	182.703	15.639	42.03	0	85.029	8.693	11.486	7.502	22.862	10.001	25.884	39.843	62.731	20.168	56.736	35.428	91.708	212.695	182.59	16.311
XM_020457152.1	6.765	0	0	0	0	17.008	0	0	0	14.96	9.184	0	0	0	0	4.887	20.207	14.14	18.895	0	21.537	25.006	0	0	0	29.882	20.407	0	0	0	3.861	0	0	0
XM_020506780.1	186.725	116.321	466.292	466.556	364.753	165.541	22.448	432.626	316.969	35.903	443.143	825.335	292.402	1145.83	1006.44	369.474	160.039	88.695	148.8	109.846	11.486	236.728	1146.77	42.004	725.518	80.931	86.161	166.386	518.965	145.541	484.603	376.915	244.77	202.4
XM_020456963.1	0	0	0	41.87	17.536	0	0	3.175	0	20.943	0	61.402	0	6.165	81.114	66.466	25.057	0	0	20.547	0	0	0	0	0	0	0	0	47.558	27.768	89.777	59.357	71.062	0
XM_020475475.1	39.239	45.823	33.984	106.919	12.275	70.298	24.942	102.401	20.69	52.358	129.346	6.379	0	29.281	7.088	0	150.339	92.551	287.365	79.026	34.459	118.364	78.909	128.013	43.394	80.931	95.987	103.721	13.35	0	0	0	0	109.726
XR_002253555.1	799.671	317.239	224.452	91.218	140.29	80.503	104.756	329.43	78.622	103.221	60.463	83.73	369.478	1502.6	62.213	84.06	51.73	71.984	49.6	39.513	63.174	65.85	67.11	54.006	72.323	90.891	48.371	41.776	45.889	47.875	66.609	90.024	69.088	53.38
XM_020463536.1	4.059	0	0	11.215	0	0	0	2.381	0	0	0	12.759	19.575	23.888	18.113	14.662	0	8.998	8.66	0	0	0	7.375	0	7.613	0	0	5.762	1.669	0	7.723	37.593	4.935	5.931
XM_020502843.1	0	0	0	0	0	0	0	30.959	69.518	0	80.363	120.411	187.186	0	0	0	0	119.546	0	52.157	0	0	0	0	0	290.105	0	149.099	0	0	0	0	170.747	0
XM_020468429.1	2399.01	4363.8	1002.13	644.505	3470.42	3521.72	8076.17	938.282	771.319	2833.34	1413.62	536.667	1280.94	1048.74	505.582	817.143	1323.96	2709.7	1274.64	984.667	2663.37	836.049	1022.14	2249.23	636.446	3534.8	1143.53	914.761	776.778	1308.91	865.915	1044.68	654.365	1172.14
XM_020493804.1	136190	726974	34991.7	23360.7	212623	77242	287487	22912.5	33164.2	154412	20132.8	22638.9	90437.7	45706.8	26558.8	60952.4	18819.1	88340.4	15585.4	18349.1	87571	22500.8	27995.9	53310.5	22093.7	89611.4	17872.4	15281.6	30775.8	57370.8	48220.9	55452.1	37662	17943.9
XM_020493667.1	2252.88	15643.4	884.374	673.665	4298.13	1577.18	1723.48	862.076	1067.6	1299.98	417.887	960.1	3902.76	1407.82	1095.43	1607.89	286.938	1192.88	220.445	227.596	684.866	383.432	1429.22	524.054	754.448	1997.12	439.12	284.512	1357.48	1418.06	2219.33	4140.14	1867.36	377.369
XM_020502671.1	0	0	0	0	0	587.331	0	0	0	0	0	0	0	815.258	0	0	676.527	0	0	0	476.679	0	0	415.042	334.972	0	0	0	0	0	0	0	0	553.821
XM_020485190.1	0	0	0	0	0	0	0	0	0	0	0	0	0	0	0	0	84.061	0	421.994	0	8.615	0	0	0	0	9.961	0	4.322	0	0	0	0	0	0
XM_020483168.1	0	0	0	3.738	0	0	0	0	0	0	165.318	161.08	0	177.23	207.903	0	314.419	0	25.194	0	0	0	169.619	0	2.284	0	102.033	0	0	0	0	0	0	0
XM_020475219.1	109.6	38.774	218.13	174.211	191.145	348.09	72.331	204.009	113.381	204.946	260.222	112.437	67.289	241.187	114.189	128.045	626.414	174.819	507.81	309.783	358.945	347.59	152.657	260.027	57.097	229.096	362.028	330.61	71.754	143.626	35.718	62.325	40.466	306.196
XM_020481323.1	77.126	21.149	21.339	0	19.29	0	0	80.175	0	0	0	0	217.772	228.858	0	4.887	0	0	0	0	0	0	0	0	0	0	0	11.525	0	0	0	0	0	20.759
XM_020467516.1	266.557	5576.36	140.678	146.546	957.477	1254.03	850.517	73.03	76.139	242.345	175.267	50.238	151.706	30.823	44.888	214.06	89.719	295.65	177.143	94.831	884.44	160.875	25.074	335.034	66.994	641.22	35.523	200.239	10.012	212.566	108.119	0	18.753	278.023
XM_020499826.1	255.732	1339.45	56.903	69.535	1122.32	714.322	1683.57	78.587	47.173	522.088	310.736	36.682	83.194	41.611	75.601	75.263	158.422	572.019	131.479	53.738	545.596	118.364	64.16	196.02	29.691	332.438	78.603	252.82	30.871	196.288	27.995	19.786	13.818	309.903
XM_020480788.1	0	215.018	0	0	42.087	0	102.262	117.484	0	0	0	0	0	0	22.05	0	0	17.996	0	0	0	0	0	0	0	0	0	0	0	0	0	0	0	0
XM_020469457.1	77.126	317.239	30.032	87.479	268.304	166.675	197.04	187.339	545.385	74.798	12.246	381.169	45.267	221.923	66.151	881.654	72.745	14.14	6.298	0	7.179	2.501	112.096	27.003	194.131	39.843	13.604	89.315	228.611	45.003	426.683	374.937	249.705	95.64
XM_020477078.1	0	0	15.807	29.16	12.275	40.818	0	15.876	0	0	39.799	8.772	0	13.1	11.025	0	18.59	44.99	59.048	20.547	14.358	35.009	14.012	31.003	6.852	28.637	23.43	24.49	0	0	0	0	5.922	29.656
XM_020492775.1	0	260.841	0	0	308.637	0	79.814	0	0	372.492	0	0	0	0	0	0	0	0	0	0	0	0	0	0	0	453.212	0	0	0	0	0	0	0	0
XM_020499289.1	0	0	0	0	0	0	0	0	0	0	0	0	0	325.949	261.454	0	0	0	207.061	0	0	83.355	0	0	0	0	0	0	70.085	0	0	0	0	0
XM_020493119.1	729.31	461.759	682.051	211.595	582.202	1226.82	975.226	490.574	364.142	1904.35	502.076	219.292	316.87	430.746	260.666	233.609	962.657	1132.47	770.769	745.217	2756.7	786.036	446.171	1174.12	280.919	1154.19	655.279	927.006	295.359	247.994	197.896	312.612	267.47	957.881
XM_020508215.1	18.943	144.52	0	0	0	176.88	438.976	4.763	0	56.846	23.726	0	0	0	0	0	18.59	44.99	22.832	16.596	180.908	29.174	0	21.002	0	32.372	83.138	46.818	0	0	0	0	0	52.639
XM_020480795.1	139.367	74.022	86.145	27.664	80.667	72.566	34.919	32.546	76.966	50.862	58.933	122.006	210.431	174.148	157.502	197.444	24.248	37.278	13.384	32.401	25.844	31.675	82.597	17.002	85.266	17.431	10.581	23.769	120.146	60.323	145.767	167.188	88.828	13.345
XM_020480641.1	0	0	0	0	0	0	0	0	0	0	301.552	314.983	0	0	295.317	0	221.468	0	239.34	189.663	0	3.334	292.039	0	16.749	4.98	0	165.665	2.503	0	0	142.456	0	171.262
XM_020461694.1	0	0	0	0	0	0	0	0	0	0	0	0	0	0	0	0	0	0	0	444.918	145.014	0	0	0	0	0	0	0	0	0	0	0	0	0
XM_020494844.1	1290.84	923.518	543.744	508.426	2132.4	1698.5	2945.63	1129.59	1208.29	4027.11	901.594	316.578	698.583	576.383	526.845	763.384	823.633	2307.36	874.693	730.993	2538.46	835.216	335.55	1864.19	440.792	1363.37	1060.39	669.144	417.174	650.146	463.366	473.865	416.504	959.363
XM_020461884.1	0	0	131.984	38.132	0	0	0	0	0	0	0	3.987	0	11.558	258.304	134.887	2.425	0	22.832	0	0	0	0	0	0	0	68.778	2.161	0	0	0	0	0	0
XM_020497174.1	73.066	28.199	61.645	40.375	63.13	13.606	0	20.639	57.932	25.431	32.91	145.929	102.769	132.537	78.751	306.917	22.632	37.278	19.683	37.933	27.28	25.006	78.909	21.002	60.143	43.578	27.965	34.574	35.877	71.813	37.648	59.357	40.466	29.656
XM_020464598.1	75.773	95.172	32.403	8.225	71.898	87.306	289.325	30.165	38.069	124.164	51.279	12.759	15.905	45.463	20.475	17.594	84.869	129.829	58.26	37.933	304.385	58.348	24.337	103.011	17.51	103.342	45.348	70.588	7.509	12.448	25.099	22.753	25.661	94.898
XR_002252177.1	690.071	5156.9	227.614	364.871	4040.34	736.998	972.732	141.298	393.935	867.653	177.564	155.498	560.334	260.451	122.852	687.143	189.945	745.553	85.029	106.685	252.697	187.548	235.254	264.027	315.178	519.201	46.104	94.357	272.832	450.985	288.638	286.891	180.617	84.519
XR_002253310.1	207.021	1025.74	55.323	36.637	394.565	221.1	588.627	34.134	62.07	276.751	39.799	39.871	225.112	60.104	42.526	63.534	31.523	212.097	37.003	35.562	274.234	25.84	61.21	114.012	30.452	348.624	39.302	33.853	28.368	63.195	59.851	67.271	45.401	30.397
XM_020495117.1	0	24.674	35.565	21.683	36.826	0	107.25	72.237	83.587	74.798	155.368	153.106	130.908	48.546	77.176	0	85.677	294.365	244.851	154.891	130.656	64.183	30.974	76.008	54.814	0	79.359	0	53.398	0	137.079	183.017	119.424	48.191
XM_020508223.1	144915	689896	35281.7	23338.3	255010	73953.8	274612	19926.2	31277.3	157431	18625	23229.8	100671	47353.5	27361.3	64459.5	16735.4	92884.4	13735.3	16982.7	94577.6	20380.3	27934.7	54894.6	23199.1	104046	19009.9	15434.3	30711.5	57353.6	49645.8	58311.1	40252.8	18490.4
XM_020468143.1	228.671	2971.47	163.597	779.088	2972.39	3957.11	20120.6	257.988	105.932	2348.65	4147.49	122.803	79.523	77.827	2.363	84.06	492.24	1458.97	7051.87	835.307	5003.69	8449.68	328.912	2677.27	305.281	2583.55	400.574	1518.36	164.367	53.62	79.158	66.282	47.375	3654.33
XM_020474096.1	0	0	0	0	326.174	0	69.837	0	0	0	0	0	0	0	0	0	0	0	0	0	0	0	0	0	0	0	0	0	0	0	0	0	100.671	227.608
XM_020468387.1	6.765	0	36.355	14.206	0	45.354	0	0	121.657	5.984	47.452	0	22.022	151.031	0	21.504	0	0	0	0	0	0	19.174	25.003	0	47.313	61.22	23.769	0	0	0	0	0	37.811
XM_020458317.1	288.206	334.863	93.258	140.565	594.478	647.425	820.586	215.916	71.173	712.074	366.607	63.794	70.959	172.607	58.276	68.421	344.326	542.454	306.261	193.614	360.38	235.894	77.435	290.03	62.427	241.547	244.879	146.938	55.067	77.558	68.539	46.496	42.44	176.452
XM_020459314.1	48.711	0	22.919	32.898	29.812	17.008	32.424	25.402	33.931	17.951	8.419	31.897	42.82	71.663	44.101	20.526	5.658	0	8.66	12.644	0	8.335	57.523	0	34.258	7.471	5.291	7.203	47.558	51.705	14.48	36.603	9.87	5.931
XM_020473182.1	0	193.868	0	0	0	0	142.168	0	0	326.118	0	0	0	0	0	0	0	0	0	45.045	0	0	0	0	0	0	0	0	613.246	0	0	0	0	0
XM_020503093.1	0	493.483	0	0	996.057	0	621.052	0	0	0	0	0	0	0	0	0	0	0	0	0	1944.05	275.071	0	1461.15	0	0	0.756	0	0	0	0	0	0	0
XM_020501983.1	41.945	955.242	25.29	18.692	271.811	41.952	456.436	16.67	30.621	82.277	15.307	18.341	74.63	40.069	11.813	22.481	13.741	73.27	4.724	8.693	38.766	8.335	27.286	8.001	15.987	29.882	8.314	15.846	40.883	38.3	61.782	71.228	60.206	25.207
XR_002254215.1	81.185	218.542	16.597	11.215	92.942	24.945	84.802	7.938	15.724	17.951	9.95	6.379	23.245	14.641	11.813	13.684	6.466	19.282	3.937	5.532	17.229	0	36.874	10.001	14.465	42.333	15.116	7.923	13.35	0	13.515	0	6.909	8.897
XM_020491445.1	0	0	0	103.181	0	0	0	0	0	0	0	133.17	0	0	0	0	0	0	0	0	0	0	132.007	0	0	0	88.429	0	0	0	0	0	0	43.001
XM_020459113.1	0	0	0	65.049	0	0	0	0	0	0	0	0	0	0	0	0	38.797	0	0	86.929	0	0	0	0	0	12.451	0	0	0	0	0	99.917	0	0
XR_002255233.1	34564.4	38375.4	17873.2	15724.6	25964.1	13162.8	2823.42	6701.33	32706.6	7585.98	3832.16	34073.2	40265.8	17995.8	40444.2	42451.4	3617.04	9211.44	2678.4	6439.06	6972.14	9379.09	19962.6	1878.19	10674.2	8541.3	2339.2	2824.24	10874.9	15774.9	17134.9	34001.5	23302.5	3115.34
XM_020458766.1	0	0	0	0	0	0	0	0	0	4.488	0	0	0	22.346	0	0	9.699	0	0	18.966	0	0	0	129.013	0	0	0	14.406	0	0	0	0	0	0
XM_020502081.1	0	0	0	5.234	0	26.078	0	7.144	27.311	0	0	24.72	19.575	16.952	55.913	35.188	4.85	0	0	3.951	0	0	32.449	0	25.884	12.451	0	0	6.675	11.49	22.203	0	0	10.38
XM_020466466.1	0	0	0	0	0	0	0	25.402	28.966	0	0	0	0	87.844	0	0	0	26.994	0	56.899	0	0	0	0	0	0	0	0	29.202	0	42.475	47.485	0	83.777
XM_020458291.1	39841.5	258063	13529.6	8525.11	46574.4	18112	81754.3	8090.49	10646.2	47293.1	7617.63	9848.2	26262.3	16614.2	9760.41	23743.1	7452.31	23851.3	6237.01	7336.8	20462.7	9634.99	10943.3	11809.2	8877.51	19008.7	6596.62	6303.93	11538.2	20230.2	18610.9	19180.2	13503.8	7182.62
XM_020453493.1	98.775	144.52	77.452	31.403	121	9.071	112.238	69.855	102.622	88.261	52.044	37.479	9.787	93.238	1.575	7.82	10.508	23.138	8.66	20.547	20.101	25.84	20.649	67.007	2.284	93.382	0.756	28.811	113.471	84.26	160.247	124.649	7.896	11.862
XM_020456699.1	156.957	793.098	17.387	12.711	334.942	7.937	665.947	49.216	38.069	186.994	16.073	31.897	48.937	7.706	6.3	43.985	30.714	91.266	21.257	36.352	50.252	12.503	38.349	18.002	32.736	153.146	2.267	33.133	54.233	65.11	83.985	88.046	51.323	37.07
XM_020498237.1	69.007	867.12	18.177	24.674	422.623	22.677	468.906	34.134	0	128.652	9.184	0	25.692	10.017	0	0	10.508	104.12	38.578	9.483	45.945	30.008	14.012	19.002	9.897	54.784	32.499	20.168	0	0	7.723	0	0	32.621
XM_020474682.1	1535.75	8269.36	460.76	239.259	2911.01	1703.03	5524.62	267.513	381.521	2206.53	267.876	282.288	1232	490.85	366.193	531.729	328.16	1626.08	270.832	323.217	1972.76	355.925	377.586	1061.11	286.249	2451.58	297.785	272.988	386.303	594.61	475.915	577.739	430.321	346.972
XM_020498352.1	0	0	12.645	3.738	0	0	0	0	0	0	3.827	53.427	0	8.476	27.563	1.955	0	0	0	0	0	0	0	0	28.929	0	0	2.161	12.515	0	0	0	4.935	3.707
XM_020455676.1	2.706	0	51.371	0	0	11.338	0	0	6.621	0	0	58.212	4.894	11.558	8.663	26.391	4.041	0	0	0	0	0	2.212	0	6.09	62.254	11.337	20.168	61.742	13.405	6.757	13.85	0.987	7.414
XM_020501875.1	1412.62	1818.84	1027.42	852.361	3373.97	531.773	483.872	281.802	4932.47	807.815	174.502	338.108	827.044	439.993	2077.45	3418.12	160.039	309.79	93.689	500.236	837.059	221.724	238.941	701.072	434.702	656.161	26.453	538.773	615.749	878.989	121.633	898.266	640.547	690.237
XM_020486287.1	104.187	0	154.113	0	15.783	0	0	306.41	0	0	0	0	0	846.08	0	0	0	0	0	0	0	0	0	0	0	0	0	0	0	0	0	0	0	0
XM_020484099.1	31.121	17.624	31.613	33.646	75.406	28.346	0	35.721	24	62.83	9.95	34.289	29.362	57.022	56.701	25.414	13.741	10.283	0	8.693	0	10.003	49.411	20.002	21.316	12.451	10.581	14.406	65.914	55.535	43.441	73.207	43.427	19.276
XM_020488511.1	0	0	11.065	0	0	62.361	0	16.67	36.414	0	13.011	39.871	29.362	57.022	0	21.504	0	0	16.533	24.498	0	11.67	0	70.007	13.703	2.49	40.813	0	0	0	0	0	0	0
XM_020489221.1	146.133	197.393	31.613	20.188	219.203	293.666	591.121	25.402	20.69	192.978	88.016	2.392	34.256	21.576	18.9	23.459	50.921	276.369	74.794	33.191	160.807	74.186	53.098	162.017	15.226	232.831	61.22	30.252	17.521	45.96	15.446	22.753	17.766	45.225
XM_020467189.1	483.05	370.112	1721.33	198.137	224.464	1297.12	2010.31	1328.04	691.042	1659.01	1673.84	171.446	184.739	1286.07	153.565	191.579	3011.64	2204.52	3183.06	3639.95	2001.48	5204.68	1164.47	2316.24	682.124	2390.57	3317.96	3817.51	340.414	73.728	145.767	276.998	211.213	4186.65
XM_020452669.1	139.367	119.846	0	109.162	138.536	240.375	396.575	113.515	64.552	427.843	383.445	16.746	19.575	102.485	21.263	72.331	240.866	421.623	195.251	108.266	223.981	223.391	42.036	299.031	52.53	209.175	191.973	270.107	32.54	8.618	22.203	37.593	41.453	296.557
XR_002252607.1	128.543	831.871	20.548	29.907	506.797	236.973	695.877	69.855	38.897	447.29	29.084	27.112	74.63	63.957	14.175	77.218	109.926	209.526	60.622	84.558	469.5	83.355	57.523	200.02	63.949	672.347	124.707	18.727	82.6	95.75	54.059	75.185	67.114	31.139
XM_020462556.1	0	0	0	0	0	0	0	0	0	0	0	3.987	0	23.117	15.75	50.827	0	0	0	0	0	0	0	23.002	0	0	0	0	0	0	0	0	0	0
XM_020486129.1	0	0	0	0	0	0	0	0	0	0	0	178.623	0	0	139.389	0	0	0	41.727	35.562	0	0	0	0	0	0	0	35.294	0	0	0	0	54.284	0
XM_020483841.1	0	0	699.438	0	0	0	0	541.377	0	0	657.444	851.65	0	195.724	410.293	350.902	0	0	305.473	0	0	384.266	848.093	0	0	0	0	0	0	0	0	0	0	0
XM_020507469.1	89.303	45.823	112.226	160.752	171.855	100.912	17.459	329.43	268.141	179.514	198.228	442.571	358.467	329.031	415.018	638.271	90.527	46.276	18.108	131.184	24.408	39.177	201.33	19.002	207.073	84.666	120.928	54.742	266.991	179.053	213.341	283.923	233.913	47.449
XM_020493073.1	0	0	0	7.477	0	77.101	0	0	30.621	0	29.084	73.363	35.48	89.386	48.826	35.188	0	151.682	55.898	18.176	126.349	15.004	50.886	0	8.374	42.333	0	26.651	70.085	0	0	0	0	19.276
XM_020486230.1	353.154	186.819	134.355	43.366	825.956	58.96	221.982	96.051	35.587	124.164	74.24	98.083	358.467	260.451	133.877	130	25.865	87.41	10.235	10.273	67.482	7.502	148.232	31.003	165.202	87.156	21.162	14.406	97.619	71.813	218.168	439.24	238.848	39.294
XM_020461053.1	106.893	165.669	323.243	228.044	277.072	585.063	264.383	395.317	161.381	387.452	472.992	40.669	47.714	155.654	9.45	16.617	515.68	1102.9	780.217	448.869	427.862	749.36	264.752	590.06	72.323	460.682	728.591	401.198	30.871	36.385	39.579	64.303	70.075	483.389
XR_002252781.1	2449.08	20091.8	972.1	584.69	7463.41	2866.36	13930	638.222	695.18	3702.49	553.355	515.934	1474.24	926.99	458.331	540.526	590.85	2703.27	532.216	621.936	3944.08	701.014	771.396	2451.25	441.554	5056.3	564.583	764.942	644.951	891.437	865.915	1164.38	691.87	730.273
XM_020467598.1	240.848	3926.72	97.21	69.535	1120.56	774.415	730.796	69.855	78.622	188.49	146.949	21.53	111.333	29.281	41.738	223.835	91.335	282.796	155.886	129.603	574.312	145.037	61.948	518.053	60.143	535.387	52.15	137.574	16.687	121.603	51.163	24.732	26.648	220.194
XM_020507841.1	0	0	0	0	0	0	0	0	0	0	80.363	0	0	0	0	0	40.414	0	140.927	0	0	0	60.473	10.001	0	0	96.742	0	0	0	0	0	0	49.673
XM_020496823.1	0	0	0	0	0	47.621	0	2.381	83.587	215.417	0	0	0	0	0	0	0.808	0	0	0	0	0	5.9	0	0	118.283	0	15.126	0	0	0	0	61.192	0
XM_020475139.1	669.775	1515.7	219.711	95.704	601.492	1246.09	7208.19	354.832	107.587	2710.67	221.189	48.643	217.772	185.706	113.402	160.301	775.137	1669.78	627.48	243.401	3328.14	499.296	101.034	1491.15	67.756	1134.27	662.837	727.487	61.742	147.456	70.47	53.421	58.232	935.639
XM_020489716.1	58.182	0	118.549	126.359	59.623	40.818	0	65.092	96.829	17.951	78.832	298.237	80.747	272.009	401.631	96.767	66.279	28.28	39.365	23.708	0	62.516	252.953	25.003	140.079	61.009	49.883	68.427	111.803	73.728	139.975	100.907	67.114	73.398
XM_020462056.1	0	21.149	15.807	7.477	0	36.283	27.436	13.495	8.276	20.943	17.603	0	0	0	0	0	30.714	42.419	14.171	7.903	18.665	19.172	0	26.003	7.613	9.961	19.651	15.846	0	0	0	0	0	26.69
XM_020504268.1	637.301	4370.85	407.808	259.447	1294.17	1695.1	5015.8	446.914	402.211	3011.36	461.512	150.713	507.726	433.828	170.89	338.196	669.253	2052.84	569.22	508.929	2081.88	562.645	320.8	889.091	230.674	1171.63	571.385	359.422	202.747	225.971	311.806	393.733	239.835	407.766
XM_020497067.1	170.488	384.212	0	11.963	173.609	136.061	1204.69	24.608	0	878.125	0	15.151	3.67	15.411	59.851	0	227.934	419.052	232.254	143.828	544.16	196.717	0	303.031	42.633	6.225	287.96	138.295	45.889	226.929	8.688	59.357	0	88.967
XM_020492869.1	0	0	1.581	0	0	0	0	212.741	0	0	0	179.421	7.341	164.13	72.451	854.286	122.05	0	37.791	0	0	0	300.151	0	0	0	0	0	0	0	0	42.539	0	0
XM_020460699.1	0	0	19.758	0	0	86.172	0	0	33.931	0	0	58.212	97.875	142.555	23.625	0	0	92.551	0	0	0	0	0	0	0	0	0	0	0	0	119.703	16.818	0	129.744
XM_020498836.1	316.621	1921.06	110.646	59.067	657.608	352.625	925.342	49.216	98.484	547.519	64.29	56.617	223.889	81.68	40.951	117.293	84.869	397.2	99.987	116.959	439.348	77.52	84.809	367.038	60.143	535.387	102.033	86.434	30.037	160.861	101.361	97.939	81.919	110.468
XM_020501248.1	0	0	0	0	0	0	0	0	0	243.84	0	0	0	0	54.338	0	0	0	0	0	0	78.354	0	0	0	0	0	0	0	0	312.772	0	262.535	0
XR_002257204.1	90.656	24.674	11.065	8.225	240.246	0	19.953	0	7.448	19.447	0	0	9.787	26.97	0	22.481	4.041	0	0	0	0	0	0	0	0	19.921	6.802	0	0	37.343	0	13.85	0	0
XR_002254198.1	527.701	1688.42	616.454	71.03	156.072	1005.72	975.226	152.411	177.933	857.181	365.842	98.083	322.987	327.49	131.514	133.91	542.353	805.969	529.067	485.221	1425.73	855.221	498.531	463.047	205.551	1022.22	420.981	563.983	135.999	162.776	185.346	299.752	201.343	683.565
XM_020489078.1	77.126	105.746	53.742	55.329	266.55	248.312	351.68	84.937	39.725	191.482	76.536	33.492	55.055	79.368	29.138	20.526	88.91	214.668	96.838	42.674	100.505	120.031	59.735	92.009	58.62	291.35	80.871	70.588	51.73	37.343	39.579	69.25	49.349	74.881
XM_020475470.1	110.953	45.823	85.355	131.593	305.13	441.065	234.453	173.844	87.725	257.304	426.306	18.341	25.692	137.931	40.951	98.722	139.832	262.229	353.499	85.348	190.959	185.048	50.148	302.031	25.884	168.087	204.822	252.099	64.245	46.918	53.094	135.531	108.567	280.247
XM_020466299.1	0	0	0	0	19.29	4.535	0	0	0	0	6.123	0	12.234	20.805	26.775	13.684	0	0	0	0	0	0	0	0	0	0	8.314	0	19.19	3.83	24.134	23.743	16.779	15.569
XM_020454928.1	434.339	437.085	139.097	65.796	645.333	167.809	49.884	68.268	93.518	113.692	63.525	57.415	308.306	461.568	118.914	220.902	23.44	47.561	46.451	33.191	0	50.013	146.019	16.002	123.33	102.097	24.941	20.168	101.79	184.798	64.678	176.092	170.747	29.656
XR_002253397.1	74.419	0	67.178	62.806	42.087	30.614	17.459	12.701	48.001	26.927	16.838	106.855	69.736	101.715	203.965	89.925	20.207	21.852	19.683	11.854	0	25.84	59.735	17.002	42.633	22.412	49.883	33.853	88.441	98.623	117.772	110.799	56.258	44.484
XM_020458658.1	0	45.823	36.355	39.627	150.811	164.407	59.86	117.484	0	0	85.72	26.315	0	10.017	11.813	18.571	77.595	163.25	15.746	50.577	63.174	17.505	0	20.002	28.168	160.616	3.779	39.616	32.54	67.983	22.203	21.764	0	84.519
XM_020498470.1	0	0	0	205.614	0	0	0	0	0	0	0	192.179	0	323.637	356.743	98.722	0	0	30.705	0	0	0	262.54	0	0	0	0	0	0	0	0	0	0	0
XM_020493422.1	106.893	169.194	79.823	68.039	208.681	102.046	169.604	38.897	81.104	192.978	52.044	20.733	39.15	55.481	8.663	34.211	35.564	177.39	55.111	81.397	111.991	45.012	67.11	133.014	38.065	135.714	98.254	41.776	37.546	47.875	40.544	127.617	2.961	55.605
XM_020480512.1	0	0	0	0	0	0	52.378	17.464	0	17.951	0	0	0	56.251	26.775	0	0	37.278	33.854	27.659	48.816	29.174	39.086	15.002	0	0	0	0	0	0	20.272	0	25.661	14.086
XM_020483767.1	0	0	0	20.188	0	0	0	0	0	0	0	0	0	0	0	57.669	0	0	199.975	287.655	0	0	0	0	314.417	0	0	226.169	292.856	0	0	0	0	0
XM_020465409.1	916.036	3796.29	404.647	204.118	2889.97	919.547	1698.54	223.06	365.797	1285.02	289.306	196.964	592.144	275.092	181.128	244.361	231.975	893.379	191.314	203.097	861.467	272.57	198.38	636.065	275.59	1245.09	216.915	259.302	205.25	430.877	263.539	415.497	280.301	267.643
XM_020460381.1	0	0	189.678	703.572	0	0	0	0	0	0	69.648	0	0	741.284	13.388	0	0	0	0	113.798	0	100.859	0	0	0	94.627	157.206	0	0	0	0	0	0	0
XM_020455950.1	0	0	8.694	0	0	0	0	0	0	0	0	31.1	9.787	24.658	14.963	5.865	0	0	0	0	0	5.001	13.274	0	13.703	0	0	12.965	3.337	0	0	0	0	0
XM_020487673.1	32360.3	181715	9520.26	4616.21	77196.2	20269.7	61152.4	5074.82	4148.73	32370.9	5474.62	6468.71	26343.1	12465.4	10054.9	16770	5081.63	14876.4	3079.93	4849.05	15796.4	5253.86	8786.98	14696.5	7167.63	25707.3	2561.41	3296.02	10145.7	15311.5	12713.6	18985.3	13095.2	3805.57
XM_020495104.1	8.118	0	22.129	31.403	0	0	0	49.216	24	2.992	65.821	188.192	123.567	178.771	209.478	107.519	130.132	0	34.641	116.959	0	155.874	95.871	0	146.931	82.176	55.173	149.819	96.784	10.533	0	2.968	2.961	80.071
XM_020497481.1	2.706	0	1.581	12.711	14.029	44.22	22.448	6.35	3.31	16.455	35.207	0	4.894	2.312	0	0	33.948	29.565	42.514	15.805	11.486	30.008	5.162	28.003	3.806	11.206	18.895	17.287	0	0	0	1.979	2.961	14.828
XM_020500392.1	1290.84	969.342	765.035	285.616	1287.16	624.748	246.924	363.564	604.972	635.78	336.758	613.22	1622.28	1364.67	473.294	4771.88	108.309	708.276	84.241	244.191	443.656	221.724	994.112	232.024	332.688	693.513	151.916	258.582	476.413	409.812	319.529	992.247	610.938	251.332
XM_020483442.1	0	0	0	63.553	0	0	0	46.041	0	540.039	0	0	0	0	0	0	0	0	0	0	0	73.352	39.086	0	0	0	0	0	0	0	0	0	0	0
XR_002253394.1	52.77	88.122	28.452	11.215	85.927	58.96	164.616	30.959	11.586	52.358	29.849	3.987	7.341	10.788	15.75	27.368	26.673	48.847	24.406	29.24	78.968	26.674	11.8	52.005	9.897	61.009	50.639	36.014	11.681	15.32	14.48	3.957	11.844	30.397
XR_002251535.1	179.96	303.14	49.791	14.206	166.594	35.149	42.401	21.433	45.518	29.919	16.838	31.1	56.278	87.844	55.913	69.399	15.357	35.992	10.235	16.596	41.638	10.003	50.886	33.003	0	84.666	24.186	24.49	58.404	77.558	44.406	41.55	19.74	24.466
XM_020459519.1	39.239	257.316	11.855	6.729	80.667	30.614	281.843	9.526	8.276	73.302	6.123	7.974	11.011	15.411	7.875	14.662	9.699	19.282	10.235	7.903	14.358	13.337	11.8	11.001	7.613	24.902	6.802	5.762	13.35	19.15	15.446	24.732	29.609	8.155
XM_020496908.1	0	0	0	34.394	0	39.685	0	32.546	0	124.164	20.665	0	0	0	0	0	0	44.99	44.089	49.787	0	0	0	13.001	0	181.783	0	0	0	0	0	0	0	0
XM_020456185.1	0	0	5.532	0	0	0	0	0	19.862	0	2.296	5.582	6.117	194.953	0	559.098	0	0	0	0	0	0	2.95	0	5.329	4.98	0	0	0	4.788	0	8.904	138.177	0
XM_020492914.1	60.889	881.22	54.532	15.701	240.246	52.157	64.849	0	11.586	77.79	0	4.785	77.077	14.641	8.663	19.549	6.466	60.416	22.832	8.693	84.711	0	43.511	16.002	47.962	130.734	3.779	18.007	25.03	32.555	58.886	72.217	19.74	42.259
XM_020499761.1	266.557	158.62	205.485	82.993	645.333	752.872	765.714	318.317	96.829	747.977	521.21	0	12.234	63.957	3.15	20.526	839.799	811.111	651.099	316.105	907.412	531.804	30.236	1020.1	25.123	917.629	538.13	610.801	16.687	18.193	6.757	6.925	14.805	695.427
XM_020483350.1	7809.98	43497	2487.16	1345.83	12136.8	4553.52	20826.4	1424.89	1751.19	9618.98	1524.6	1549.4	5083.38	2888.85	1814.43	3420.08	1571.29	5599.36	1376.99	1538.64	6584.48	1735.45	1939.55	3770.39	1374.91	7641.1	1583.4	1161.1	1944.87	3356.05	2532.1	3473.36	2514.81	1392.34
XM_020496541.1	123.13	31.724	38.726	37.384	29.812	0	0	98.432	52.139	0	3.061	7.974	14.681	376.036	0	15.639	0	0	0	0	0	0	5.162	6.001	0	0	9.07	0	0	0	0	9.893	0	0
XM_020475713.1	48.711	0	147.001	149.537	0	74.834	0	123.04	150.622	11.968	58.933	326.944	171.281	403.006	348.867	210.15	70.32	25.709	55.111	67.963	0	57.515	207.23	38.004	158.35	31.127	76.336	68.427	178.551	146.498	118.737	137.51	74.023	91.191
XM_020453865.1	20.296	24.674	29.242	8.972	33.319	72.566	22.448	37.309	10.759	47.871	24.492	3.987	6.117	17.723	13.388	0	51.73	42.419	37.791	33.981	33.023	12.503	19.912	126.013	14.465	49.803	50.639	28.811	12.515	7.66	8.688	0	0	47.449
XM_020486612.1	0	0	0	7.477	0	0	0	10.32	13.242	0	9.184	31.897	0	31.593	25.988	32.256	0	0	0	0	0	0	0	0	19.032	0	0	0	30.037	0	36.683	15.828	0	0
XM_020455249.1	83.891	35.249	30.823	21.683	56.116	30.614	14.965	11.113	8.276	28.423	11.48	25.518	39.15	16.182	20.475	0	9.699	10.283	3.149	0	15.794	5.001	19.912	15.002	4.568	12.451	12.849	0	16.687	18.193	26.064	57.378	18.753	6.673
XM_020500339.1	761.784	222.067	160.436	0	280.579	0	0	209.565	0	0	0	0	20.798	584.088	0	0	0	0	0	0	0	0	0	0	0	0	0	2.881	0	0	0	0	0	28.914
XM_020504540.1	0	0	0	0	0	0	4.988	0	0	0	60.463	0	0	4.623	38.588	0	17.782	0	5.511	52.157	130.656	60.015	0	13.001	0	70.97	3.779	25.21	0	0	19.307	0	20.726	29.656
XM_020502951.1	363.979	264.366	715.245	317.766	706.709	299.335	32.424	719.984	691.042	82.277	511.26	1459.29	1244.24	1327.68	1260.81	1548.27	210.96	102.835	78.73	226.805	103.376	129.2	747.059	268.027	774.241	52.294	21.162	140.455	653.295	358.107	707.598	1014.01	725.427	143.83
XM_020505625.1	305.796	1508.65	94.049	71.03	690.927	758.541	2985.54	128.597	60.414	830.254	213.535	29.505	50.161	56.251	0	56.692	84.061	1127.33	145.651	54.528	844.238	90.023	77.435	392.04	20.555	674.837	150.404	37.455	69.251	276.719	16.411	79.142	27.635	80.812
XM_020468969.1	75.773	56.398	75.871	88.227	113.985	106.581	49.884	57.154	97.656	46.375	58.933	15.151	20.798	40.84	2.363	27.368	16.166	8.998	49.6	23.708	33.023	45.012	73.01	57.006	62.427	44.823	72.557	25.21	27.533	21.065	3.861	48.475	40.466	41.518
XM_020456439.1	64919.5	397159	16582.6	11008.9	119550	45527.2	162920	10270.3	14969.5	70481.9	8822.31	10536.4	47947.7	21279.2	11370.9	24982.5	8825.57	45330.9	6788.12	8011.68	46451.8	10473.5	13999.4	29558	10145.1	57586.5	9390.06	8127.69	13501.4	25532.8	23287	24767.6	17642.2	9396.42
XM_020458074.1	0	0	0	77.759	0	0	0	0	104.277	0	56.637	137.157	88.087	185.706	165.377	200.376	0	0	0	0	0	0	28.761	0	70.801	0	0	69.147	0	0	0	131.574	0	0
XM_020453556.1	4.059	0	0	3.738	14.029	0	47.389	250.843	17.38	109.205	16.838	71.768	436.767	60.104	152.777	398.797	105.884	125.973	0	18.966	344.587	0	0	136.014	0	0	52.906	80.672	0	32.555	177.623	0.989	87.841	114.916
XM_020461004.1	20.296	0	15.016	13.458	14.029	35.149	17.459	16.67	4.966	44.879	14.542	0	0	5.394	0	6.842	9.699	28.28	10.235	11.854	15.794	5.001	10.325	35.004	6.852	0	0	20.168	5.006	4.788	4.827	0	0	22.983
XM_020506898.1	184.019	341.913	147.791	244.493	596.231	459.207	1257.07	185.751	134.898	724.042	175.267	29.505	57.502	201.888	58.276	89.925	248.141	921.658	262.959	195.985	429.298	253.399	95.871	588.06	115.717	418.349	321.971	342.135	110.134	136.923	75.297	89.035	67.114	382.559
XM_020461927.1	119.071	296.09	51.371	85.984	198.159	405.916	466.412	66.68	65.38	348.557	127.815	21.53	25.692	72.433	36.226	90.902	220.659	491.037	163.759	121.7	350.33	179.213	98.821	145.015	89.072	468.153	279.646	82.833	132.661	194.373	92.673	84.089	42.44	103.054
XM_020458449.1	139.367	105.746	66.387	0.748	64.884	44.22	0	0	0	0	0	15.151	0	0	0	0	0	131.115	0.787	0	55.995	5.835	0	0	14.465	0	1.512	0	0	0	0	0	0	0
XM_020474919.1	0	0	81.404	260.942	0	0	0	5.557	0	0	0	15.151	0	0	295.317	0	509.214	0	498.362	0	0	5.001	0	0	0	0	0	0	0	0	0	0	0	0
XM_020505377.1	115.012	183.294	69.549	2.243	61.377	0	2.494	26.989	0	0	2.296	11.164	12.234	23.888	3.938	0	0	5.142	0	3.951	1.436	0	0.737	0	0	0	0.756	1.441	0	0	0	0	0	5.931
XM_020483174.1	0	0	0	0	0	10.205	0	246.081	234.209	0	0	70.173	0	258.91	76.389	141.729	106.692	0	76.368	91.67	7.179	0	157.819	96.01	0	0	0	43.217	0	3.83	4.827	0	0	224.642
XM_020459786.1	67.654	63.448	44.258	72.525	157.826	295.933	74.826	177.019	9.931	179.514	349.77	47.846	0	20.805	25.988	31.278	383.123	129.829	235.403	94.041	211.059	227.559	29.499	131.013	12.181	180.538	219.182	113.805	24.196	13.405	15.446	0	0	103.054
XM_020505990.1	0	0	3.952	0	0	0	0	0	0	0	0	261.555	0	333.655	0	232.632	217.426	0	0	0	0	8.335	0	3	178.144	4.98	0	166.386	0	0	0	0	0	0
XM_020488669.1	299.031	292.565	188.097	325.991	338.449	1026.13	663.453	277.833	155.588	777.896	648.26	88.514	135.802	266.616	129.939	225.79	261.073	1097.76	803.836	395.921	406.325	535.972	295.726	610.062	184.234	437.025	600.861	242.736	246.967	309.274	182.45	180.049	152.981	252.815
XM_020474323.1	0	0	0	0	45.594	52.157	304.29	57.154	63.725	213.921	65.056	0	39.15	3.082	0	24.436	75.978	0	41.727	48.996	360.38	66.684	0	73.007	3.045	159.371	62.731	10.804	17.521	13.405	0	40.56	11.844	12.604
XR_002255658.1	33.827	17.624	58.484	165.986	15.783	6.803	4.988	26.989	85.242	8.976	44.391	146.726	28.139	64.727	254.366	88.947	8.891	8.998	16.533	19.757	2.872	45.012	50.886	0	46.439	0	8.314	6.483	89.275	26.81	47.302	64.303	21.713	7.414
XM_020476325.1	27.062	0	22.919	48.6	15.783	40.818	0	73.03	12.414	19.447	55.871	42.264	7.341	53.169	12.6	11.729	137.407	34.707	109.435	106.685	50.252	76.686	34.661	35.004	30.452	6.225	106.568	22.329	15.853	0	15.446	24.732	0	45.225
XM_020472268.1	35.18	0	40.307	60.563	50.855	0	7.483	32.546	24.828	35.903	27.553	171.446	67.289	123.29	103.164	62.556	12.932	11.569	11.022	22.918	0	23.339	70.797	0	144.647	24.902	7.558	8.643	95.95	22.98	97.5	126.628	65.14	0
XM_020470280.1	9.472	0	4.742	11.215	12.275	18.141	22.448	9.526	4.966	14.96	13.011	0	0	6.935	5.513	3.91	14.549	28.28	7.086	10.273	8.615	19.172	2.95	11.001	12.181	0	13.604	14.406	7.509	13.405	10.619	4.946	5.922	8.155
XM_020483603.1	0	0	0	4.486	0	0	0	0	0	0	9.184	0	9.787	30.052	3.15	7.82	0	0	0	8.693	0	0	7.375	9.001	33.497	23.657	0	50.42	0	0	0	0	0	0
XM_020454697.1	92.009	0	0	0	0	0	0	0	0	0	0	0	0	67.039	0	449.624	0	0	0	0	0	0	0	16.002	0	68.48	0	0	0	0	0	93.982	0	0
XM_020458209.1	280.088	0	0	0	19.29	35.149	0	4.763	0	133.14	5.358	0	0	0	0	0	0	0	0	10.273	0	0	8.112	117.012	0	0	200.287	72.749	0	0	0	0	0	0
XM_020468145.1	63.595	0	0	26.917	8.768	64.629	0	363.564	149.795	31.415	295.429	0	0	25.429	7.875	0	472.842	91.266	42.514	183.341	30.151	30.008	3.687	33.003	15.987	27.392	405.865	30.252	4.172	0	9.653	0	0	10.38
XM_020485530.1	20.296	461.759	56.113	10.468	96.449	4.535	162.122	3.969	23.173	8.976	10.715	15.949	0	0	2.363	0	3.233	47.561	16.533	31.61	30.151	90.023	0	3	0	88.401	16.628	77.07	13.35	19.15	7.723	27.7	7.896	7.414
XM_020487271.1	1.353	0	0	0	0	5.669	0	167.494	0	0	48.218	133.967	0	6.935	70.088	62.556	67.895	0	81.092	0	57.431	55.848	2.212	3	51.768	153.146	36.278	33.133	0	22.98	0	0	18.753	18.535
XM_020457868.1	1349.02	98.697	555.599	8.225	461.202	0	0	1697.96	1.655	2.992	0	15.949	74.63	3396.65	2.363	0	0	0	0	0	0	0	0	0	0	0	0	0	0	0	0	0	3.948	0
XR_002256714.1	186.725	105.746	379.356	302.065	284.087	1131.58	246.924	399.286	153.105	574.446	895.471	105.26	74.63	218.84	84.264	123.158	663.595	871.526	1102.22	546.071	435.041	619.327	267.702	844.086	151.499	442.006	792.079	500.598	139.336	157.988	89.777	103.874	82.906	581.994
XM_020507937.1	0	310.189	0	0	0	0	159.628	0	0	101.725	0	0	0	0	0	0	0	341.926	264.534	0	0	0	0	241.025	95.162	0	0	155.581	0	0	0	0	35.531	189.797
XM_020474688.1	1706.23	4839.66	978.423	439.639	4608.52	2108.95	3007.99	627.902	410.487	1959.7	472.992	195.369	864.97	521.673	336.267	644.136	467.184	1662.07	634.566	379.326	2986.42	570.147	446.908	2340.24	321.268	3238.47	537.374	391.835	574.032	976.655	501.979	468.918	303.988	518.976
XR_002252710.1	1177.18	8745.22	248.162	243.745	2891.72	706.385	3402.07	144.473	163.036	990.321	123.988	148.321	560.334	437.681	144.115	382.181	82.444	564.307	90.54	118.539	819.83	83.355	177.731	525.054	203.267	1103.15	170.811	130.371	248.636	433.75	435.371	253.256	175.682	164.589
XM_020465792.1	0	0	128.033	0	0	0	0	38.897	0	0	0	0	0	0	0	0	87.294	0	0	11.064	0	138.369	60.473	7.001	0	0	0	60.504	277.838	0	0	82.11	0	0
XM_020489627.1	1593.93	356.013	945.229	838.903	496.275	658.763	57.366	580.274	1096.56	652.236	372.73	1251.96	1694.46	2078.21	1789.22	2926.47	244.099	656.858	181.08	416.468	294.335	341.755	918.153	267.027	638.73	509.24	340.866	221.127	1168.92	1314.65	869.776	1242.54	886.304	276.54
XM_020496238.1	190.784	0	100.371	41.87	12.275	0	0	0	0	0	0	4.785	0	6.935	0	0	0	0	0	0	0	83.355	0	0	0	0	0	0	0	0	0	0	0	0
XM_020493656.1	92.009	0	112.226	129.35	77.159	70.298	0	110.339	159.726	8.976	81.894	413.864	176.175	439.993	317.367	204.286	62.237	16.711	88.965	60.85	10.05	75.019	312.688	38.004	161.395	34.862	56.685	105.161	138.502	55.535	130.322	112.778	43.427	83.777
XM_020488018.1	0	0	0	17.944	7.014	51.023	0	0	61.242	0	4.592	51.833	66.066	95.55	85.839	130	0	0	0	0	0	2.501	100.296	0	52.53	0	0	0	88.441	37.343	100.396	109.81	0	0
XM_020504415.1	1974.14	1142.06	1375.96	1487.89	1395.88	392.31	226.971	583.449	1605.54	695.618	466.104	1777.46	945.717	1230.59	3276.05	2460.23	131.749	587.445	136.991	382.487	54.56	653.502	778.77	33.003	831.339	99.607	117.905	101.56	1992.42	1189.22	1815.81	2466.27	1669.96	143.83
XM_020487664.1	33.827	0	79.033	94.208	129.768	236.973	0	220.679	62.897	83.773	358.954	98.083	67.289	88.615	66.938	86.993	491.432	75.841	323.581	252.094	60.303	362.594	141.595	143.015	125.614	126.999	185.927	124.609	111.803	96.708	83.985	76.175	39.479	146.055
XM_020461111.1	80719.4	321987	24951.4	15490.5	92107.2	41083.7	110702	17584.4	23342.3	84537.8	13921.9	18669.3	55456	35563.1	21158.1	47344.4	13770.6	46832.3	10712.8	12801.5	52746.2	15607.4	20385.9	22261.3	16606.2	39832.8	12470.7	10141.6	23362.6	36896.5	33951.2	38728.3	26060.1	12000.2
XM_020476790.1	255.732	331.339	418.082	207.109	322.666	535.174	458.93	448.502	628.145	616.333	605.4	614.017	464.906	654.98	456.756	715.489	2250.24	962.792	949.487	697.011	887.311	1867.98	587.765	654.067	506.264	781.914	619.756	656.179	319.555	403.109	437.301	390.765	178.643	705.807
XM_020493498.1	0	35.249	7.903	39.627	49.101	46.488	0	0.794	0	0	16.838	26.315	53.831	0.771	0	0	39.606	39.849	33.854	26.869	5.743	20.839	0	0	41.11	24.902	0	18.007	0	2.873	0	0	0	0
XM_020499972.1	5.412	0	0	0.748	0	30.614	9.977	10.32	0	19.447	32.91	0	0	0.771	0.788	0	4.85	55.274	24.406	15.015	1.436	16.671	3.687	4	7.613	6.225	6.046	0.72	1.669	4.788	0	0	0.987	0
XM_020457066.1	0	0	3.952	0	0	0	0	19.845	398.073	0	218.128	567.767	0	608.746	700.097	14.662	463.951	7.713	452.699	15.805	0	30.841	23.599	0	363.14	0	336.331	5.762	20.024	13.405	26.064	0	0	269.126
XM_020491468.1	173.194	183.294	444.953	189.164	220.956	122.455	14.965	69.061	336.004	85.269	162.256	454.532	463.683	452.322	277.204	3190.38	47.688	89.981	22.044	144.618	24.408	157.541	397.497	23.002	317.462	88.401	63.487	105.882	246.967	79.473	231.683	764.713	414.53	137.899
XM_020500393.1	64332.2	390761	20618	13869.6	107059	31488	124113	12943	16656.2	77029.6	11547	13641.6	41043.9	25977.3	15788	36501.7	11581	37404.9	9412.2	10922.2	37071.8	13362.6	15287.1	25260.6	13334.2	39785.5	10579.7	9580.5	17755.8	30519.5	27245.9	30808.1	21008.8	11129.8
XM_020463868.1	680.6	1254.86	102.742	41.123	394.565	210.895	2354.51	30.165	43.863	227.385	68.117	30.302	99.098	288.191	3.938	35.188	28.29	379.204	124.394	81.397	192.394	109.195	16.224	132.014	12.942	423.329	76.336	25.93	40.049	44.045	66.609	67.271	65.14	22.983
XM_020501064.1	740.135	2199.52	278.985	187.669	1294.17	429.727	1127.37	185.751	195.312	471.225	137.765	224.076	612.942	565.595	239.403	470.151	94.568	428.05	104.711	93.251	368.995	128.366	362.099	252.026	210.119	485.584	102.789	100.12	307.874	242.249	339.801	362.076	235.887	127.52
XM_020482989.1	48.711	0	15.807	50.095	0	0	0	8.732	0	0	7.654	38.276	3.67	0	37.801	0	0	6.427	21.257	1.581	0	0	0	0	0	0	0	0	31.705	131.178	0	35.614	20.726	0
XM_020455366.1	3720.97	14607.1	1147.55	688.618	7593.18	4824.51	18347.2	821.592	1135.46	5726.51	996.499	701.734	2559.43	1231.36	709.547	1330.3	1091.17	5844.88	1016.41	893.787	7134.39	957.747	831.131	3496.36	532.148	7621.18	1111.03	991.831	690.84	1516.69	878.464	1059.52	722.466	1175.85
XM_020481920.1	5.412	0	0	0	0	18.141	0	0	14.069	0	3.061	102.07	0	19.264	31.5	6.842	1.617	0	0	0	0	0	5.162	5.001	2.284	0	0	7.923	0	0	0	0	0	0
XM_020496583.1	0	0	10.274	11.215	0	0	0	0	0	0	0	0	0	0	0	0	16.974	0	0	26.869	22.972	19.172	0	0	0	0	0	0	0	0	0	0	0	0
XM_020481681.1	12.178	0	4.742	20.188	52.609	17.008	0	2.381	74.484	7.48	136.999	21.53	8.564	13.1	54.338	12.707	56.579	138.827	66.921	52.948	55.995	105.027	14.749	0	0	8.716	3.779	2.161	55.901	16.278	0	9.893	5.922	54.122
XM_020475615.1	0	0	0	0	215.695	6.803	0	0	0	0	0	240.025	277.72	0	0	0	302.295	0	234.616	0	7.179	0	0	0	0	0	173.834	0	182.722	137.881	205.618	0	151.007	0
XR_002257782.1	70388.6	55975.1	53056.1	32190.1	44654.2	23010.2	5290.16	31266.5	42902.5	25426.7	30883	113289	117619	115858	114464	146933	19958.8	18823.9	16869.5	33097	7145.87	37593	59188.8	4930.5	71287.3	12411	14268.8	10058	101367	86000.2	128077	173943	118800	12214.5
XM_020505143.1	20.296	0	33.194	8.972	8.768	20.409	0	17.464	14.897	0	9.95	43.858	61.172	64.727	88.201	122.18	7.274	2.571	2.362	19.757	7.179	17.505	40.561	9.001	51.768	8.716	5.291	0	36.711	37.343	54.059	69.25	74.023	8.897
XM_020483526.1	0	0	0	0	0	0	0	0	176.278	0	117.1	0	0	327.49	229.166	0	0	0	0	0	0	0	137.907	0	156.828	0	33.255	121.008	0	102.453	0	0	0	0
XM_020493882.1	54.123	183.294	10.274	29.907	138.536	44.22	379.116	23.814	10.759	103.221	22.195	5.582	6.117	6.935	0	11.729	14.549	59.13	36.216	22.918	64.61	18.338	0	84.009	6.852	70.97	34.767	25.93	9.178	7.66	24.134	9.893	12.831	21.5
XM_020463875.1	0	0	0	0	12.275	0	0	0	0	0	0	0	0	36.987	0	0	0	0	169.27	0	0	0	0	122.012	0	90.891	148.893	0	0	45.003	0	0	0	139.382
XM_020485999.1	0	0	3.161	0	0	0	0	0	0	0	0	23.125	0	34.675	62.213	5.865	7.274	5.142	14.171	6.322	31.587	10.836	42.773	0	30.452	0	0	0	0	7.66	3.861	8.904	14.805	0
XM_020480952.1	5504.33	22700.2	1383.07	1155.92	15463.4	6897.17	29630.9	1374.88	1394.5	7672.75	1102.12	697.747	2757.63	1580.43	715.848	1342.03	1119.46	8094.4	1151.04	1175.12	9529.26	1199.48	1242.64	4898.5	786.422	8241.23	1522.18	993.272	1068.8	2240.56	1353.41	1758.94	1133.05	1146.94
XM_020501394.1	31.121	0	0	31.403	17.536	6.803	0	0	0	0	3.061	32.694	14.681	97.091	0	5.865	0	12.854	10.235	0	0	15.837	16.224	0	22.839	16.186	13.604	0	14.184	22.98	10.619	30.668	20.726	17.793
XM_020481985.1	0	0	0	7.477	0	0	0	0	0	0	0	783.869	0	1573.49	1029.28	0	0	0	0	0	0	4.168	24.337	0	0	0	0	0	0	0	0	0	0	0
XM_020468192.1	0	0	0	148.789	0	0	0	127.803	222.623	0	164.552	0	0	266.616	0	197.444	0	0	0	0	0	0	164.456	0	0	217.89	117.905	0	0	0	0	89.035	0	128.261
XM_020500653.1	69.007	0	50.581	163.743	0	0	0	0	64.552	0	0	221.684	0	299.75	189.003	40.075	0	0	0	0	0	0	14.749	0	179.667	44.823	0	0	0	75.643	99.431	0	282.275	0
XM_020492129.1	166.429	119.846	0	0	0	87.306	39.907	35.721	57.104	0	0	0	56.278	70.892	33.075	45.94	1.617	0	126.756	0	54.56	30.841	16.962	0	243.616	0	79.359	0	0	0	0	0	0	0
XM_020505046.1	5071.35	37755	2113.33	1143.96	11459.9	5727.05	22288	1190.71	1901.81	11394.7	1507.76	1150.68	4844.81	2219.23	1494.7	2439.7	1458.13	6595.58	1219.53	1477	7242.07	1832.14	1901.94	4884.5	1294.97	8430.48	1465.5	1323.16	1298.25	2526.86	2785.99	2913.43	1985.8	1590.29
XR_002252896.1	102.834	599.229	32.403	29.16	338.449	58.96	249.418	19.845	19.035	53.854	17.603	9.569	15.905	44.693	20.475	11.729	24.248	51.417	18.108	8.693	87.583	17.505	20.649	43.004	22.839	118.283	42.325	20.888	25.865	35.428	28.96	40.56	15.792	25.207
XM_020486284.1	78.479	0	150.162	341.692	112.232	843.58	37.413	322.286	71.173	192.978	1004.92	23.923	20.798	78.598	18.9	35.188	758.163	583.588	1055.77	532.637	268.491	634.33	109.883	435.045	68.517	268.939	1212.3	640.333	38.38	27.768	14.48	19.786	0	665.03
XM_020456920.1	1537.1	1230.18	211.807	54.581	319.159	217.698	241.936	378.647	72.001	77.79	31.38	148.321	4591.56	1129.65	86.626	39.098	16.974	46.276	20.47	16.596	37.33	54.181	53.098	55.006	32.736	115.793	25.697	196.638	52.564	37.343	74.332	96.949	41.453	169.779
XM_020478634.1	3099.91	2425.12	1766.38	317.766	894.347	2962.73	10001.7	1770.99	533.799	6217.18	2172.86	342.893	1398.39	1340.78	321.305	536.617	3081.15	8836.09	4446.68	1606.6	6482.54	3915.18	1296.48	3152.32	353.243	5062.52	2267.4	2012.47	394.647	1153.79	1259.78	891.341	593.172	2566.7
XM_020457857.1	0	0	0	97.199	0	0	316.761	0	0	0	0	0	0	84.762	0	0	122.05	0	0	67.963	239.775	0	101.034	0	0	0	0	0	0	0	0	0	0	0
XM_020497447.1	0	0	0	0	0	0	0	0	0	115.188	58.167	0	0	0	0	0	0	0	0	0	0	0	0	71.007	0	0	0	0	0	0	0	0	0	0
XM_020484003.1	343.682	927.043	670.196	1340.6	711.97	16387.4	4853.68	8421.51	2382.65	10607.8	26944.5	358.044	234.9	562.512	1879.79	1399.7	46722.4	14708	50965.2	36903.7	29657.4	52652.8	436.583	17048.7	850.371	14649.7	23021.7	7949.78	333.739	1108.79	424.752	276.009	202.33	8898.21
XR_002253289.1	0	0	79.033	68.039	0	0	0	0	0	0	0	0	0	0	0	0	0	0	0	0	0	77.52	70.797	0	0	0	0	74.91	0	94.793	0	0	0	0
XR_002253498.1	63.595	81.072	28.452	47.104	87.681	215.43	202.029	53.185	12.414	122.668	172.206	0	0	36.217	19.688	10.752	78.403	147.825	134.629	78.236	41.638	44.178	29.499	166.017	25.884	88.401	161.741	41.056	33.374	37.343	3.861	0	10.857	63.76
XM_020478443.1	62.242	207.968	66.387	15.701	84.174	35.149	62.355	27.783	26.483	38.895	34.441	15.949	30.586	33.905	15.75	11.729	33.139	28.28	14.959	23.708	66.046	23.339	24.337	20.002	24.362	48.558	20.407	15.846	20.859	28.725	31.856	35.614	16.779	30.397
XM_020505723.1	21.649	0	18.968	16.449	0	0	0	16.67	37.242	0	17.603	32.694	26.916	72.433	37.013	0	0	0	0	0	0	0	19.174	0	28.929	6.225	0	8.643	20.859	0	27.03	0	14.805	0
XM_020470068.1	0	0	0	0	0	331.082	0	0	299.589	0	0	0	0	0	0	0	216.618	0	0	0	0	0	0	0	0	0	0	158.463	221.937	0	0	0	379.986	123.813
XM_020455930.1	83.891	56.398	194.42	165.238	0	396.845	0	217.504	212.692	169.043	613.053	170.649	59.948	224.234	122.064	82.105	639.346	222.381	701.486	416.468	353.202	785.203	203.542	263.027	109.627	290.105	538.886	273.708	147.68	70.855	47.302	45.507	28.622	283.954
XM_020475513.1	0	0	0	0	0	0	0	48.422	62.07	0	0	0	0	0	52.763	0	0	0	73.219	0	0	160.875	0	52.005	0	0	0	25.21	0	0	15.446	0	0	0
XM_020492812.1	0	59.923	10.274	35.141	1.754	77.101	0	44.453	0	134.636	73.475	0.797	0	30.823	0	18.571	41.222	111.833	84.241	40.303	109.119	51.68	18.437	158.016	32.736	63.499	163.253	38.895	20.859	37.343	7.723	14.839	6.909	113.433
XM_020476598.1	20.296	42.299	107.484	301.317	8.768	71.432	0	130.185	441.936	13.464	39.033	959.302	19.575	361.395	341.78	152.481	29.906	57.845	5.511	55.318	0	80.854	95.871	6.001	61.665	22.412	63.487	22.329	108.465	43.088	35.718	7.914	0	16.311
XM_020507545.1	170.488	0	238.678	0.748	0	3.402	0	0.794	0	0	0	0	0	0	227.591	329.399	262.69	0	0.787	76.655	0	114.196	311.213	0	264.171	192.988	49.883	0.72	0	0	0	720.195	0	86.743
XM_020472126.1	0	0	0	86.732	0	0	0	0	0	0	0	0	0	221.152	0	0	0	0	64.559	0	0	172.545	0	104.011	0	43.578	90.696	46.818	166.035	84.26	0	153.338	114.489	45.225
XM_020454860.1	0	229.117	0.79	0	8.768	0	177.087	0	1.655	2.992	0	0	0	42.381	0	0	0	0	0	0	0	2.501	2.212	0	3.045	1.245	6.046	24.49	30.871	140.753	0	2.968	30.596	54.863
XM_020479325.1	59.536	35.249	287.679	231.035	99.956	19.275	0	60.329	183.726	91.253	225.016	149.118	238.57	184.165	389.03	444.737	72.745	21.852	44.876	68.753	53.124	38.343	201.33	44.005	89.072	79.686	147.381	62.665	249.47	170.436	263.539	85.078	100.671	44.484
XM_020494445.1	0	0	47.42	49.347	0	0	0	0	0	0	75.771	40.669	28.139	70.892	98.439	0	25.057	0	0	36.352	43.073	0	93.659	0	0	0	4.535	33.853	0	0	0	0	0	0
XM_020499583.1	0	0	0	0	0	0	0	0	0	0	0	0	0	0	0	0	0	136.256	0	0	89.018	0	0	0	0	0	0	0	0	0	0	0	0	0
XM_020470779.1	12.178	28.199	18.177	0	5.261	119.054	566.18	26.989	0	101.725	35.207	0	2.447	17.723	0	0	50.113	33.421	57.473	26.869	139.271	13.337	8.85	252.026	6.09	180.538	63.487	143.337	0	0	0	1.979	1.974	160.141
XM_020485452.1	0	0	252.904	138.322	0	0	0	0	0	0	0	0	0	0	74.814	319.624	0	0	129.118	365.101	0	0	0	0	1.523	0	193.485	0	70.085	0	0	0	0	0
XM_020461990.1	1014.81	1713.09	521.615	383.563	2188.52	82.771	114.732	423.1	334.348	384.46	107.916	351.664	806.245	1056.44	982.026	1164.14	51.73	329.072	47.238	37.933	63.174	58.348	388.648	51.005	615.13	266.449	28.72	77.791	774.275	529.5	1141.04	1172.3	891.239	86.002
XM_020456444.1	37.886	38.774	243.42	104.676	110.478	103.18	22.448	92.876	55.449	34.407	90.312	19.936	26.916	86.303	26.775	34.211	84.869	50.132	225.956	106.685	97.633	95.025	57.523	206.021	19.794	89.646	158.718	161.344	69.251	115.858	30.891	21.764	19.74	134.934
XM_020509377.1	54.123	0	62.436	53.086	0	66.897	246.924	58.742	81.104	263.288	100.262	42.264	48.937	136.39	55.126	39.098	155.189	137.542	123.606	241.03	156.5	317.582	53.098	186.019	58.62	84.666	127.73	74.91	40.049	104.368	58.886	51.443	24.674	95.64
XM_020507964.1	9.472	264.366	0	118.882	513.811	251.713	177.087	0	0	212.425	0	0	0	37.758	0	0	115.583	204.384	0	0	282.848	8.335	7.375	134.014	0	297.576	0	0	0	0	0	0	0	0
XM_020489002.1	0	0	99.581	2.243	0	0	0	9.526	4.966	0	6.888	0	0	0	0	0	0	0	0	0	4.307	0	126.108	0	0	0	68.022	0	0	0	0	41.55	0	0
XM_020503752.1	1643.99	7892.2	641.744	388.796	4087.69	1751.79	5684.24	394.523	470.902	2873.73	416.356	332.526	1112.1	567.906	328.392	509.248	360.491	1906.3	377.905	374.584	1961.27	470.121	481.569	1453.15	340.301	2634.6	456.503	496.276	384.635	691.318	633.266	739.981	524.084	572.356
XM_020507547.1	0	0	0	82.245	0	227.903	0	181.782	0	604.365	0	0	0	0	0	311.805	0	0	498.362	0	0	187.548	247.053	0	147.692	0	133.777	130.371	0	0	0	0	0	0
XM_020476848.1	78382.6	441072	25056.5	15236.3	84133.5	38709.4	139881	15848.4	22364.1	93497.1	13695.4	17492.3	47146.4	32883.1	18975.1	48560.4	14083.4	36903.6	12072.5	14156	45257.2	16817.7	19410.3	22810.3	16201.2	38201.8	12491.1	11091.7	21237.5	33671.6	32303.3	39205.1	25972.3	13486.7
XM_020474288.1	1616.93	8533.73	332.727	236.269	3207.37	1479.67	6145.67	256.4	371.59	2007.57	277.06	214.507	924.919	490.079	239.403	399.775	271.581	1714.77	246.426	263.157	1857.9	207.554	327.438	1078.11	231.435	2253.61	272.088	249.218	250.304	616.633	396.757	407.583	285.236	323.248
XM_020469183.1	23.002	0	7.903	16.449	0	18.141	0	17.464	19.035	25.431	10.715	0.797	0	6.165	11.025	0	34.756	17.996	25.194	15.015	30.151	15.837	24.337	21.002	19.032	38.598	23.43	20.168	9.178	11.49	0.965	0	13.818	25.949
XM_020480037.1	44.652	70.498	34.774	64.301	63.13	184.817	62.355	70.649	15.724	133.14	136.999	31.897	18.352	33.134	16.538	42.03	73.553	154.252	163.759	100.363	94.761	102.526	21.387	97.01	40.349	65.99	101.277	55.462	27.533	42.13	30.891	5.936	16.779	34.845
XM_020493238.1	0	0	0	38.132	0	0	0	0	0	0	0	3.19	0	0	0	0	0	0	95.264	49.787	0	0	157.082	0	0	0	0	56.902	0	0	1.931	0	0	57.829
XM_020467639.1	12315.7	108277	3177.9	2397.83	30083.4	12247.8	54784.7	2071.84	2644.99	15170.5	2260.11	1764.7	6284.8	3100.75	1890.03	2736.84	1597.96	12809.4	1770.64	1936.14	11859.5	2013.02	2735.28	7298.75	2317.39	13993.5	2142.69	2089.55	1975.74	4055.99	3117.1	4570.47	3195.83	2018.07
XR_002257742.1	0	0	116.968	47.104	0	0	0	0	0	0	0	152.308	0	141.784	224.441	250.226	0	0	80.305	0	45.945	0	181.418	91.009	74.607	0	83.894	16.567	111.803	95.75	160.247	0	0	74.139
XM_020478273.1	6.765	0	17.387	0	35.072	0	0	19.051	0	0	12.246	27.91	8.564	30.823	25.988	10.752	0	0	0	0	0	0	8.112	0	9.897	0	0	9.364	10.847	0	29.926	8.904	0	0
XM_020486124.1	60.889	56.398	245.001	77.012	56.116	88.44	0	73.824	38.897	25.431	24.492	508.757	178.622	503.95	459.119	249.248	397.672	38.563	393.651	45.045	0	153.373	106.933	68.007	503.219	8.716	51.394	80.672	322.893	30.64	169.901	0	312.871	134.192
XM_020459015.1	0	81.072	1.581	15.701	0	219.966	52.378	0	14.897	160.067	0.765	0	0	0	108.677	0	0	0	0	1.581	0	29.174	0	0	0	0	1.512	0	0	0	34.752	0	2.961	17.052
XM_020503390.1	89914.9	364772	33095.7	20563.6	114808	31196.6	121796	17667	24303.2	113375	16563.9	24928.3	53986.6	42822.6	28796.9	65724.3	17018.3	43012	13520.3	15498.6	38579.4	19892.6	24305.6	22329.3	21405.5	37037.6	15281.5	12414.8	27691.2	42028.7	44235	52769.2	36879.3	14280
XM_020489027.1	0	0	7.903	7.477	0	0	0	0	148.14	0	87.251	83.73	105.216	40.84	153.565	3.91	8.083	0	0	7.903	12.922	11.67	11.062	5.001	12.942	114.548	0	3.601	84.269	0	301.188	195.877	13.818	92.674
XM_020504069.1	332.858	292.565	400.695	269.167	438.405	958.098	1321.92	509.625	141.519	1567.76	561.009	100.476	88.087	292.815	66.938	118.271	767.054	983.359	1073.88	424.371	1178.77	681.009	221.979	1008.1	149.976	527.917	815.508	1130.85	181.888	162.776	127.426	93.982	69.088	1269.27
XM_020460956.1	0	0	0	0	0	0	0	0	0	0	0	102.868	0	330.572	307.129	0	0	0	0	0	0	0	0	0	0	0	0	0	0	0	0	0	0	0
XM_020495686.1	491.168	2671.86	194.42	108.414	1057.43	530.639	1980.38	115.896	139.864	928.987	122.458	103.665	439.214	188.018	109.464	250.226	138.215	590.016	118.883	154.101	715.018	88.356	176.993	402.041	102.775	815.532	104.3	151.26	144.342	248.951	198.861	220.609	124.359	139.382
XM_020491439.1	0	14.1	0	0	10.522	5.669	0	7.144	0	0	8.419	0	9.787	9.247	0	0	0	0	0	0	0	0	0	7.001	6.852	0	3.779	0	8.343	4.788	0	23.743	16.779	6.673
XM_020464167.1	269.263	824.822	68.758	32.15	334.942	131.526	266.878	31.752	67.863	113.692	27.553	48.643	103.992	148.719	34.65	88.947	15.357	123.402	18.108	17.386	74.66	30.008	62.685	28.003	66.994	186.763	40.057	26.651	69.251	73.728	92.673	63.314	52.31	36.328
XM_020494811.1	24.355	0	0	0	0	36.283	0	46.835	36.414	13.464	192.105	0	4.894	0	0	5.865	0	0	0	0	0	45.845	0	29.003	10.658	29.882	182.148	36.014	50.895	12.448	36.683	260.181	27.635	14.086
XM_020470725.1	79.832	148.045	14.226	14.206	66.638	11.338	0	23.02	0	0	0	18.341	0	177.23	8.663	15.639	0	0	5.511	0	0	0	0	0	5.329	62.254	5.291	0	0	9.575	0	4.946	0	6.673
XR_002257092.1	101.481	458.234	27.661	26.917	298.116	140.597	274.36	43.659	26.483	52.358	20.665	8.772	55.055	30.823	22.05	42.03	38.797	174.819	36.216	34.772	196.702	27.507	44.248	92.009	38.065	232.831	94.475	37.455	30.871	58.408	15.446	61.335	17.766	37.07
XM_020467258.1	40.592	70.498	134.355	8.972	119.246	116.786	0	156.38	29.793	0	75.771	5.582	23.245	19.264	18.113	2.932	0.808	26.994	33.067	72.704	77.532	132.534	4.425	0	95.162	0	1.512	61.944	91.778	157.988	55.99	42.539	3.948	92.674
XM_020499492.1	0	0	121.71	0	0	0	0	0	0	0	0	0	0	0	0	0	0	0	0	0	0	105.027	0	0	140.84	0	0	0	122.649	0	171.831	0	0	0
XM_020488152.1	5630.17	34057.4	1780.6	1108.07	11091.7	4372.1	14359	1138.32	1878.64	5413.86	955.935	1362.8	4538.95	1740.71	1546.67	3716.24	909.311	4293.36	693.613	954.637	4545.68	989.422	1534.68	2321.24	1104.64	4208.39	950.041	689.312	1461.78	2468.45	1758.86	3125.13	2316.43	900.793
XR_002257540.1	0	0	0	0	0	32.881	0	19.845	0	8.976	35.207	28.707	13.458	37.758	43.313	33.233	16.166	6.427	6.298	18.966	18.665	40.844	20.649	36.004	0	43.578	10.581	9.364	0	7.66	0	24.732	0	0
XR_002252025.1	70.36	356.013	27.661	31.403	217.449	69.164	77.32	29.371	25.655	59.838	17.603	35.087	121.12	79.368	45.676	107.519	10.508	33.421	11.022	12.644	30.151	10.836	29.499	18.002	21.316	47.313	9.07	7.923	26.699	85.218	38.614	38.582	40.466	14.086
XM_020497624.1	8.118	0	6.323	4.486	40.333	7.937	0	0	0	0	3.827	19.138	34.256	21.576	11.025	13.684	4.85	15.425	0	7.903	0	0	15.487	7.001	9.136	7.471	0	0	16.687	37.343	16.411	36.603	19.74	5.931
XM_020457212.1	17.59	0	22.129	7.477	21.043	37.417	12.471	7.938	4.966	37.399	3.061	0	6.117	2.312	0	0	25.865	11.569	19.683	35.562	0	24.173	22.124	42.004	7.613	2.49	15.116	9.364	5.006	6.703	5.792	3.957	7.896	5.931
XM_020487741.1	0	0	0	0	0	424.058	0	0	0	0	0	424.23	0	1051.82	0	0	0	0	0	0	0	0	0	0	0	0	0	0	0	371.512	290.569	0	0	0
XM_020497806.1	342.329	627.428	229.194	112.153	331.434	449.002	990.191	171.463	121.657	583.422	201.29	78.148	140.695	216.529	45.676	128.045	183.479	745.553	354.286	188.873	367.559	278.405	215.342	378.039	79.175	501.77	268.309	208.882	106.797	148.413	118.737	130.585	123.372	246.143
XM_020490306.1	0	0	0	0	0	0	0	0	0	0	26.022	30.302	0	21.576	40.163	235.564	0	50.132	11.81	14.225	0	0	0	53.005	0	8.716	0	28.811	9.178	0	0	45.507	0	15.569
XM_020460566.1	0	0	0	0	3.507	44.22	0	0	0	0	156.133	0	33.033	26.97	0	0	0	329.072	41.727	0	63.174	154.206	13.274	0	79.175	0	0	0	0	0	0	160.263	0	0
XM_020474441.1	27.062	0	35.565	118.882	56.116	24.945	34.919	125.422	151.45	0	347.473	0	0	32.364	55.913	19.549	495.473	29.565	216.508	166.745	22.972	279.239	34.661	1	54.814	46.068	275.111	0	56.736	34.47	59.851	20.775	41.453	44.484
XM_020456074.1	0	0	22.919	0	0	0	0	0	0	0	0	0	3.67	63.186	0	0	0	0	76.368	0	0	205.886	0	0	0	0	0	0	0	0	0	0	6.909	0
XM_020507468.1	1257.01	986.966	1228.96	296.831	1764.14	282.327	249.418	369.121	449.384	755.457	306.909	191.382	643.528	1539.59	703.247	1002.86	217.426	302.078	277.13	113.008	231.16	172.545	671.099	262.027	425.566	387.222	143.602	207.442	451.382	1087.72	536.732	821.102	538.889	288.402
XM_020472307.1	1266.48	6669.07	403.856	322.252	1818.51	1307.32	4280.02	257.194	425.384	1871.44	256.396	194.572	967.739	486.227	273.266	398.797	309.57	1389.56	300.75	311.363	1672.68	314.248	391.598	1001.1	231.435	1914.94	277.379	274.428	258.648	587.908	443.093	556.964	349.389	323.248
XM_020507546.1	0	0	177.823	217.576	5.261	206.36	0	117.484	0	0	0	225.671	0	231.94	0.788	327.444	1.617	2.571	0	0	0	86.689	1.475	0	0	0	166.276	206.722	0	0.958	0	0	0	0
XM_020467048.1	560.175	602.754	433.098	705.067	394.565	3243.93	4856.18	1108.16	225.106	4209.61	3509.94	51.833	122.344	364.477	114.977	221.88	4034.91	3265.01	3986.11	1951.95	4229.8	2969.93	234.516	2893.3	89.072	850.394	2701.99	1465.06	63.41	156.073	49.233	87.057	50.336	1629.58
XM_020479657.1	0	0	0	0	0	214.296	0	0	21.517	0	0	0	25.692	80.909	83.476	0	9.699	0	0	0	0	31.675	67.847	0	102.775	0	0	44.658	0	12.448	26.064	0	0	51.898
XM_020479586.1	0	0	0	0	0	312.941	0	180.988	57.104	641.764	568.662	52.63	0	20.035	0	0	129.324	100.264	212.572	141.457	218.238	523.468	128.32	239.024	23.6	0	330.285	211.764	0	0	0	0	0	34.845
XM_020468277.1	9.472	0	13.436	6.729	0	53.291	24.942	56.36	5.793	52.358	56.637	12.759	23.245	20.035	0	9.774	73.553	42.419	56.686	63.221	123.477	87.523	21.387	94.01	0	99.607	73.313	50.42	5.006	7.66	0	0	0	65.243
XM_020491404.1	0	0	0	0	0	0	0	0	87.725	0	0	0	0	194.953	0	0	0	0	0	0	0	0	140.12	0	0	0	0	63.385	0	0	0	5.936	0	0
XR_002251495.1	0	0	0	0	0	126.99	97.273	0	0	106.213	0	0	0	0	0	0	23.44	0	101.562	91.67	114.862	57.515	0	0	0	92.136	12.849	5.762	0	0	0	0	0	8.155
XM_020453658.1	0	0	0	0	0	0	0	0	0	0	0	16.746	0	62.416	0	213.083	0	0	0	0	0	0	0	0	0	0	35.523	0	0	0	0	0	0	0
XM_020506196.1	0	0	0	0	0	148.534	0	0	0	0	68.882	148.321	0	0	0	0	0	0	0	0	0	0	0	0	0	1.245	0	0	0	0	0	0	0	0
XM_020480470.1	0	0	131.984	0	0	2.268	0	0	0	0	19.134	0	0	0	0	0	28.29	0	0	0	0	89.19	0	3	0	0	269.821	69.147	0	0	0	0	0	80.071
XM_020464688.1	58.182	0	0	0	0	0	0	68.268	0	58.342	86.486	106.855	0	157.966	109.464	117.293	0	50.132	75.581	83.768	0	73.352	121.683	0	63.949	0	0	75.63	0	0	0	0	0	0
XR_002253391.1	330.152	2467.41	237.888	106.171	831.217	230.17	212.006	161.937	136.553	251.32	83.424	267.137	336.445	294.356	373.28	140.752	57.388	167.107	45.664	53.738	58.867	124.199	412.984	56.006	446.121	244.037	21.162	77.791	291.188	254.696	468.192	870.566	606.003	74.139
XM_020456215.1	0	0	214.178	0	0	0	0	136.535	0	0	255.63	47.048	0	0	131.514	0	55.771	0	0	136.715	0	0	0	0	0	0	0	0	0	0	0	0	5.922	25.949
XR_002255568.1	196.197	1011.64	41.887	16.449	245.507	98.644	396.575	29.371	48.001	0	34.441	20.733	0	28.511	42.526	32.256	24.248	196.672	36.216	0	4.307	15.004	61.948	0	19.032	163.106	21.162	6.483	20.024	87.133	45.371	40.56	0	22.983
XM_020463397.1	0	0	0	0	0	0	0	0	26.483	0	0	0	0	0	0	0	0	0	270.045	0	0	0	207.23	0	0	261.468	200.287	0	0	0	0	0	0	30.397
XM_020477306.1	1.353	0	25.29	0	7.014	29.48	37.413	0	9.931	41.887	25.257	31.897	70.959	0	0	0	0	1.285	0	3.161	0	0	0	1	0.761	62.254	1.512	3.601	2.503	3.83	17.376	42.539	25.661	37.07
XM_020485736.1	0	0	354.856	0	0	0	0	0	0	0	0	405.092	0	595.647	0	0	0	214.668	310.197	0	0	0	0	0	0	0	0	0	0	0	0	0	0	0
XM_020491229.1	33.827	0	41.097	20.188	126.261	29.48	42.401	46.041	18.207	221.401	18.369	193.774	141.919	180.312	191.365	107.519	191.561	7.713	32.279	32.401	167.986	223.391	36.874	38.004	12.942	0	2.267	5.762	9.178	121.603	13.515	28.689	71.062	23.725
XR_002257703.1	16.237	0	0	2.243	28.058	0	0	0	0	11.968	0	0	0	63.186	1.575	39.098	96.185	11.569	3.149	0	24.408	16.671	26.549	0	26.645	0	9.07	0	0	1.915	0	0	0	0
XM_020455099.1	0	0	0	0	0	4.535	0	104.783	0	0	0	3.987	0	0	183.49	0	0	0	0	0	0	114.196	222.717	3	0	0	0	162.784	0	0	0	0	0	0
XM_020478055.1	9.472	0	18.968	18.692	0	18.141	0	13.495	0	0	22.961	0	0	15.411	0	0	45.263	64.272	54.324	56.899	7.179	51.68	0	11.001	6.09	0	43.836	12.245	0	0	0	0	0	22.242
XM_020505105.1	0	0	19.758	0	0	0	0	0	48.828	0	0	0	0	0	29.925	0	0	0	0	0	0	0	176.993	0	0	34.862	0	0	99.287	0	0	0	0	31.139
XM_020486780.1	228.671	317.239	120.129	79.255	352.478	197.289	114.732	84.937	211.864	176.523	71.178	237.633	528.525	312.079	265.391	616.767	48.497	110.548	33.854	69.543	146.449	33.342	154.132	93.01	232.958	155.636	47.615	61.224	218.599	274.804	264.505	292.827	229.965	63.76
XM_020499335.1	0	0	0	0	0	0	0	0	0	0	0	0	165.164	107.879	68.513	0	0	0	0	0	0	0	19.912	0	0	13.696	72.557	4.322	0	2.873	0	0	73.036	0
XM_020479115.1	219.199	0	0	0	0	379.838	0	393.729	0	0	424.775	0	0	0	0	0	0	359.922	0	0	0	0	0	334.034	0	387.222	0	0	0	0	0	0	0	0
XM_020465911.1	511.464	2499.14	339.84	165.986	1471.29	396.845	1149.82	148.442	181.243	934.971	172.206	225.671	369.478	220.382	186.64	285.414	144.681	383.06	171.632	179.39	397.711	177.546	159.294	338.035	148.453	671.102	176.857	166.386	146.011	316.934	315.668	308.655	232.926	190.538
XM_020507014.1	0	0	0	0	0	17.008	47.389	30.959	9.931	22.439	0.765	2.392	0	0	7.875	26.391	0	23.138	0	4.742	0	0	17.699	20.002	1.523	4.98	1.512	20.888	0	0	0	0	18.753	18.535
XM_020461653.1	79.832	14.1	39.516	8.972	12.275	5.669	0	105.577	2.483	5.984	0	2.392	0	190.33	0	7.82	0	0	2.362	0	0	0	2.212	0	0	0	0	2.881	2.503	1.915	0	0	0	1.483
XM_020500120.1	144347	887670	30859.1	22292.2	288295	88086.1	322461	20766	29050.2	134561	16249.4	21474.7	100004	40977.9	22912.6	49729.4	14051.1	89021.6	12759	13720.5	95390.3	18088.8	25804.9	53721.5	19294.4	118871	16958.6	13230.2	28815	52960.5	42441.4	47079.8	32383.7	16220.2
XM_020495929.1	128.543	0	124.081	81.498	0	0	0	0	0	0	0	0	0	0	0	0	0	0	0	0	0	0	64.16	0	0	0	0	0	0	0	0	0	0	46.708
XM_020486569.1	0	0	0	0	0	0	0	0	0	0	601.573	0	0	970.912	863.9	0	0	0	269.257	0	0	0	730.097	0	0	0	451.969	0	0	0	0	0	0	0
XM_020476763.1	70105.8	383027	21510.3	14359.3	67251.4	31144.4	110600	15899.2	19378.1	85469.8	12728.7	16284.2	41607.9	26538.3	17029.9	39549.3	13406.1	43847.5	11386.8	13079.6	44250.7	17061.1	17621.9	21200.2	15152.9	28279.7	11349.9	10283.5	19802.4	30428.5	28836.8	32536.4	22209.9	11980.2
XM_020490862.1	33082.8	192272	8975.73	6080.93	65069.9	15069.9	60279.4	5369.32	7471.53	34585	4533.23	6111.47	25042.5	11939.9	7286.84	16174.7	4265.27	18836.8	3594.82	4293.49	19205	5045.47	7131.35	12578.3	6034.06	24168.4	4751.72	3758.44	8186.62	14923.7	12496.4	14223.9	9864.82	4515.83
XM_020454080.1	9.472	17.624	8.694	3.738	22.797	27.212	64.849	7.144	0	34.407	6.888	0	0	0	0	0	8.083	20.567	3.937	5.532	31.587	7.502	6.637	33.003	5.329	33.617	9.825	7.203	0	1.915	0	0	0	16.311
XR_002255230.1	100.128	74.022	71.129	4.486	49.101	38.551	107.25	9.526	2.483	58.342	18.369	0	0	0	3.15	0	20.207	32.136	20.47	22.127	37.33	18.338	11.062	18.002	3.806	36.108	24.941	10.804	5.006	59.365	8.688	1.979	15.792	10.38
XM_020487988.1	0	0	217.34	0	0	0	0	0	0	0	226.547	0	0	0	203.965	258.045	0	0	0	0	0	0	0	0	0	0	0	0	164.367	0	0	0	0	0
XM_020453413.1	0	0	13.436	10.468	10.522	5.669	0	13.495	8.276	0	9.184	21.53	9.787	31.593	37.013	21.504	0	0	0	0	0	0	21.387	8.001	3.806	0	10.581	0	0	17.235	0	0	0	8.897
XM_020469681.1	56.829	112.796	30.032	29.907	96.449	153.069	117.227	42.072	33.931	200.458	69.648	26.315	15.905	42.381	32.288	37.143	147.106	188.959	87.391	103.524	140.706	105.861	28.024	71.007	39.588	87.156	87.673	36.014	25.865	26.81	38.614	43.528	43.427	19.276
XM_020482803.1	0	0	0	0	0	1.134	0	0	0	0	0	0	0	0	0	0	0	1.285	0	0	0	0	0	0	0	133.224	31.744	0	51.73	0	0	0	0	5.19
XM_020497421.1	184.019	49.348	14.226	0	66.638	9.071	0	63.505	1.655	0	0	0	19.575	49.316	0	4.887	0	0	0	0	0	0	0	0	0	0	0	0	0	0	0	0	0	1.483
XR_002254777.1	388.334	764.899	131.194	134.583	941.695	1395.76	1990.36	119.071	41.38	741.993	354.362	6.379	36.703	31.593	16.538	17.594	130.132	1158.18	285.003	202.307	341.715	195.884	74.485	171.017	48.723	353.605	158.718	100.84	62.576	85.218	34.752	42.539	26.648	143.83
XM_020465342.1	201.609	0	2.371	0	180.623	0	37.413	0	0	94.245	0	0	0	20.805	0	0	0	0	0	0	0	0	0	42.004	0	0	0	0	0	0	0	0	46.388	0
XM_020472777.1	441.104	267.891	674.938	278.139	520.826	1606.66	419.023	546.934	381.521	951.427	1216.16	346.082	518.737	597.188	409.506	339.173	1767.7	992.357	1658.85	962.539	883.004	1725.44	511.068	869.089	436.225	912.649	753.533	681.389	364.61	415.557	463.366	505.522	310.897	842.965
XM_020460693.1	0	0	0	0	61.377	66.897	0	0	21.517	0	24.492	0	0	0	0	0	0	87.41	104.711	0	0	0	0	0	0	0	64.999	110.203	32.54	0	0	0	0	0
XM_020486272.1	0	0	19.758	0	0	0	0	3.175	16.552	0	14.542	80.54	46.491	92.468	25.988	208.196	2.425	0	0	0	0	0	4.425	0	15.226	4.98	1.512	33.133	17.521	10.533	84.95	0	5.922	0
XM_020463547.1	0	0	0	0	0	0	0	0	0	0	0	0	105.216	0	0	0	0	0	0	0	0	0	0	0	0	0	0	0	141.839	0	0	0	75.01	0
XM_020507593.1	0	0	0	0	0	15.874	172.099	0	0	26.927	0	0	0	0	0	0	54.963	140.113	9.448	5.532	24.408	39.177	0	69.007	0	31.127	10.581	0	0	0	0	0	0	0
XM_020471415.1	0	246.741	5.532	5.981	40.333	15.874	0	2.381	0	31.415	0	0	24.469	13.87	7.088	0	0	0	0	0	0	0	2.212	5.001	0	22.412	0	0	6.675	6.703	54.059	0	12.831	0
XR_002256918.1	39.239	52.873	21.339	13.458	80.667	21.543	82.308	7.144	28.138	56.846	10.715	5.582	0	10.017	15.75	5.865	7.274	14.14	0	9.483	57.431	18.338	12.537	26.003	0	0	2.267	20.888	14.184	4.788	0	0	8.883	8.155
XM_020472323.1	225.964	1381.75	76.662	50.843	1120.56	846.981	1518.96	0	186.209	239.353	94.139	0	0	0	0	0	0	554.023	99.987	42.674	834.187	46.679	0	129.013	570.974	696.003	251.681	0	0	108.198	176.658	0	0	117.882
XM_020509381.1	0	0	0	0	0	0	0	0	0	0	44.391	0	0	0	0	0	40.414	138.827	81.092	0	86.147	0	64.898	24.002	26.645	33.617	3.779	215.365	0	0	0	0	0	88.226
XM_020461548.1	35.18	38.774	49	66.544	29.812	36.283	0	24.608	91.035	14.96	19.134	45.453	47.714	60.104	107.889	114.361	12.932	16.711	4.724	17.386	0	10.836	29.499	26.003	53.291	18.676	11.337	33.853	28.368	31.598	57.921	10.882	0	27.432
XM_020507071.1	0	0	0	8.225	28.058	0	0	0	7.448	0	0	0	33.033	29.281	14.175	11.729	0	0	0	0	0	0	0	0	12.942	0	0	4.322	17.521	6.703	11.584	15.828	0	4.448
XM_020476185.1	201.609	363.062	173.872	145.051	431.391	1299.38	1334.39	294.503	354.211	1404.7	329.87	103.665	156.6	184.165	114.189	304.962	940.025	787.973	537.728	1103.21	1602.33	588.485	198.38	911.093	178.144	1044.63	259.995	238.414	190.231	133.093	128.391	174.113	93.763	303.23
XM_020484315.1	0	0	7.903	8.972	0	0	0	0	5.793	0	0	15.949	0	27.74	18.113	10.752	0	0	0	0	0	0	19.174	0	24.362	0	4.535	0	11.681	5.745	17.376	10.882	7.896	5.19
XM_020482924.1	5.412	0	17.387	16.449	0	0	0	0	6.621	0	3.061	31.897	64.842	30.823	14.963	115.338	10.508	11.569	5.511	10.273	0	11.67	28.761	7.001	0	0	0	12.965	51.73	16.278	20.272	43.528	28.622	8.155
XM_020452317.1	188.078	384.212	53.742	35.141	301.623	142.864	112.238	29.371	66.208	207.938	27.553	31.897	45.267	60.875	29.925	48.872	29.906	107.977	0	33.981	119.17	94.191	115.046	67.007	30.452	184.273	39.302	15.846	16.687	28.725	138.044	92.992	15.792	25.949
XM_020484570.1	33.827	0	65.597	29.907	0	128.124	0	53.185	24.828	68.814	120.927	22.328	23.245	56.251	0	19.549	82.444	159.394	106.286	50.577	67.482	76.686	83.334	199.02	34.258	102.097	123.195	97.959	15.018	17.235	11.584	0	7.896	89.709
XM_020501893.1	104.187	486.433	59.274	38.132	108.725	40.818	199.535	23.02	33.931	140.62	32.91	33.492	0	76.286	39.376	16.617	19.399	34.707	40.94	26.079	28.716	25.006	56.048	28.003	22.078	37.353	36.278	19.448	37.546	35.428	44.406	32.646	55.271	22.983
XM_020496227.1	757.725	3190.01	178.614	115.891	1639.64	836.777	3307.29	118.277	189.519	915.524	139.296	94.894	426.98	264.304	129.939	183.759	130.132	961.507	153.524	124.861	1206.05	141.703	193.218	634.065	99.73	1363.37	185.927	110.924	132.661	269.059	140.94	219.62	166.799	162.365
XM_020452696.1	0	0	0	0	0	0	0	0	0	0	0	407.484	0	182.624	272.479	0	0	0	0	0	0	332.586	0	0	0	0	0	0	0	0	0	0	0	0
XM_020486279.1	0	0	0	0	0	0	0	214.328	0	0	0	174.636	0	210.364	0	0	0	0	0	0	0	0	0	0	0	0	0	0	0	0	0	260.181	212.2	0
XR_002256265.1	0	0	0	0	0	131.526	0	0	0	266.28	0	42.264	0	97.862	0	0	0	0	0	0	0	24.173	0	0	0	0	0	0	0	0	0	131.574	0	0
XM_020459217.1	4.059	0	15.016	5.981	0	17.008	0	0	0	0	0	18.341	7.341	30.052	7.875	8.797	0	0	0	0	0	0	14.012	0	7.613	9.961	0	0	0	8.618	27.03	4.946	12.831	11.862
XM_020454896.1	128.543	0	24.5	5.234	22.797	6.803	97.273	62.711	41.38	0	3.061	36.682	0	94.009	159.077	68.421	29.906	262.229	0	26.079	0	96.692	272.127	82.008	49.484	207.929	64.243	68.427	39.214	34.47	0	6.925	11.844	11.862
XM_020508067.1	0	0	0	8.225	0	0	0	0	0	0	0	20.733	0	0	279.566	0	0	0	0	0	0	0	0	0	0	0	0	31.693	0	0	0	0	0	0
XM_020498471.1	0	0	0	0	0	0	0	0	0	0	0	128.385	0	0	0	138.797	0	0	0	0	0	0	0	0	0	0	0	0	0	0	0	0	0	0
XM_020468297.1	1024.28	4822.03	459.179	202.623	3314.34	1885.58	4993.35	525.501	318.624	2700.2	410.233	247.999	846.619	491.621	259.091	357.744	515.68	1501.39	577.88	482.85	2392.01	523.468	404.135	1727.18	299.952	3470.06	764.87	417.765	293.691	423.217	430.544	425.39	309.91	504.148
XM_020498515.1	0	0	0	0	0	0	0	12.701	12.414	0	421.713	295.047	0	346.754	0	0	360.491	0	103.924	0	0	363.427	147.494	0	0	0	0	281.631	0	0	0	0	0	313.609
XM_020479109.1	70.36	151.57	28.452	24.674	259.536	259.65	351.68	38.103	38.897	151.091	42.095	31.1	11.011	31.593	0	25.414	59.812	313.647	10.235	51.367	170.858	11.67	47.198	153.016	29.691	373.526	77.092	25.93	21.693	105.326	38.614	71.228	23.687	37.07
XR_002256772.1	196.197	310.189	225.243	93.461	189.391	272.122	207.017	230.204	98.484	605.861	192.105	75.755	111.333	375.265	33.863	89.925	341.093	465.328	388.927	275.802	363.252	529.303	174.781	301.031	105.821	440.761	370.342	339.254	63.41	61.28	91.708	116.735	79.945	366.248
XM_020478471.1	0	0	24.5	30.655	0	0	0	31.752	0	0	26.022	55.82	0	90.927	67.726	0	0	0	0	0	0	0	51.623	0	24.362	0	0	0	0	11.49	0	0	0	0
XM_020502673.1	0	0	0	0	0	134.927	0	0	363.314	0	0	124.398	0	0	0	0	0	0	0	0	0	255.899	95.871	0	0	0	0	0	0	0	0	0	0	0
XR_002255418.1	6.765	95.172	0	0	0	7.937	82.308	0	0	34.407	7.654	6.379	6.117	5.394	0	0	26.673	34.707	0	21.337	87.583	40.01	7.375	18.002	0	28.637	13.604	10.084	0	4.788	0	0	1.974	8.897
XM_020508561.1	207.021	877.695	64.016	31.403	308.637	241.509	892.918	26.989	65.38	224.393	45.922	27.112	130.908	97.091	30.713	42.03	42.839	327.786	29.13	33.191	172.293	43.345	94.396	173.018	39.588	412.124	89.184	48.259	45.889	64.153	52.129	75.185	42.44	56.346
XM_020499763.1	11728.5	65813	3788.03	2245.3	21380.2	8656.9	27837.6	2208.38	5196.47	12572	1613.38	1986.39	7163.23	4423.04	1748.28	3524.66	1246.36	8617.57	1326.6	1465.15	7019.52	1695.44	3938.1	5538.57	1820.27	15145.2	1543.34	1918.12	1988.25	2707.82	3748.43	5662.64	3961.72	2356.15
XM_020493290.1	77.126	0	112.226	171.968	24.551	44.22	0	19.051	67.035	11.968	72.709	106.058	20.798	246.581	46.463	111.429	19.399	26.994	29.13	31.61	0	44.178	87.759	10.001	37.304	9.961	50.639	38.175	189.397	134.051	133.218	195.877	138.177	28.173
XM_020468126.1	40.592	49.348	20.548	39.627	15.783	91.841	119.721	61.917	73.656	237.857	128.58	0	22.022	62.416	11.813	24.436	102.651	73.27	120.457	66.382	99.069	177.546	19.174	39.004	57.859	92.136	114.882	18.007	31.705	68.94	23.168	61.335	19.74	20.759
XM_020469224.1	0	0	74.291	0	0	0	0	0	0	0	0	32.694	44.044	30.052	14.175	0	50.113	0	17.321	6.322	8.615	50.013	19.912	0	0	0	0	12.965	0	0	9.653	14.839	0	0
XM_020504912.1	0	0	0	1.495	0	0	0	22.227	0	0	0	57.415	0	0	0	117.293	0	0	0	26.869	45.945	0	54.573	298.03	28.929	0	40.057	0	0	0	0	81.121	0	0
XM_020500535.1	2532.97	13077.3	812.455	451.602	5073.23	2385.61	6891.43	472.316	753.112	3240.24	536.517	536.667	1890.21	977.847	549.683	1101.58	455.059	2425.62	401.524	501.817	2498.26	589.319	786.883	1516.15	438.508	3060.42	476.91	450.898	599.896	1056.13	1010.72	1162.4	820.177	609.426
XM_020496520.1	48.711	56.398	27.661	41.87	84.174	142.864	169.604	38.897	23.173	267.776	57.402	3.987	18.352	63.957	12.6	36.165	160.039	134.971	69.283	79.026	193.83	55.014	26.549	72.007	9.136	57.274	46.86	20.168	19.19	15.32	14.48	17.807	13.818	49.673
XM_020500172.1	28.415	38.774	124.871	0	40.333	125.857	0	325.461	136.553	32.911	324.513	80.54	13.458	100.173	96.076	40.075	25.865	61.701	358.223	318.476	55.995	477.623	142.332	158.016	108.866	110.813	442.143	206.001	74.257	39.258	53.094	58.367	25.661	51.156
XM_020481786.1	0	0	10.274	5.981	0	38.551	19.953	0	0	17.951	0	0	0	0	0	0	17.782	23.138	14.171	13.434	0	6.668	8.85	16.002	0	42.333	0	12.965	0	0	0	0	0	8.897
XM_020464503.1	1450.5	8431.51	344.582	286.364	2449.81	777.817	2446.79	199.246	448.557	1609.65	195.932	359.639	1243.01	463.11	317.367	830.827	225.509	829.107	152.737	205.468	1039.5	293.409	328.175	684.07	262.648	1777.98	258.484	113.805	294.525	565.885	677.672	518.382	374.064	178.676
XM_020466705.1	24.355	0	0	42.618	31.565	0	0	12.701	0	7.48	4.592	27.91	17.128	52.398	48.038	0	0	0	0	0	0	0	37.611	0	12.181	0	9.07	0	30.037	0	0	12.861	14.805	5.19
XM_020495973.1	6425.78	47018.4	2488.74	1452.01	9404.67	5350.61	17813.5	1497.92	1972.99	10551	1394.49	1723.24	4427.62	2699.29	1806.55	3594.06	1524.41	5604.51	1180.95	1561.56	5553.59	1952.17	2163.74	3805.39	1602.54	5569.27	1383.11	1220.88	1818.88	3166.47	3172.12	2947.06	2022.31	1589.55
XR_002257159.1	11214.3	101954	5367.1	2124.18	26849.7	7839.4	54667.5	1951.18	3444.45	21416.1	2722.39	1492.78	5002.64	3283.38	2248.34	2408.42	3082.76	7442.68	2173.74	3183.97	8667.8	3310.86	2395.31	8395.86	1789.82	23361.6	2242.46	4268.4	1702.9	2463.66	4370.12	4273.69	2944.15	4988.1
XM_020484849.1	27.062	14.1	61.645	36.637	80.667	129.258	32.424	121.453	62.07	121.172	101.028	25.518	13.458	65.498	24.413	28.346	160.039	107.977	92.902	62.431	43.073	102.526	20.649	75.008	26.645	84.666	132.265	51.14	30.037	0	24.134	20.775	34.544	32.621
XM_020486258.1	0	0	0	0	0	0	0	0	0	0	0	0	0	6.935	0	38.12	0	0	55.898	0	40.202	0	210.917	0	0	0	0	12.965	0	0	0	0	240.822	0
XR_002255264.1	0	426.51	0	0	0	0	0	0	0	0	0	0	0	0	0	0	0	0	0	0	0	98.359	0	0	104.298	239.057	0	0	211.924	0	0	0	0	0
XM_020492631.1	79.832	0	16.597	35.889	45.594	132.66	0	178.607	106.76	151.091	22.195	109.247	79.523	310.538	409.506	162.256	424.345	127.258	26.768	367.472	97.633	419.275	164.456	156.016	227.628	402.163	124.707	146.938	156.023	29.683	0	135.531	33.557	412.215
XM_020468847.1	937.685	3457.91	301.114	255.708	1608.07	1577.18	4404.73	372.296	321.107	2415.97	374.261	171.446	493.045	382.2	157.502	345.038	314.419	2079.84	454.273	375.375	1477.42	409.272	340.712	956.098	220.016	1438.08	523.77	399.758	201.912	330.339	278.019	374.937	227.991	406.284
XM_020485601.1	139.367	200.918	0	0	3.507	14.74	89.791	8.732	0	119.676	0	0	0	0	0	0	0	150.396	0	0	0	0	0	0	0	6.225	0	0	156.857	153.201	0	0	10.857	8.897
XM_020481187.1	0	0	0	0	0	0	0	0	0	0	70.413	0	78.3	0	0	0	0	0	0	0	0	36.676	0	0	78.414	0	101.277	0	0	0	0	0	0	0
XM_020483611.1	1350.37	3077.22	845.648	1818.37	3610.71	10003.9	4402.23	2089.3	787.871	3502.03	3976.05	1019.11	627.623	890.003	681.197	675.414	7164.56	3924.44	4782.07	2481.42	4992.2	4552.84	1087.77	3528.36	791.751	2798.95	2992.21	2845.12	2495.54	1346.25	1134.28	1709.47	1095.54	3334.79
XM_020503369.1	2155.46	888.269	3861.53	5737.74	1525.65	492.088	79.814	1718.6	4635.36	450.282	1514.65	6782.1	1590.47	3996.15	12132.4	5674.06	417.879	781.546	491.277	1103.21	53.124	2011.35	2250.76	27.003	2232.13	227.851	330.285	369.506	4941.84	2058.64	3708.86	3991.74	2530.61	440.388
XM_020455962.1	0	0	6.323	0	0	0	0	0	0	0	0	0	0	837.604	0	0	1018.43	0	1225.04	10.273	0	15.004	0	4	0	0	27.965	0	0	0	0	0	0	11.862
XM_020477401.1	2.706	24.674	23.71	20.188	78.913	51.023	32.424	15.082	19.862	52.358	29.084	5.582	7.341	22.346	6.3	17.594	26.673	30.85	28.343	18.966	68.917	35.009	13.274	60.006	17.51	54.784	37.79	34.574	0	11.49	7.723	8.904	9.87	43.742
XM_020455376.1	217.846	119.846	316.13	293.093	156.072	132.66	0	314.348	655.455	215.417	228.077	995.186	601.931	873.05	815.074	1057.59	185.904	77.126	108.648	211	58.867	267.569	634.963	82.008	318.984	103.342	196.508	182.232	649.957	295.869	455.643	859.684	559.615	163.107
XM_020484838.1	0	0	0.79	0	0	0	0	0	38.897	0	0	102.07	0	0	0	1.955	0	0	0	0	0	0.834	32.449	45.005	0	1.245	10.581	34.574	0	0	0	0	0	0
XM_020483352.1	811.848	3679.97	224.452	154.023	1778.17	1266.5	3352.18	195.277	231.727	1473.51	211.239	166.662	608.048	291.274	196.878	336.241	201.261	1122.19	152.737	172.277	1068.22	199.218	246.316	706.072	119.524	1476.67	179.125	183.672	157.692	337.042	269.331	247.32	188.512	220.194
XM_020484890.1	0	0	158.855	302.065	5.261	493.222	0	408.018	349.245	0	1128.14	188.99	133.355	550.183	244.128	137.82	1791.14	732.699	1787.18	838.468	91.89	1599.58	536.88	510.052	274.829	433.29	1048.3	538.773	286.181	48.833	445.024	196.867	215.161	249.108
XM_020463131.1	635.948	860.07	1074.05	1867.72	1020.61	3581.81	1274.53	3145.07	1305.12	2085.36	5129.44	1110.81	382.936	2017.34	1063.93	914.887	8268.67	2455.18	5624.49	5807.64	3799.07	7266.88	1306.06	3722.38	934.876	2574.84	4329.98	2456.89	997.046	597.483	431.509	425.39	281.288	2621.57
XM_020489267.1	0	0	0	0	0	0	0	0	0	373.988	0	0	0	3.853	0	0	0	124.687	115.733	0	0	0	0	0	0	0	0	0	0	0	299.257	0.989	0	0
XM_020506200.1	0	0	0	6.729	0	0	0	2.381	4.966	0	498.249	1236.81	8.564	0.771	671.747	0	0	0	0	1.581	2.872	2.501	1145.29	0	0	3.735	829.869	0	3.337	0	0.965	0	0	1.483
XM_020454191.1	0	0	0	66.544	0	0	0	0	0	0	0	0	0	0	0	0	0	0	18.108	22.918	0	10.836	0	24.002	0	0	0	0	0	0	48.267	78.153	35.531	32.621
XM_020484602.1	1799.6	11656.8	602.228	323.748	5139.86	2342.52	6961.27	404.048	667.869	3134.02	390.334	376.385	1643.08	719.708	379.58	686.166	300.679	1988.57	354.286	337.442	2320.22	330.919	520.655	1760.18	305.281	3673.01	561.56	314.764	367.948	932.61	870.741	771.638	627.716	405.542
XM_020496417.1	31.121	0	0	16.449	0	56.692	114.732	73.824	0	20.943	0	2.392	0	0	0	0	0	0	55.111	14.225	66.046	10.003	34.661	10.001	9.136	36.108	13.604	33.133	0	0	10.619	35.614	23.687	0
XM_020493741.1	0	0	0	0	0	0	0	0	139.864	107.709	0	0	0	0	21.263	0	0	0	89.752	0	0	0	121.683	0	0	0	13.604	0	0	0	11.584	0	109.554	0
XM_020504978.1	194.844	384.212	23.71	20.188	177.116	53.291	276.854	22.227	21.517	257.304	25.257	12.759	34.256	25.429	26.775	23.459	24.248	64.272	21.257	28.449	67.482	30.008	19.174	32.003	25.123	47.313	37.034	20.168	35.043	43.088	43.441	56.389	59.219	14.086
XM_020483777.1	0	0	0	0	0	38.551	0	8.732	7.448	13.464	20.665	5.582	29.362	0	5.513	7.82	18.59	23.138	8.66	26.079	53.124	22.506	3.687	47.005	3.806	16.186	0	15.846	0	11.49	0	9.893	0	20.018
XM_020509414.1	0	0	0	0	0	0	0	0	0	0	15.307	0	0	0	0	0	17.782	15.425	36.216	20.547	11.486	30.841	4.425	7.001	0	17.431	20.407	0	0	0	0	0	0	8.155
XM_020475291.1	72012.3	474516	18157.7	12789.9	100905	32613.9	153559	11957.1	16929.3	82985	9885.39	12265.2	44887.9	22414.2	13290.8	31809	9806.01	41119.8	8035.99	9841.93	45018.8	12244	14423.5	24063.5	12279.8	45849.1	9440.7	8817.72	16541.8	28673.4	25240.9	28832.5	20109.6	9938.38
XM_020496169.1	451.929	1078.61	154.113	112.153	1397.64	297.067	533.755	164.318	142.346	517.6	81.128	94.096	277.72	262.763	116.552	291.278	71.128	326.501	61.41	40.303	147.885	74.186	117.258	131.013	75.369	380.997	105.056	97.238	148.514	277.676	152.525	184.995	153.968	114.175
XM_020483209.1	70.36	0	54.532	26.917	92.942	103.18	9.977	22.227	0	44.879	85.72	6.379	29.362	30.052	0	17.594	75.17	105.406	66.921	27.659	156.5	33.342	6.637	78.008	0	98.362	40.813	77.791	57.57	0	0	20.775	0	109.726
XM_020453064.1	271.969	45.823	0	0	164.84	0	59.86	0	0	152.587	0	0	0	0	0	0	0	213.383	0	0	0	0	0	0	0	313.762	0	0	0	0	0	0	285.236	0
XM_020476599.1	3581.6	3923.19	3859.16	3705.53	3800.1	7550.27	1526.44	3383.21	12988.3	4692.81	1159.52	13800.2	1157.37	6550.57	5347.99	7642.63	827.675	6347.49	190.527	3169.74	982.073	2622.34	1935.13	248.025	2217.66	1475.43	1280.33	369.506	7534.16	3043.91	4409.7	1239.57	851.76	446.319
XM_020483763.1	48.711	81.072	34.774	0	26.304	70.298	107.25	32.546	4.966	79.286	57.402	1.595	4.894	11.558	0	0	21.015	84.839	33.067	24.498	43.073	69.185	18.437	67.007	17.51	75.95	30.988	79.231	8.343	5.745	4.827	4.946	3.948	86.002
XM_020465815.1	0	0	0	0	0	0	0	0	0	32.911	0	34.289	23.245	0	41.738	25.414	0	0	0	0	0	0	0	0	0	0	0	0	0	0	0	79.142	0	27.432
XM_020488579.1	0	0	0	0	0	0	0	0	0	0	6.888	0	0	0	0	0	81.636	0	0	41.884	47.381	14.17	61.948	55.006	0	23.657	11.337	102.28	0	0	0	0	111.528	0
XM_020498327.1	102.834	218.542	32.403	17.944	63.13	153.069	608.581	41.278	16.552	145.108	54.341	7.974	0	33.905	8.663	6.842	74.361	160.68	40.94	10.273	101.94	67.517	9.587	22.002	0	28.637	29.476	24.49	0	12.448	0	0	0	22.242
XM_020481386.1	0	0	0	0	156.072	0	0	0	0	0	0	0	0	0	0	0	0	0	193.676	0	0	237.561	166.669	0	0	0	83.894	0	0	0	0	0	0	0
XM_020507013.1	8623.18	10250.3	14419.5	18055.1	11172.3	35394.1	28184.3	15369.7	4559.22	23854.5	29971.5	842.081	885.769	5279.91	467.782	788.797	28458.6	43566	52117.1	21601.8	31432.1	27457.9	5107.73	27484.8	3609.32	19313.8	31604.5	21344.2	1277.39	594.61	757.796	1050.62	743.193	25013.1
XM_020494278.1	0	0	1327.75	0	410.347	1078.29	1319.42	580.274	0	0	296.194	581.323	2215.64	270.468	836.337	1213.98	298.254	186.388	665.271	0	0	155.874	0	2	0	7.471	0	0	0	12.448	0	0	0	106.761
XM_020459825.1	0	0	0	1.495	0	4.535	42.401	0.794	2.483	0	1.531	0	0	21.576	0	98.722	0	0	27.556	0	0	9.169	2.212	121.012	1.523	141.94	0	1.441	0	0	0	0	0	0
XM_020466361.1	1144.71	500.533	639.373	550.297	1783.43	66.897	17.459	444.533	2230.37	523.584	78.832	2466.44	1227.11	1024.08	1243.48	2366.39	67.895	245.518	90.54	76.655	54.56	226.725	339.237	19.002	493.322	214.155	297.03	53.301	919.452	1262.95	919.974	982.355	681.013	73.398
XM_020481183.1	0	0	0	0	0	0	0	0	0	0	42.095	235.24	0	325.949	0	0	87.294	0	0	0	0	0	112.096	22.002	137.795	0	64.999	0	0	0	0	0	0	0
XM_020496275.1	0	0	0	0	0	141.73	0	0	29.793	0	0	0	0	0	0	0	0	0	0	1.581	14.358	30.841	12.537	0	41.11	79.686	0	12.965	0	0	0	23.743	0	0
XR_002257627.1	1898.37	10017.7	599.857	517.398	3938.63	1191.67	4848.69	504.068	634.766	2030.01	477.585	507.162	1079.07	766.712	587.483	843.534	317.653	1218.59	346.413	432.273	1279.28	394.268	513.28	645.066	427.089	1458	360.517	388.953	685.834	1049.42	663.192	1029.84	693.844	470.785
XM_020506364.1	0	0	18.177	112.901	0	0	0	0	20.69	0	0	0	0	120.979	132.302	0	97.801	0	78.73	111.427	0	12.503	67.847	0	104.298	9.961	129.998	68.427	0	1.915	0	4.946	5.922	0
XM_020490409.1	29337.5	236075	11055.1	7569.57	48198.3	18834.3	71059.3	7490.38	10255.6	43852.4	6102.98	7660.06	24556.8	15022.2	9145.37	20254.6	5923.05	22554.3	4989.92	5459.13	19943	7416.91	9396.13	12483.3	7599.29	19361.1	5577.81	4393.01	10571.2	17174.8	15674.3	17998	12834.6	5621.25
XM_020485081.1	48.711	172.719	18.968	13.458	170.101	65.763	74.826	14.289	14.069	71.806	6.888	10.367	29.362	11.558	7.875	18.571	15.357	34.707	11.81	9.483	55.995	6.668	12.537	56.006	13.703	54.784	15.116	11.525	20.024	24.895	10.619	17.807	18.753	8.897
XR_002254373.1	35.18	31.724	30.032	26.917	7.014	18.141	0	20.639	52.139	20.943	16.838	47.846	0	93.238	65.363	7.82	25.865	0	14.171	16.596	0	15.837	47.198	9.001	9.136	8.716	22.674	22.329	75.926	58.408	92.673	72.217	84.88	45.966
XM_020477678.1	0	0	9.484	7.477	0	52.157	0	32.546	0	0	59.698	0	0	9.247	0	0	54.963	12.854	45.664	60.85	37.33	122.532	13.274	41.004	0	0	30.988	0	0	102.453	0	0	0	0
XM_020484708.1	382.922	771.948	63.226	71.03	1067.95	69.164	114.732	50.804	74.484	71.806	91.843	50.238	122.344	63.186	51.976	49.85	17.782	105.406	10.235	97.202	81.839	28.341	69.322	24.002	77.653	57.274	10.581	33.133	83.435	79.473	113.911	104.864	89.815	27.432
XM_020478751.1	59.536	38.774	45.839	0	75.406	0	0	57.948	0	0	0	3.987	0	245.81	0	0	0	0	0	0	0	5.835	0	0	0	0	0	0	0	0	0	0	0	0
XM_020493751.1	0	137.47	0	0	0	0	137.18	0	0	0	0	0	0	111.732	160.652	0	0	0	0	0	0	0	0	0	0	0	0	0	0	0	0	0	0	88.226
XR_002255650.1	254.379	1494.55	118.549	63.553	568.173	234.706	675.924	50.804	87.725	311.158	55.106	50.238	161.494	111.732	50.401	115.338	53.346	204.384	44.089	75.865	222.546	63.35	78.909	149.015	67.756	407.143	72.557	63.385	82.6	119.688	125.495	122.671	77.971	67.467
XM_020457428.1	13.531	10.575	9.484	4.486	15.783	53.291	82.308	61.917	4.966	17.951	29.084	3.987	3.67	30.823	7.088	40.075	59.812	2.571	29.917	12.644	10.05	42.511	35.399	15.002	0	2.49	6.802	3.601	9.178	3.83	5.792	3.957	6.909	8.155
XM_020472265.1	0	95.172	330.356	0	168.348	0	44.895	0	0	0	0	0	196.973	0	0	5.865	0	0	0	0	0	0	0	0	0	0	15.116	0	0	0	5.792	298.762	155.942	0
XM_020470333.1	25.709	817.772	63.226	32.15	47.348	100.912	0	105.577	133.243	0	122.458	798.223	190.856	205.741	488.257	42.03	72.745	37.278	6.298	52.948	12.922	157.541	488.944	0	666.898	31.127	5.291	109.483	439.702	21.065	992.375	544.104	343.467	126.778
XM_020462234.1	488.462	1603.82	175.452	113.648	661.115	719.991	2012.81	228.617	134.07	961.898	209.709	101.273	332.775	281.256	144.902	255.113	233.592	704.419	260.597	201.517	937.564	260.901	137.907	379.039	103.537	699.739	211.624	162.064	122.649	179.053	144.802	170.156	130.281	193.504
XM_020481640.1	55.476	0	49.791	33.646	85.927	11.338	0	18.258	38.897	0	13.011	58.212	53.831	118.667	77.176	79.173	6.466	8.998	0	0	0	0	67.847	17.002	39.588	0	0	0	66.748	0	73.366	31.657	26.648	0
XM_020467261.1	4.059	0	11.855	0.748	5.261	10.205	0	14.289	0	0	42.86	0	0	0.771	0	0	4.85	0	22.044	41.094	5.743	10.836	0	0	28.168	8.716	0	2.161	0.834	0	31.856	0	5.922	0
XM_020508249.1	0	0	0	0	0	0	0	0	0	0	0	0	0	23.888	22.05	61.579	0	0	13.384	0	0	0	12.537	19.002	0	28.637	46.104	10.084	0	0	0	0	3.948	32.621
XM_020464716.1	17.59	0	9.484	2.991	17.536	7.937	0	15.876	9.104	0	0	22.328	23.245	67.81	38.588	4.887	3.233	0	0	7.112	0	4.168	18.437	0	27.407	16.186	0	0	35.877	6.703	48.267	27.7	16.779	0
XM_020468319.1	476.284	807.197	282.146	123.368	503.289	811.832	1688.56	209.565	265.658	1413.68	234.966	102.868	389.053	298.979	141.752	239.474	341.901	988.501	300.75	302.67	1883.74	375.93	176.993	774.079	105.821	1064.55	346.157	259.302	137.667	254.696	222.029	267.105	137.19	320.282
XM_020501704.1	60.889	0	93.258	186.174	121	114.518	14.965	408.811	159.726	98.733	473.758	47.846	22.022	80.139	66.151	61.579	481.733	141.398	331.454	200.727	47.381	260.901	80.384	188.019	67.756	128.244	468.596	113.085	47.558	70.855	51.163	15.828	10.857	152.727
XM_020461905.1	25.709	0	0	0	0	37.417	104.756	59.536	0	65.822	0	0	0	0	0	0	0	0	18.108	0	0	50.846	0	0	0	0	22.674	0	0	0	55.99	0	22.7	0
XM_020508812.1	27.062	70.498	0	21.683	61.377	7.937	0	0	37.242	80.782	20.665	0	0	6.935	0	0.977	11.316	14.14	9.448	25.288	93.326	10.003	20.649	6.001	0	41.088	0	0	0	6.703	0.965	20.775	0	15.569
XM_020456769.1	0	0	0	0	0	0	0	0	0	0	0	165.067	0	208.053	0	0	41.222	0	0	0	0	0	36.874	0	0	0	0	0	0	0	0	0	0	0
XM_020508575.1	0	21.149	15.807	9.72	0	0	0	0	0	0	0	19.138	14.681	19.264	21.263	10.752	0	0	0	0	0	0	11.062	0	12.181	0	4.535	0	14.184	0	23.168	20.775	0	0
XM_020486528.1	0	0	0	0	0	0	0	0	0	0	0	141.942	0	149.49	0	106.541	87.294	0	12.597	0	0	0	85.547	0	33.497	0	0	0	0	0	0	22.753	0	42.259
XM_020509131.1	18.943	0	12.645	0	38.58	0	0	0	0	0	0	11.961	0	68.58	82.689	34.211	0	28.28	0	11.064	0	2.501	48.673	6.001	58.62	95.872	3.023	0	21.693	0	72.401	19.786	0	28.173
XM_020509526.1	63.595	42.299	105.113	142.808	26.304	302.736	42.401	111.133	42.207	89.757	426.306	27.112	0	79.368	30.713	27.368	374.232	240.377	440.102	162.794	73.225	245.063	78.172	224.023	46.439	100.852	482.201	270.827	22.527	22.98	19.307	12.861	20.726	286.919
XM_020505904.1	78.479	0	0	39.627	96.449	85.038	0	0	0	0	0	0	62.395	237.334	0	361.654	93.76	0	53.537	108.266	0	100.859	77.435	0	92.117	77.195	149.648	0	0	0	0	0	0	0
XR_002257639.1	542.585	151.57	422.034	356.646	573.434	1625.93	1820.75	408.018	278.9	876.629	643.668	198.559	220.219	466.962	368.555	351.88	1113.81	1493.68	796.75	665.401	2585.84	829.381	269.177	1465.15	218.493	1241.35	606.908	710.921	226.108	444.282	305.049	255.234	178.643	724.342
XR_002253998.1	9.472	7.05	11.065	11.963	12.275	22.677	0	26.989	31.449	11.968	78.832	11.961	3.67	21.576	13.388	17.594	138.215	14.14	81.879	49.787	17.229	85.855	10.325	22.002	14.465	23.657	125.463	11.525	10.847	4.788	6.757	10.882	9.87	12.604
XM_020492841.1	92.009	52.873	24.5	11.215	71.898	226.769	221.982	33.34	34.759	167.547	75.771	9.569	25.692	41.611	10.238	34.211	67.087	151.682	48.025	19.757	166.55	45.012	17.699	127.013	5.329	164.351	34.011	43.217	35.043	14.363	0	28.689	18.753	34.104
XM_020466601.1	0	0	94.839	0	0	0	0	0	0	0	0	7.974	0	0	0	0	142.257	0	0	101.154	0	0	0	0	0	0	9.07	0	0	0	0	0	7.896	126.037
XM_020465096.1	8.118	0	16.597	33.646	75.406	10.205	0	23.814	59.587	52.358	16.838	203.343	26.916	18.494	199.24	220.902	45.263	0	5.511	30.82	0	15.837	26.549	0	13.703	7.471	9.825	22.329	164.367	54.578	250.024	172.135	144.098	31.139
XM_020484367.1	0	0	128.823	136.826	0	376.436	486.366	67.474	0	379.972	0	0	0	51.628	0	45.94	104.268	0	206.273	0	189.523	0	117.996	330.034	0	261.468	29.476	28.811	0	0	0	0	0	0
XM_020497068.1	351.801	800.147	101.162	192.155	903.115	2521.67	5302.63	248.462	65.38	1712.87	799.801	0	9.787	22.346	3.938	0	351.6	2966.79	629.842	435.435	989.252	462.619	54.573	757.077	63.188	881.521	478.422	190.155	84.269	174.266	50.198	65.292	46.388	200.918
XM_020489024.1	0	0	0	192.903	0	0	0	0	0	0	0	267.935	0	70.892	259.879	0	230.359	0	0	0	0	0	0	172.018	241.332	0	200.287	0	0	0	0	0	0	159.4
XM_020487918.1	0	0	22.919	0	0	0	0	3.969	27.311	0	0	18.341	0	80.909	51.188	45.94	27.481	0	0	19.757	53.124	0.834	0	0	3.806	0	11.337	0	0	0	0	0	0.987	0
XM_020476067.1	354.507	440.61	140.678	270.662	406.84	1000.05	1426.67	156.38	62.897	1138.42	553.355	34.289	28.139	73.204	25.988	29.323	340.284	1642.79	644.013	281.333	433.605	682.676	137.907	393.04	82.982	697.249	680.976	241.295	71.754	118.731	27.03	47.485	23.687	312.868
XM_020492259.1	23.002	0	62.436	20.935	0	133.794	29.93	74.618	19.035	212.425	102.558	15.151	13.458	16.182	3.15	0	147.106	19.282	128.33	102.734	103.376	56.681	53.098	131.013	6.09	19.921	85.405	123.889	20.859	15.32	13.515	19.786	17.766	136.416
XM_020464539.1	0	0	0	43.366	0	0	0	0	0	0	0	0	8.564	0	0	0	46.072	0	0	0	123.477	0	47.936	0	0	0	0	0	8.343	2.873	0	2.968	59.219	45.225
XM_020497032.1	1625.05	5022.95	357.227	228.792	3032.01	666.7	1089.96	165.112	355.038	792.855	109.446	251.986	349.903	513.196	344.142	343.083	100.226	600.299	99.987	35.562	189.523	99.192	463.132	302.031	348.675	1349.67	55.929	154.141	396.315	1109.75	467.227	410.551	295.106	239.47
XM_020508941.1	0	0	0	0	0	0	14.965	0	0	0	0	73.363	37.927	9.247	0	43.008	0	0	25.194	0	44.509	12.503	0	18.002	0	36.108	0	8.643	0	0	0	0	0	1.483
XM_020455193.1	255.732	937.618	91.678	47.852	340.203	111.117	314.267	49.216	86.898	212.425	49.748	69.376	159.047	96.321	92.139	114.361	53.346	97.693	37.791	62.431	127.784	30.841	82.597	108.011	31.213	175.557	50.639	29.532	81.766	102.453	115.841	133.553	87.841	35.587
XM_020461326.1	0	0	0	222.063	0	0	0	0	3.31	0	0	267.137	3.67	337.507	351.23	5.865	0	0	7.086	0	0	0	239.678	0	0	0	1.512	0	0	1.915	0	0	0	2.224
XM_020466556.1	0	320.764	0	0	45.594	0	109.744	0	0	77.79	0	0	0	0	0	0	0	51.417	0	0	44.509	0	0	0	0	0	0	0	0	0	0	0	0	0
XM_020486100.1	246.261	0	48.21	0	147.304	0	97.273	0	0	0	0	0	0	0	0	0	0	0	0	105.895	201.009	0	0	0	0	0	0	113.085	0	0	0	0	0	0
XM_020468366.1	11328	84590	3789.61	2359.7	18306.1	6592.17	27675.5	2395.71	3398.11	15414.3	2159.08	2263.89	7960.91	3962.25	2649.19	5162.86	1953.6	7621.35	1872.2	2501.97	7236.32	2738.21	3208	4873.5	1956.54	9105.32	2252.28	2021.12	2974.45	5027.86	4399.08	5743.76	3783.08	2296.84
XM_020487462.1	24.355	0	6.323	17.944	14.029	88.44	59.86	11.907	11.586	37.399	27.553	3.19	7.341	6.165	0	0	21.015	83.553	29.917	11.854	40.202	19.172	6.637	69.007	6.09	27.392	20.407	28.091	0	0	0	0	6.909	32.621
XM_020473233.1	0	0	4.742	0	0	0	0	0	0	0	0	0	0	0	0	0	0	0	5.511	6.322	7.179	0	0	18.002	5.329	7.471	14.36	7.203	0	0	0	0	11.844	10.38
XM_020464176.1	14.884	0	0	0	0	0	0	39.69	0	0	0	0	0	0	0	0	45.263	14.14	52.749	6.322	0	0	98.084	0	0	0	0	34.574	0.834	0	37.648	0	23.687	0
XR_002252560.1	92.009	2234.77	114.597	25.421	348.971	124.723	645.994	15.082	83.587	112.197	23.726	15.151	103.992	50.087	30.713	24.436	37.989	60.416	14.959	30.82	333.101	25.006	31.711	108.011	15.987	102.097	11.337	45.378	15.018	18.193	45.371	47.485	36.518	35.587
XM_020485188.1	18.943	0	40.307	60.563	0	155.337	62.355	90.494	94.346	49.366	251.803	25.518	0	41.611	46.463	12.707	400.097	129.829	185.803	6.322	90.454	13.337	72.272	49.005	35.02	114.548	569.873	99.399	38.38	29.683	20.272	0	21.713	221.677
XM_020455257.1	0	14.1	0	0	3.507	75.968	301.796	4.763	0	25.431	22.961	0	0	0	0	0	67.087	75.841	20.47	27.659	109.119	52.514	0	11.001	0	26.147	6.802	7.203	0	0	0	0	0	0
XM_020473803.1	0	0	336.679	0	0	0	0	166.7	306.21	0	254.865	579.728	0	539.396	543.383	376.316	252.182	0	0	214.161	1.436	0	373.161	0	0	0	198.02	171.428	0	0	0	0	0	0
XM_020483630.1	1465.39	2107.88	624.357	317.019	1576.51	3554.6	5746.6	657.273	336.831	3277.64	1242.94	137.955	380.489	468.504	211.84	274.662	876.171	4879.52	1224.26	788.682	2824.18	905.234	383.485	2758.28	264.932	2826.35	1089.11	674.906	338.745	769.834	276.089	355.151	223.056	796.998
XM_020464833.1	39374.6	214440	10570.6	5825.97	71989.7	25023.9	111714	6201.23	8942.17	48214.6	5297.06	5597.13	23037.3	12279.7	5770.88	12626.6	5438.08	27149.7	4226.24	4798.47	30745.8	6574.2	8045.08	18119.9	5577.28	32344.9	6251.98	5407.17	7038.56	14113.6	11332.2	12842.8	8935.09	6095
XM_020496887.1	0	0	0	0	0	119.054	0	95.257	0	106.213	0	0	218.995	84.762	0	0	0	56.559	0	0	0	0	0	0	0	0	37.034	25.93	0	0	0	0	0	45.966
XM_020458836.1	488.462	130.421	180.985	41.123	117.493	35.149	0	221.473	29.793	11.968	7.654	17.543	201.867	1409.36	13.388	0	0	0	0	0	0	5.835	0	14.001	0	19.921	4.535	15.846	16.687	0	21.238	0	8.883	15.569
XM_020472129.1	81.185	521.682	22.129	18.692	94.696	38.551	259.395	15.876	19.862	82.277	28.318	15.949	20.798	43.922	15.75	14.662	30.714	20.567	15.746	22.127	15.794	25.006	34.661	27.003	35.02	61.009	21.918	14.406	34.208	40.215	34.752	48.475	34.544	15.569
XM_020460486.1	0	0	0	134.583	0	0	0	0	0	0	58.933	105.26	0	0	233.103	0	0	0	0	0	0	0	0	0	0	0	27.965	0	0	0	0	0	0	0
XM_020505645.1	0	0	0	121.873	0	0	0	3.175	192.002	0	0	298.237	0	453.092	0	0	0	1.285	0	0	0	0	3.687	0	3.806	0	0	0	2.503	0	0	0	0	0
XM_020498488.1	2302.94	6422.33	83.775	621.327	3963.18	1936.61	7240.61	869.22	837.526	2701.69	1056.96	382.764	907.79	419.958	795.386	1143.61	0	2014.28	824.306	370.633	1654.02	845.218	354.724	1127.12	715.621	2597.25	969.692	150.539	946.151	1458.28	1051.26	0	848.799	786.619
XM_020463087.1	52.77	299.615	41.097	19.44	205.174	66.897	107.25	33.34	21.517	113.692	25.257	26.315	28.139	13.1	19.688	40.075	50.921	57.845	31.492	22.918	84.711	30.841	32.449	2	28.168	57.274	18.139	10.084	32.54	13.405	24.134	16.818	25.661	15.569
XM_020503069.1	1593.93	5294.37	594.325	318.514	3503.74	1823.22	5906.23	293.709	419.591	2320.22	383.445	207.331	849.065	588.712	222.078	337.218	303.912	1883.16	363.734	314.524	1859.33	249.231	351.037	1298.13	210.88	2249.87	458.015	398.317	325.396	714.299	378.415	442.208	365.181	460.405
XM_020470520.1	32.474	10.575	22.129	4.486	12.275	15.874	0	16.67	0	0	8.419	12.759	13.458	0	25.2	4.887	0	3.856	0	0	0	0	0	15.002	22.078	0	7.558	7.203	34.208	13.405	27.995	17.807	7.896	5.931
XR_002252170.1	217.846	948.192	36.355	98.694	925.912	547.647	1521.45	113.515	9.104	839.23	117.1	0	31.809	22.346	7.875	1.955	137.407	582.303	103.137	81.397	735.119	139.203	20.649	403.041	19.794	428.31	188.95	159.903	20.024	28.725	25.099	12.861	19.74	153.468
XM_020456385.1	0	0	0	0	12.275	0	0	0	0	32.911	42.86	41.466	79.523	70.892	60.638	24.436	0	0	55.898	109.846	0	20.839	0	0	37.304	0	27.965	29.532	0	31.598	21.238	56.389	29.609	42.259
XM_020472186.1	0	0	26.081	32.15	0	47.621	0	0	63.725	0	0	192.977	0	23.888	34.65	65.489	0	64.272	14.959	0	0	0	16.224	0	3.806	8.716	51.394	0	0	0	0.965	0	0	0
XM_020470112.1	0	0	8.694	28.412	0	3.402	0	37.309	61.242	0	61.229	42.264	1.223	181.083	0	0	0	3.856	31.492	34.772	0	0	0	167.017	2.284	0	86.161	23.769	0	0	0	0	0	0
XM_020479888.1	4.059	0	15.016	5.234	0	29.48	0	0	0	0	23.726	6.379	0	20.805	0	0	74.361	15.425	30.705	43.464	25.844	51.68	18.437	10.001	0	38.598	59.708	18.007	0	0	0	0	0	13.345
XM_020468104.1	0	0	0	0	0	0	0	0	0	0	62.76	0	0	0	0	0	0	0	0	83.768	0	0	0	0	50.246	0	0	83.553	0	0	0	0	0	0
XM_020475628.1	98.775	24.674	18.177	8.225	0	0	0	14.289	0	0	3.827	0	94.205	215.758	4.725	0	0	0	0	0	0	0	0	0	0	0	0	0	2.503	0	0	0	0	0
XR_002255509.1	0	0	0	0	0	0	0	0	0	0	0	0	0	181.853	145.69	0	0	0	0	0	0	0	0	0	0	0	0	0	0	0	0	111.789	0	0
XM_020494197.1	12.178	63.448	0	0	28.058	46.488	0	23.814	31.449	92.749	37.503	0	0	3.853	0	9.774	57.388	150.396	12.597	52.948	57.431	32.508	0	20.002	0	97.117	60.464	6.483	0	24.895	0	0	0	0
XM_020463271.1	0	0	109.065	0	0	124.723	0	0	0	55.35	6.888	0	0	0	0	0	0	46.276	30.705	56.899	0	267.569	0	0	42.633	0	6.046	15.126	0	0	62.747	0	152.981	26.69
XM_020479676.1	1918.67	7451.59	1020.31	192.155	2095.58	1489.87	7779.36	434.213	246.623	2727.12	540.344	188.192	642.305	769.794	114.977	162.256	295.021	2124.83	598.35	362.73	891.619	710.183	542.042	637.065	426.328	1495.35	490.514	682.109	333.739	99.58	97.5	615.332	358.272	748.066
XM_020474442.1	0	0	0	0	0	0	0	0	0	0	0	0	0	0	16.538	0	61.429	0	22.832	7.112	0	61.683	5.162	0	0	0	68.022	0	0	0	0	0	0	0
XM_020483331.1	0	59.923	45.049	0	0	154.203	0	0	0	173.531	71.178	0	0	0	0	0	96.185	0	0	0	0	0	0	105.011	0	174.312	46.86	23.769	0	0	0	0	0	0
XM_020483049.1	67.654	0	0	43.366	0	0	0	0	0	89.757	0	0	0	0	0	0	0	0	50.387	0	0	95.025	75.96	0	0	0	55.173	0	0	0	0	0	0	226.125
XM_020505165.1	9.472	197.393	5.532	3.738	92.942	102.046	27.436	3.969	33.931	0	3.827	0	53.831	4.623	7.088	31.278	5.658	2.571	0	3.951	0	3.334	5.162	0	4.568	38.598	0	2.881	3.337	6.703	4.827	5.936	4.935	0
XM_020483996.1	0	0	50.581	16.449	7.014	19.275	0	10.32	30.621	13.464	8.419	57.415	62.395	87.074	63.788	58.647	5.658	0	0	7.112	0	7.502	58.998	0	35.02	11.206	0	4.322	82.6	47.875	27.995	56.389	22.7	18.535
XM_020473451.1	10.825	0	18.968	31.403	8.768	37.417	0	39.69	7.448	16.455	12.246	8.772	0	31.593	9.45	9.774	46.072	35.992	48.813	30.82	24.408	27.507	17.699	29.003	21.316	23.657	57.441	13.685	0	11.49	0	3.957	0	20.018
XM_020480863.1	197.55	1684.89	77.452	20.188	622.536	90.707	461.424	68.268	63.725	254.312	28.318	41.466	165.164	66.269	58.276	323.534	10.508	143.969	25.194	47.416	126.349	21.672	47.936	67.007	36.542	129.489	18.139	15.126	28.368	120.646	52.129	49.464	40.466	11.121
XM_020456440.1	71.713	183.294	15.807	13.458	121	0	0	11.907	0	29.919	22.961	30.302	30.586	33.134	35.438	19.549	0	7.713	5.511	0	0	0	32.449	0	12.942	21.166	4.535	0	15.853	51.705	23.168	13.85	17.766	4.448
XM_020504301.1	840.263	1029.27	642.535	287.111	1136.35	1707.57	1621.22	1031.95	776.284	1895.37	1375.35	355.652	475.917	437.681	366.193	561.053	2255.9	2081.12	1484.07	1318.16	2486.77	1730.45	331.125	1555.16	452.212	1835.26	1551.66	745.494	324.561	365.767	421.856	688.539	461.905	862.982
XM_020485319.1	0	0	37.145	0	0	19.275	0	0	0	0	10.715	39.074	0	33.134	53.551	32.256	0	0	0	0	0	0	14.012	13.001	0	0	2.267	0	22.527	0	13.515	0	0	0
XM_020460002.1	0	42.299	0	8.225	17.536	0	0	14.289	144.829	46.375	0	0	0	0	0	0	0	64.272	11.81	0	25.844	53.347	0	0	0	6.225	43.836	0	0	0	0	0	0	0
XM_020502886.1	79.832	193.868	37.936	44.113	178.869	176.88	306.785	34.928	34.759	154.083	58.933	26.315	30.586	44.693	24.413	27.368	35.564	122.117	42.514	17.386	41.638	30.841	53.098	52.005	25.884	174.312	27.209	28.811	9.178	27.768	0	23.743	6.909	43.742
XM_020473693.1	0	158.62	0	0	0	0	0	0	0	0	0	0	0	0	0	0	0	431.907	0	0	0	0	0	25.003	0	0	0.756	0	10.012	305.444	55.99	0	0	0
XM_020458499.1	136.661	176.244	75.081	88.975	220.956	437.664	426.505	119.865	28.966	330.606	196.698	35.087	26.916	56.251	29.925	57.669	146.298	291.794	192.889	71.914	130.656	120.031	47.936	188.019	62.427	149.41	169.299	140.455	46.724	71.813	62.747	46.496	30.596	141.606
XM_020485192.1	0	0	0	0	0	0	0	0	0	0	239.558	0	0	0	0	0	645.004	0	158.248	0	0	0	0	0	0	28.637	0	0	0	0	0	0	0	0
XM_020474182.1	101.481	63.448	0	0	84.174	0	77.32	0	0	49.366	0	0	25.692	2.312	0	0	0	0	7.873	0	74.66	0	0	0	0	0	0	0	0	229.801	0	0	0	31.88
XM_020454060.1	0	0	759.503	342.44	0	0	0	0	0	0	663.567	0	0	0	0	554.211	0	0	0	0	0	0	0	0	0	0	0	492.674	0	0	0	0	0	0
XM_020470107.1	10.825	0	0	0	42.087	0	0	0	0	0	0	0	0	100.173	0	0	0	0	111.01	41.884	0	0	0	0	0	0	0	22.329	115.974	0	0	0	0	0
XM_020465581.1	109.6	532.257	41.097	26.169	168.348	49.889	212.006	26.989	19.035	137.628	21.43	19.138	35.48	48.546	29.138	9.774	21.823	48.847	13.384	12.644	74.66	25.006	30.236	40.004	27.407	117.038	12.849	23.049	31.705	29.683	26.064	59.357	32.57	27.432
XM_020479296.1	29.768	35.249	76.662	126.359	22.797	45.354	17.459	339.75	308.693	44.879	106.385	369.208	204.314	353.689	542.595	216.993	164.08	125.973	62.197	265.528	43.073	120.865	210.917	9.001	252.751	34.862	76.336	54.021	266.157	38.3	95.569	162.242	132.255	68.95
XM_020505493.1	6.765	3.525	3.952	0	0	3.402	12.471	3.969	0	89.757	1.531	3.987	132.131	187.247	40.163	102.632	3.233	28.28	0	4.742	35.894	1.667	6.637	22.002	6.852	43.578	2.267	2.881	5.84	0	69.505	8.904	0	0
XM_020456233.1	0	0	0	0	0	12.472	0	0	0	0	0	0	19.575	66.269	22.838	42.03	0	0	0	0	0	0	0	8.001	0	0	0	0	0	0	0	0	0	19.276
XM_020486863.1	508.758	267.891	527.147	174.211	673.391	243.776	29.93	483.429	187.037	195.97	192.871	486.429	606.825	1339.24	641.034	392.932	96.185	160.68	59.048	87.719	24.408	91.69	646.025	77.008	392.069	145.675	88.429	79.952	473.91	415.557	696.979	697.442	453.022	100.088
XM_020458614.1	257.085	676.777	101.952	32.15	264.797	103.18	87.296	54.773	83.587	184.002	55.106	48.643	210.431	130.996	62.213	52.782	21.823	134.971	26.768	8.693	50.252	25.006	262.54	36.004	211.641	202.949	42.325	28.811	78.429	36.385	155.421	99.917	54.284	25.207
XM_020502234.1	3189.21	2146.65	3568.32	1590.33	3412.55	1153.12	279.349	1676.52	1196.7	902.06	839.6	2506.31	4272.24	5839.34	3201.23	4108.2	598.933	934.513	403.886	621.146	383.353	666.005	2061.97	361.037	1617.76	839.188	570.629	479.709	2296.13	2377.48	2541.75	3056.87	1948.29	673.927
XM_020452946.1	0	0	0	227.296	0	170.077	803.127	0	0	0	160.726	0	0	78.598	0	0	72.745	0	149.587	0	0	250.898	0	0	0	0	12.093	0	0	0	0	0	0	0
XM_020481778.1	0	0	0	0	0	1.134	0	0	0	0	5.358	0	0	0.771	0	0.977	0	41.134	17.321	8.693	24.408	13.337	0	11.001	12.181	19.921	9.07	0	0	0	5.792	0	0	0
XR_002257537.1	615.652	2442.74	222.872	220.567	2025.43	596.402	2035.25	119.071	238.347	574.446	239.558	214.507	309.53	288.191	151.99	320.602	151.148	705.705	88.965	154.101	704.967	138.369	253.69	403.041	267.216	1043.38	145.869	191.596	288.684	337.042	246.163	295.795	213.187	148.279
XM_020498704.1	24927.8	151869	6420.6	5498.48	74779.7	14751.3	39325.8	3590.39	10774.5	15943.9	2406.29	4475.15	20278.5	6612.22	7604.99	14301	1288.39	13359.5	999.874	2379.48	12604.7	1677.1	5005.96	7528.77	3999.11	12870.5	1570.55	1827.36	5887.99	12917.7	9789.56	10189.6	6563.39	2144.11
XM_020478313.1	8.118	17.624	15.807	5.234	24.551	121.321	42.401	0	4.966	23.935	16.073	0	9.787	4.623	0	0	26.673	44.99	40.152	35.562	37.33	34.175	21.387	36.004	9.897	27.392	96.742	15.126	15.018	14.363	17.376	0	0	14.086
XM_020498524.1	0	0	0	0	0	0	0	94.463	50.483	0	0	0	0	0	0	19.549	135.79	0	0	19.757	0	0	0	0	89.833	4.98	0	0	0	0	0	119.703	38.492	0
XM_020463139.1	22545	176928	6802.33	4342.56	52191.3	22873	89990.1	4464.38	5968.62	36748.1	4243.92	3822.86	18044.5	7667.12	4136.8	7347.45	3975.1	24207.3	3651.51	3692.11	24793	4552.84	5497.12	17414.8	4088.94	28975.7	4185.62	3767.81	4802.51	9615.26	8887.93	8843.17	6408.43	4463.93
XM_020480451.1	0	0	30.032	0	0	0	0	0	0	0	0	0	0	0	0	0	0	0	0	8.693	0	0	122.42	0	82.982	0	0	0	0	0	61.782	0	0	0
XM_020455869.1	9.472	144.52	11.855	125.611	215.695	159.872	124.709	7.938	25.655	254.312	58.167	5.582	0	10.017	6.3	1.955	4.041	33.421	63.771	16.596	254.133	13.337	9.587	55.006	44.155	95.872	14.36	5.762	37.546	2.873	58.886	43.528	4.935	4.448
XM_020494690.1	0	0	0	443.378	0	0	0	0	0	0	0	551.021	0	450.01	0	0	445.36	0	1012.47	727.832	0	735.19	0	0	0	0	320.459	399.037	0	0	0	0	0	473.009
XM_020453682.1	35.18	66.973	260.807	382.815	31.565	418.388	34.919	215.916	98.484	160.067	505.903	75.755	44.044	71.663	73.239	14.662	666.828	388.202	754.236	757.862	33.023	349.257	251.478	195.02	171.292	255.243	1018.82	138.295	88.441	47.875	55.025	103.874	96.724	130.485
XM_020499755.1	370.744	18706.5	214.969	192.903	1825.52	556.717	306.785	81.762	63.725	197.466	218.128	1944.12	2037.02	254.286	1013.53	130.977	41.222	201.814	46.451	117.749	163.679	170.044	596.615	15.002	704.963	136.96	14.36	138.295	1243.18	647.273	2863.21	1790.6	1325.51	167.555
XM_020501001.1	138.014	0	82.984	107.667	0	0	0	120.659	108.415	0	55.871	0	0	0	0	0	183.479	331.643	302.324	0	0	0	52.361	0	38.065	0	64.243	66.266	0	0	28.96	0	59.219	212.039
XM_020455877.1	28.415	0	18.968	10.468	12.275	73.7	24.942	5.557	20.69	28.423	51.279	9.569	8.564	33.134	4.725	0	28.29	56.559	45.664	37.142	34.459	50.013	27.286	51.005	7.613	51.049	37.034	25.93	23.362	20.108	21.238	13.85	7.896	21.5
XM_020457539.1	20.296	0	49.791	73.273	0	0	0	27.783	43.035	0	9.184	69.376	36.703	98.632	75.601	165.188	16.974	12.854	14.959	10.273	0	0	56.048	0	34.258	12.451	8.314	5.042	57.57	87.133	40.544	60.346	42.44	11.121
XM_020484961.1	5.412	0	0	0	0	0	0	0	4.966	0	45.156	253.581	0	67.81	80.326	0	21.823	0	4.724	0	0	3.334	0	0	0	0	0	0	0	3.83	0	0	0	0
XM_020484594.1	0	0	0	44.861	8.768	0	0	104.783	97.656	0	71.944	0	80.747	167.213	164.59	173.008	0	0	0	0	0	0	140.857	0	0	130.734	104.3	0	0	117.773	140.94	0	68.101	22.983
XM_020488153.1	1558.75	10694.5	273.453	309.542	4410.36	1332.27	7076	198.452	363.314	1700.9	164.552	140.347	1206.31	492.391	155.927	334.286	199.644	901.091	169.27	226.805	1586.54	267.569	365.049	976.1	283.203	2262.32	261.507	226.89	353.764	613.761	614.925	493.65	346.428	158.658
XM_020489117.1	8.118	10.575	18.968	11.215	50.855	12.472	14.965	6.35	2.483	1.496	7.654	29.505	6.117	2.312	7.088	8.797	0	0	1.575	1.581	2.872	5.835	29.499	3	15.226	8.716	24.186	2.161	26.699	23.938	41.51	6.925	18.753	5.19
XM_020454646.1	0	10.575	0	180.94	59.623	54.424	37.413	115.896	0	46.375	134.703	118.019	0	73.974	0	43.008	184.287	7.713	137.778	0	20.101	0	219.029	0	85.266	68.48	283.425	37.455	0	0	0	0	0	0
XM_020459696.1	35.18	0	41.887	20.188	0	0	0	0	0	0	0	102.868	0	191.1	81.114	0	0	0	0	0	0	0	0	0	41.11	0	0	0	80.932	0	0	35.614	0	0
XM_020506070.1	0	158.62	26.871	0	161.333	0	62.355	0	0	0	0	0	0	0	1.575	0	0	158.109	88.965	62.431	0	10.003	0	0	2.284	0	0	17.287	0	0	0	0	1.974	0
XM_020463373.1	23.002	45.823	7.903	7.477	35.072	43.086	77.32	16.67	0	31.415	15.307	0	0	0	0	0	0	19.282	10.235	0	12.922	0	0	7.001	0	34.862	9.07	7.203	0	0	0	0	0	4.448
XM_020506805.1	69.007	0	24.5	0	185.884	0	0	0	3.31	237.857	20.665	0	0	0	0	0	0	0	0	0	0	0	0.737	87.009	0	0	13.604	0	0	0	0	0	0	0
XM_020457235.1	0	0	0	0	0	53.291	0	30.165	4.966	10.472	0	0	0	0	0	0	51.73	43.705	43.302	0	66.046	40.844	0	25.003	6.09	0	18.139	12.245	11.681	12.448	9.653	0	0	14.828
XM_020493299.1	0	14.1	0	0	0	12.472	0	157.174	268.968	0	315.328	402.7	12.234	692.738	454.394	210.15	327.352	0	73.219	161.214	8.615	280.072	424.784	0	258.08	7.471	150.404	293.876	344.586	188.628	429.579	12.861	13.818	258.746
XM_020508907.1	255.732	77.547	267.92	337.954	348.971	607.74	152.145	454.852	144.829	457.762	734.746	252.784	101.545	240.416	109.464	150.526	568.218	602.87	878.629	378.536	255.569	507.631	276.552	705.072	226.106	435.78	826.09	460.982	171.876	171.393	118.737	145.424	75.01	507.855
XM_020489619.1	0	0	3.161	0	94.696	0	0	0	112.553	5.984	0	70.971	72.183	4.623	159.077	199.399	0	0	0	0	0	0	98.084	0	97.446	0	0	0	12.515	0	0	0	0	0.741
XM_020504111.1	3316.4	10757.9	1965.54	1408.64	4373.53	9252.17	29077.2	2575.91	1143.74	15252.7	5062.09	519.124	849.065	1981.12	476.444	817.143	4523.92	14583.3	6182.69	4209.73	6239.9	5742.31	1801.64	8345.85	1157.94	7393.32	7412.13	3319.79	923.623	1462.11	974.033	1144.6	837.942	3890.09
XM_020453488.1	0	0	0	0	0	0	0	0	0	0	0	0	0	0	0	0	2187.2	0	0	0	0	3408.38	0	0	0	0	0	1648.01	0	4185.25	0	0	0	0
XM_020496334.1	179.96	0	0	82.993	99.956	0	22.448	74.618	78.622	0	225.016	97.286	0	221.152	39.376	0	164.888	249.375	32.279	60.85	139.271	33.342	185.105	160.016	0	245.282	43.081	0	21.693	0	0	4.946	0	0
XM_020474677.1	2.706	0	0.79	0.748	0	0	0	2.381	0	0	1.531	59.009	2.447	36.217	0.788	0.977	1.617	0	0.787	1.581	1.436	0	1.475	0	0.761	0	1.512	2.161	58.404	0.958	0	0	0	0.741
XM_020473035.1	917.389	1674.32	806.132	629.551	1218.77	2970.67	4980.88	1066.88	777.94	2915.61	1377.65	547.034	756.084	701.985	610.321	855.263	2793.4	4178.95	2031.24	1230.44	4027.36	2363.94	749.271	2761.28	521.49	2221.24	1319.63	980.307	500.609	720.044	648.712	760.756	538.889	1077.99
XM_020458141.1	6.765	0	19.758	2.991	3.507	3.402	0	49.216	16.552	23.935	5.358	51.035	41.597	120.208	27.563	32.256	12.124	5.142	4.724	6.322	0	0	73.01	15.002	38.065	33.617	9.07	0	34.208	2.873	87.846	68.26	3.948	0
XM_020473771.1	115.012	66.973	19.758	75.516	171.855	21.543	57.366	11.113	49.656	26.927	28.318	11.961	19.575	18.494	40.163	83.083	67.087	26.994	37.003	53.738	66.046	96.692	44.248	17.002	144.647	103.342	21.918	33.133	21.693	225.014	99.431	175.102	84.88	80.071
XM_020487426.1	5.412	0	0	0	0	0	0	68.268	0	2.992	70.413	10.367	74.63	69.351	36.226	130	45.263	48.847	0	0	10.05	0	75.96	89.009	51.007	64.745	43.081	39.616	60.907	0	48.267	0	0	42.259
XM_020453076.1	0	0	15.016	8.972	17.536	0	0	14.289	17.38	0	12.246	29.505	0	31.593	41.738	0	0	0	0	3.161	0	0	27.286	0	7.613	0	13.604	5.042	20.859	5.745	25.099	12.861	8.883	15.569
XM_020460525.1	0	0	65.597	0	5.261	0	0	0	48.828	0	41.329	6.379	15.905	8.476	7.875	0	48.497	1.285	30.705	11.854	0	39.177	60.473	18.002	20.555	205.439	49.127	38.895	50.895	0	0	45.507	0	19.276
XM_020505593.1	4536.88	835.396	2367.03	100.19	1893.91	83.904	29.93	3453.86	52.139	91.253	44.391	338.108	1753.19	9997.31	214.991	161.278	33.948	57.845	63.771	63.221	12.922	62.516	205.017	67.007	105.059	18.676	12.093	126.05	277.004	112.028	592.722	387.798	282.275	135.675
XM_020506455.1	0	0	0	44.861	0	0	0	130.185	167.174	0	113.273	14.354	0	34.675	16.538	62.556	0	0	0	10.273	0	94.191	0	39.004	0	0	40.057	0	0	0	0	0	0	0
XM_020498764.1	20.296	0	44.258	44.861	63.13	106.581	0	65.886	9.931	155.579	200.524	0	23.245	20.035	22.838	28.346	106.692	403.627	312.559	72.704	54.56	195.05	22.124	41.004	55.575	29.882	245.635	47.539	51.73	65.11	36.683	17.807	0	46.708
XM_020497593.1	0	0	0	0	0	23.811	202.029	5.557	0	203.45	0	0	0	0	0	0	64.662	15.425	0	53.738	663.33	0	0	8.001	8.374	511.731	14.36	14.406	0	0	0	0	0	0
XM_020457019.1	0	0	0	4.486	0	5.669	0	93.669	4.138	2.992	1.531	10.367	4.894	10.788	4.725	0	4.85	0	11.81	11.064	5.743	17.505	8.85	10.001	7.613	9.961	73.313	64.826	5.84	2.873	4.827	0.989	0	0
XM_020456679.1	0	0	180.985	0	0	0	0	0	0	0	315.328	380.372	0	5.394	408.718	0	0	0	3.149	3.161	0	0	0	0	0	0	0	0	7.509	0	0	2.968	0	0
XM_020487696.1	29.768	0	69.549	48.6	59.623	0	0	0	0	0	117.865	0	0	0	0	0	19.399	0	56.686	0	0	0	35.399	0	0	0	0	0	0	0	71.436	0	21.713	0
XM_020463093.1	73.066	260.841	21.339	20.188	7.014	7.937	0	69.061	11.586	0	22.961	53.427	9.787	361.395	63.001	22.481	12.124	5.142	6.298	3.951	0	16.671	64.898	5.001	28.168	18.676	9.07	9.364	19.19	2.873	19.307	37.593	8.883	13.345
XM_020497721.1	227.318	232.642	62.436	38.88	461.202	164.407	703.36	38.103	105.932	227.385	29.849	24.72	72.183	90.156	22.838	40.075	32.331	134.971	29.917	30.82	96.197	14.17	28.024	80.008	33.497	133.224	30.232	25.93	19.19	42.13	37.648	61.335	29.609	26.69
XM_020508831.1	0	193.868	0	110.657	0	0	0	0	0	0	0	0	0	0	0	0	0	0	0	0	0	188.382	0	480.049	0	0	0	0	115.14	0	0	0	146.072	0
XM_020467121.1	55581.8	221528	20158	13560.8	53453.9	27414.1	62793.6	14496.5	19204.3	65534.7	12466.9	16531.4	40202.1	30002.7	18889.2	44041.7	12839.5	30963.6	10045.2	12227.7	29381.8	14600.4	17149.2	16593.7	15592.9	23177.3	10596.3	8626.12	20061.9	29184.7	28358.9	33609.8	23958.8	10394.3
XM_020456212.1	0	0	3.161	0	0	0	0	0	0	0	0	0	0	3.853	63.788	0	129.324	0	189.74	0	8.615	4.168	0	0	0	12.451	27.209	92.917	0	0	0	0	0	0
XM_020466580.1	0	144.52	0	145.051	52.609	1.134	59.86	0	0	2.992	0	0	0	0	0	0	0	0	7.873	323.217	1.436	0	0	0	99.73	0	111.858	7.923	68.417	0	0	0	0	0
XM_020452133.1	0	0	3.952	0	0	0	0	0	0	0	2.296	103.665	77.077	9.247	107.889	43.008	0	0	34.641	4.742	0	0	69.322	0	0	0	0	0	37.546	0	0	0	0	30.397
XM_020472771.1	1880.78	1046.89	1428.12	1214.99	1781.68	5880.11	3464.42	2038.5	1226.5	5051.84	2646.61	644.319	946.94	1333.08	552.045	1353.76	2131.42	6095.54	3017.73	2091.82	3682.77	2038.86	1536.15	3871.4	1049.83	3265.86	2794.19	1803.59	965.341	1223.69	777.103	1136.68	794.515	2121.13
XM_020454501.1	33.827	0	49	89.722	50.855	62.361	0	22.227	59.587	10.472	31.38	68.579	53.831	139.472	87.414	128.045	7.274	30.85	12.597	18.966	14.358	29.174	81.122	21.002	14.465	19.921	0	32.413	21.693	25.853	24.134	12.861	0	20.759
XM_020471550.1	0	0	75.871	0	0	46.488	0	32.546	109.243	0	6.888	100.476	0	0	0	16.617	0	0	0	0	0	0	92.921	0	0	0	0	0	0	0	0	0	0	0
XM_020458769.1	41.945	28.199	13.436	0.748	3.507	14.74	22.448	21.433	100.139	246.832	261.753	136.36	69.736	79.368	271.691	71.353	41.222	453.759	199.975	87.719	2.872	126.699	90.709	14.001	87.549	104.587	104.3	48.259	212.759	154.158	206.584	2.968	6.909	103.054
XM_020452473.1	381.569	3436.76	256.856	102.433	913.637	344.688	2439.31	245.287	187.037	855.686	125.519	110.842	177.398	207.282	146.477	183.759	84.869	581.017	116.521	113.798	308.692	77.52	149.707	207.021	134.75	522.936	88.429	69.868	182.722	338.957	230.717	260.181	181.603	157.917
XM_020490824.1	0	0	0	0	0	0	0	0	0	0	0	40.669	0	0	162.227	155.414	0	0	0	27.659	0	10.003	103.246	0	0	2.49	0	0	0	0	0	0	0	63.76
XM_020453137.1	0	148.045	0	0	261.29	0	74.826	0	0	0	0	0	0	0	0	0	0	0	0	0	0	0	0	0	0	0	0	0	0	0	40.544	210.717	98.698	0
XM_020468341.1	23.002	0	98.791	47.104	28.058	105.447	0	70.649	33.931	91.253	167.614	40.669	0	62.416	29.138	32.256	146.298	116.975	248	99.573	27.28	197.551	68.585	70.007	50.246	67.235	133.777	66.266	42.552	26.81	46.337	52.432	18.753	85.26
XM_020488960.1	0	0	0	0	0	0	0	0	158.071	0	171.441	0	0	293.585	141.752	0	0	0	212.572	0	0	182.547	242.628	0	0	0	0	0	163.532	0	0	0	0	183.866
XM_020487933.1	0	0	0	123.368	0	0	0	0	0	0	0	158.688	0	193.412	174.04	0	0	0	0	0	0	315.915	0	0	333.449	0	29.476	0	0	0	0	0	0	0
XM_020470481.1	0	0	0	15.701	0	3.402	24.942	0	0	0	0	0	0	0	0.788	0	27.481	0	4.724	14.225	33.023	0	0	0	0	32.372	0	0	0	0	0	0	0	0
XM_020467956.1	8.118	17.624	10.274	11.963	0	0	0	0	25.655	0	3.827	22.328	6.117	10.788	20.475	15.639	4.041	3.856	3.937	3.161	0	4.168	12.537	0	11.419	4.98	5.291	10.084	20.859	10.533	15.446	13.85	17.766	7.414
XM_020471483.1	675.187	1346.5	327.195	168.977	1215.26	1415.04	3698.87	337.369	205.244	1440.6	487.534	110.842	226.336	278.945	72.451	216.993	317.653	1938.44	590.477	360.36	956.229	429.277	254.428	856.088	176.621	1287.42	364.296	309.722	166.035	323.637	165.074	159.274	103.632	268.384
XM_020485305.1	0	17.624	0	2.991	0	51.023	7.483	3.969	0	0	9.184	6.379	6.117	0	0	7.82	5.658	56.559	7.086	3.161	15.794	20.839	0	0	0	64.745	0	4.322	0	0	2.896	0	0	3.707
XM_020496069.1	64.948	422.985	18.968	14.206	171.855	45.354	187.064	12.701	47.173	89.757	11.48	39.074	79.523	23.117	16.538	28.346	8.083	39.849	10.235	13.434	37.33	10.003	22.124	26.003	9.897	97.117	0	7.923	29.202	40.215	33.787	29.678	36.518	18.535
XM_020482559.1	0	0	0	4.486	0	0	0	14.289	15.724	7.48	0	11.164	19.575	23.888	11.025	29.323	0	0	0	0	0	0	13.274	0	10.658	0	0	0	12.515	18.193	26.064	17.807	0	6.673
XM_020456765.1	2385.48	1773.01	587.212	223.558	476.985	375.302	24.942	435.801	159.726	43.383	63.525	263.948	3092.85	1131.19	97.651	67.444	6.466	17.996	0	67.963	2.872	255.066	56.785	105.011	35.02	195.479	1.512	255.701	80.932	81.388	188.242	209.727	183.577	344.007
XR_002252021.1	504.699	472.334	88.516	59.067	676.898	221.1	526.273	58.742	86.898	318.638	42.095	27.112	112.556	117.896	21.263	97.744	37.989	217.239	18.895	18.176	124.913	12.503	19.912	61.006	21.316	209.175	43.081	17.287	35.043	151.286	66.609	60.346	42.44	35.587
XM_020504388.1	67.654	52.873	79.823	82.245	50.855	52.157	207.017	46.041	9.931	97.237	13.776	11.961	11.011	43.152	18.113	28.346	59.812	120.831	81.092	52.948	48.816	38.343	91.447	141.014	12.942	9.961	73.313	82.112	28.368	35.428	0	36.603	19.74	80.812
XM_020498228.1	32.474	17.624	67.968	120.377	103.464	361.696	59.86	69.855	31.449	127.156	394.16	3.19	3.67	12.329	3.15	0	189.137	204.384	273.981	138.296	74.66	195.05	2.212	78.008	8.374	72.215	245.635	89.315	8.343	10.533	0	4.946	0	154.951
XM_020507716.1	77.126	84.597	45.049	96.451	203.42	0	0	26.989	110.898	0	0	53.427	57.502	80.139	102.376	125.113	0	15.425	0	12.644	0	10.003	39.823	0	42.633	0	0	16.567	59.239	90.963	129.356	79.142	49.349	20.018
XM_020464642.1	0	0	0	0	0	260.784	0	283.39	0	0	0	0	0	376.036	0	355.79	0	0	0	0	0	0	0	0	0	0	0	732.529	430.524	0	0	0	0	0
XR_002253230.1	0	0	15.016	0	12.275	11.338	0	0	0	14.96	0	7.177	8.564	23.888	0	80.15	7.274	0	0	0	0	0	0	0	0	0	0	0	20.859	6.703	0	0	2.961	0
XM_020498173.1	79.832	1180.83	13.436	0	135.029	273.256	735.784	36.515	46.345	341.077	60.463	0	33.033	53.94	6.3	0	145.49	187.674	60.622	62.431	437.913	77.52	0	141.014	25.884	328.703	96.742	67.707	0	9.575	34.752	7.914	10.857	65.984
XM_020464829.1	216.493	549.881	82.194	123.368	366.507	874.193	1117.39	223.06	39.725	806.319	385.741	31.897	57.502	49.316	14.175	73.308	231.167	991.072	325.156	233.918	435.041	299.244	105.458	326.033	81.459	603.867	256.216	147.658	72.588	181.926	65.643	57.378	84.88	160.141
XM_020504303.1	47.358	155.095	98.791	115.144	49.101	63.495	0	148.442	193.657	28.423	125.519	585.31	140.695	390.676	296.892	116.316	106.692	34.707	50.387	96.412	12.922	107.528	242.628	14.001	302.997	47.313	58.952	76.35	281.175	98.623	315.668	530.254	332.611	128.261
XM_020477227.1	0	0	0	0	0	0	0	0	0	0	85.72	0	0	0	11.813	0	0	0	0	0	0	0	0	0	0	0	0	0	0	173.308	0	37.593	0	0
XM_020461745.1	105.54	884.745	10.274	66.544	198.159	569.19	2484.21	18.258	3.31	236.361	134.703	0	9.787	3.853	4.725	5.865	5.658	4091.55	203.124	49.787	667.637	114.196	4.425	187.019	0	1100.66	154.939	43.937	4.172	31.598	5.792	5.936	1.974	17.052
XR_002252374.1	0	0	0	0	0	0	0	0	0	0	24.492	0	0	0	0	0	0	0	0	0	0	0	0	75.008	0	63.499	0	0	0	34.47	0	0	0	0
XM_020479845.1	32.474	133.945	7.113	18.692	96.449	106.581	251.913	23.814	28.966	95.741	26.788	3.987	11.011	6.165	6.3	0	6.466	164.536	55.898	23.708	83.275	8.335	12.537	47.005	26.645	84.666	25.697	11.525	13.35	9.575	17.376	5.936	10.857	23.725
XM_020480879.1	7356.7	14286.3	2287.99	1982.11	13506.4	12066.4	27952.3	2733.88	2227.89	12612.4	2959.65	1402.67	3741.27	2811.79	1718.35	3206.99	2656	14141.1	3008.28	2681.36	9694.38	2582.33	2721.27	8561.88	1926.09	13626.2	3813.77	2110.43	2327.83	4523.25	2222.22	2790.76	1805.18	2524.45
XM_020483342.1	20775.2	141341	6605.54	4498.08	44271.9	10337.3	53457.8	3783.29	5333.85	29063.4	3819.91	4490.3	15116.8	7961.48	4763.65	10107.7	3640.48	14159.1	2931.91	3390.22	14291.7	4562.84	5121.74	8981.92	4443.7	16292	3645.98	3143.32	5483.34	9558.77	8575.16	10182.7	7062.8	3610.59
XM_020473442.1	159.664	95.172	57.694	113.648	136.782	297.067	453.941	116.69	62.07	402.412	113.273	43.061	63.619	135.619	55.913	58.647	220.659	316.217	143.289	77.446	564.261	141.703	67.847	198.02	35.02	136.96	139.823	76.35	63.41	79.473	41.51	48.475	28.622	70.432
XM_020503089.1	0	0	327.195	0	0	0	0	0	34.759	0	0	165.864	0	0	0	0	0	0	0	424.371	165.115	228.392	0	0	239.048	0	0	0	0	0	0	0	0	0
XM_020504229.1	0	0	13.436	0	0	0	0	46.835	0	0	65.821	46.251	0	141.784	15.75	100.677	0	0	0	0	0	0	154.132	0	20.555	0	0	0	146.011	0	34.752	112.778	0	0
XM_020462795.1	0	0	23.71	31.403	3.507	0	0	8.732	14.897	113.692	13.011	21.53	11.011	23.117	41.738	10.752	33.139	77.126	3.149	17.386	0	20.839	39.823	0	56.336	6.225	34.011	37.455	0	2.873	0	4.946	0	1.483
XM_020505376.1	81.185	186.819	48.21	34.394	63.13	61.228	14.965	20.639	7.448	5.984	20.665	11.961	34.256	12.329	28.35	14.662	26.673	83.553	22.044	0.79	11.486	30.008	87.022	7.001	41.871	8.716	3.023	0.72	49.227	44.045	41.51	2.968	19.74	39.294
XM_020467354.1	178.607	7.05	124.081	51.59	15.783	19.275	12.471	1.588	9.104	257.304	29.084	44.656	58.725	18.494	0.788	43.008	66.279	278.94	61.41	1.581	1.436	55.014	0	175.018	0	100.852	27.209	2.161	1.669	26.81	1.931	0.989	0.987	0.741
XM_020484721.1	75.773	588.655	4.742	8.225	320.913	77.101	207.017	0	14.069	435.323	0	7.974	24.469	13.87	7.875	5.865	8.891	87.41	14.959	73.494	143.578	9.169	30.236	175.018	22.078	262.713	37.034	5.762	8.343	16.278	62.747	45.507	9.87	6.673
XR_002252973.1	186.725	553.406	67.178	32.15	305.13	326.547	314.267	39.69	114.208	169.043	27.553	91.704	171.281	87.844	105.526	201.353	54.155	64.272	23.619	37.142	44.509	22.506	98.821	73.007	71.562	77.195	55.173	26.651	90.11	110.113	487.499	125.638	104.619	37.07
XR_002256545.1	0	0	0	77.012	0	0	0	57.154	139.864	0	69.648	88.514	90.534	83.992	11.813	86.993	105.076	47.561	0	0	0	0	4.425	0	1.523	0	0	0	0	0	3.861	41.55	2.961	129.002
XM_020468128.1	10.825	17.624	5.532	0	0	60.094	47.389	80.968	30.621	86.765	23.726	0	23.245	10.017	4.725	26.391	40.414	57.845	28.343	35.562	50.252	47.512	6.637	9.001	7.613	12.451	46.86	3.601	9.178	0	7.723	26.711	24.674	7.414
XM_020504023.1	4.059	0	38.726	0	3.507	0	0	20.639	5.793	0	0	9.569	6.117	18.494	2.363	3.91	18.59	20.567	0	29.24	0	45.012	89.972	20.002	26.645	24.902	30.232	32.413	0	39.258	7.723	20.775	58.232	17.052
XM_020458148.1	0	0	90.887	67.292	0	0	0	7.938	2.483	0	58.167	84.527	0	0	101.589	212.105	0	0	0	0	0	0	154.869	0	82.982	0	0	46.098	116.809	4.788	0	0	0	0
XM_020491353.1	24.355	0	15.016	51.59	40.333	12.472	0	43.659	21.517	64.326	8.419	27.91	20.798	2.312	28.35	34.211	80.019	16.711	12.597	23.708	55.995	70.018	20.649	8.001	63.188	58.519	166.276	20.888	65.914	88.09	75.297	116.735	65.14	39.294
XM_020483305.1	8.118	0	38.726	5.234	0	7.937	0	29.371	0.828	13.464	32.145	0	4.894	0	0	0	0	5.142	23.619	0	0	28.341	31.711	28.003	2.284	13.696	5.291	8.643	5.006	47.875	27.995	36.603	33.557	0
XM_020467561.1	133.955	733.175	53.742	36.637	711.97	183.683	69.837	55.567	69.518	28.423	28.318	177.028	313.2	141.013	225.228	52.782	18.59	133.685	10.235	22.127	22.972	32.508	272.127	0	200.983	200.459	12.093	10.084	219.434	161.818	288.638	254.245	154.955	11.862
XM_020453665.1	0	0	0	0	0	0	0	0	0	0	22.195	4.785	0	39.299	26.775	0	0	0	0	39.513	0	3.334	12.537	6.001	25.123	0	8.314	30.972	0	0	0	0	0	22.242
XM_020502147.1	0	0	60.855	13.458	73.652	32.881	0	0	0	0	0	0	0	39.299	0	0	0	0	0	0	0	1.667	75.96	0	0	0	33.255	0	35.877	87.133	0	9.893	32.57	0
XM_020452806.1	25.709	0	0	0	0	0	0	23.02	72.828	0	68.117	133.17	0	118.667	129.152	43.985	80.828	0	0	0	0	84.188	0	0	0	0	0	0	85.938	0	0	27.7	0	0
XM_020459462.1	0	0	0	165.238	242	0	0	0	0	0	22.195	0	0	0	0	0	88.91	0	58.26	0	109.119	0	65.635	110.011	162.157	0	0	0	0	0	0	0	0	56.346
XM_020457080.1	5.412	74.022	113.807	66.544	105.217	0	19.953	96.845	0	76.294	49.748	81.337	7.341	103.256	152.777	130.977	0	0	101.562	79.816	7.179	105.861	56.048	59.006	143.124	70.97	77.847	77.07	0	18.193	18.342	15.828	8.883	0
XM_020493995.1	32.474	52.873	18.968	0	33.319	38.551	17.459	25.402	51.311	0	0	3.987	25.692	23.888	0	13.684	8.083	0	0	0	0	0	34.661	18.002	34.258	31.127	18.139	19.448	0	0	0	0	0	0
XM_020479339.1	20838.8	68266.3	5122.1	2847.19	36026.4	13152.6	38123.6	3150.63	4995.36	23878.4	2724.68	2653.83	12591.6	5894.05	3302.03	7204.74	2440.19	15290.3	2281.6	2786.47	14953.6	2924.92	3707.27	9093.93	2604.41	16194.8	2676.29	2420.16	3416.66	7667.7	5211.9	6718.2	4341.7	2807.66
XM_020506935.1	274.675	919.993	0	0	599.739	809.564	1359.33	0	0	1060.63	0	0	0	0	0	0	289.363	605.441	0	0	865.775	0	0	739.076	0	714.68	0	0	0	236.504	0	0	0	153.468
XM_020482887.1	152.898	176.244	63.226	40.375	49.101	46.488	0	80.968	39.725	25.431	10.715	21.53	621.506	230.399	15.75	19.549	5.658	0	0	0	0	25.006	16.962	10.001	0	26.147	0	23.769	16.687	0	14.48	26.711	0	50.415
XM_020483911.1	25.709	77.547	11.065	3.738	85.927	69.164	122.215	15.876	6.621	44.879	13.011	6.379	6.117	8.476	2.363	17.594	15.357	80.983	17.321	7.903	30.151	10.003	12.537	8.001	2.284	34.862	37.034	12.245	16.687	0	5.792	0	4.935	20.018
XM_020462817.1	276.028	21.149	35.565	8.972	59.623	18.141	0	65.092	17.38	0	8.419	12.759	31.809	274.321	0	0	0	0	0	0	0	0	0	0	0	7.471	0	18.727	0	0	0	4.946	0	0
XM_020484968.1	0	384.212	0	2.991	289.348	6.803	271.866	0	0	0	2.296	0	0	0	1.575	0	0	0	0	0	47.381	0	0	0	0	0	0	0	3.337	0	0	5.936	4.935	0
XM_020508750.1	2826.59	21783.8	1188.65	951.056	11488	2963.87	9450.46	662.83	845.802	2381.56	642.902	986.415	4886.41	1844.73	1059.99	2288.2	458.293	2735.41	243.276	779.989	2258.48	651.001	1129.81	1347.14	817.635	1885.06	296.274	293.876	1203.13	2272.16	1266.53	1877.65	1212.99	407.025
XR_002257380.1	361.273	2442.74	449.695	146.546	1295.93	227.903	286.831	88.113	91.863	370.997	202.055	66.984	188.409	97.862	227.591	173.008	62.237	155.538	88.965	71.124	182.344	200.052	172.568	247.025	56.336	410.879	92.963	22.329	64.245	168.521	57.921	203.792	113.502	58.57
XM_020496445.1	0	0	48.21	94.208	0	0	0	0	0	0	0	94.096	0	143.325	74.814	0	0	0	0	0	0	0	30.974	0	0	0	0	0	134.33	0	71.436	261.17	0	0
XM_020457255.1	38377.4	240763	11055.1	7344.52	72012.5	18673.3	77970.7	6769.6	9509.9	39397.4	5511.36	7498.98	28929.4	14297.8	8635.85	18636.9	5177.01	22487.4	4085.31	4976.28	21957.4	5989.88	8877.69	12711.3	6927.82	23547.1	5136.42	4549.31	9874.51	17804.8	14897.2	17635.9	12571.1	5467.04
XM_020491506.1	150.192	95.172	144.63	83.741	75.406	451.27	147.157	263.544	232.554	130.148	281.652	172.244	119.897	295.897	193.728	398.797	529.421	416.482	322.007	401.453	389.096	384.266	191.743	278.028	73.085	495.545	402.842	111.644	79.263	205.864	104.257	67.271	55.271	129.744
XM_020478862.1	248.967	1187.88	97.21	30.655	359.492	126.99	965.249	81.762	98.484	562.479	65.821	55.022	90.534	80.139	70.088	106.541	74.361	161.965	45.664	79.816	109.119	94.191	56.048	35.004	41.11	79.686	76.336	28.091	125.152	135.008	164.109	220.609	190.486	43.001
XM_020485889.1	0	123.371	0	0	194.652	206.36	0	0	0	46.375	3.827	0	0	0	0	0	0	129.829	1.575	0	44.509	0	0	0	0	0	0	4.322	0	0	0	0	1.974	0
XM_020466543.1	1.353	3.525	34.774	0.748	1.754	1.134	0	0.794	37.242	1.496	0.765	0.797	1.223	59.334	54.338	0.977	42.839	5.142	129.118	153.311	1.436	0	81.859	1	0.761	1.245	46.86	0.72	0.834	0.958	0.965	0.989	0.987	0.741
XR_002253577.1	0	0	0	0	0	24.945	14.965	68.268	19.035	0	56.637	17.543	0	35.446	35.438	12.707	0	14.14	66.133	44.255	0	60.015	7.375	32.003	0	16.186	71.801	41.776	32.54	18.193	28.96	14.839	30.596	40.777
XM_020468050.1	0	0	0	0	124.507	49.889	0	0	0	0	0	0	0	0	0	0	0	145.254	127.543	0	0	0	0	0	0	0	0	0	0	0	0	0	0	0
XM_020462210.1	0	17.624	10.274	0	3.507	2.268	0	46.041	0	0	43.626	47.048	28.139	56.251	94.501	74.286	61.429	0	33.854	50.577	10.05	50.846	25.812	25.003	0	33.617	36.278	0	15.018	40.215	0	32.646	0	30.397
XR_002256336.1	1039.17	2622.51	517.663	403.002	938.187	479.616	448.953	330.224	768.008	517.6	150.011	480.05	1283.39	557.889	905.638	1299.02	98.61	563.021	43.302	146.199	173.729	185.048	325.963	85.009	277.874	161.861	124.707	146.218	473.91	798.559	568.588	1148.55	729.375	151.986
XM_020478043.1	0	0	0	9.72	0	23.811	0	0	0	16.455	0	10.367	0	6.165	0	0	16.974	0	10.235	11.064	8.615	17.505	0	0	5.329	6.225	0	0	0	0	0	0	0	0
XM_020462253.1	2338.12	23507.4	927.842	1026.57	7096.91	1065.81	1331.89	169.081	1603.88	450.282	63.525	676.216	948.164	1363.9	483.532	479.925	8.083	1147.89	72.432	67.172	2021.58	247.564	1859.9	15.002	54.814	1749.35	54.418	10.804	146.845	612.803	1448.98	1331.57	999.806	8.155
XM_020457405.1	0	0	0	0	0	0	0	14.289	305.383	0	0	0	0	312.079	0	168.12	0	0	89.752	0	0	201.719	348.824	0	141.602	0	70.289	0	0	0	0	0	0	0
XM_020503422.1	81.185	267.891	15.807	11.963	170.101	17.008	109.744	14.289	19.035	43.383	9.184	20.733	13.458	36.987	24.413	19.549	12.124	14.14	12.597	22.127	12.922	5.835	16.224	9.001	24.362	22.412	10.581	6.483	32.54	31.598	19.307	49.464	23.687	7.414
XM_020489842.1	0	0	15.807	312.533	0	0	0	9.526	0	0	352.066	583.715	0	377.577	749.711	0	0	0	0	2.371	0	0	554.579	0	6.852	0	6.046	0	8.343	6.703	0	3.957	0	5.931
XM_020508797.1	33.827	137.47	71.129	112.901	166.594	515.899	314.267	26.989	51.311	363.517	133.173	34.289	94.205	108.65	35.438	42.03	75.17	674.854	174.781	36.352	192.394	157.541	71.535	235.024	41.11	291.35	125.463	123.169	20.859	78.515	42.475	7.914	15.792	176.452
XM_020455735.1	211.081	0	11.855	13.458	52.609	293.666	0	400.079	16.552	13.464	412.529	8.772	24.469	19.264	17.325	13.684	18.59	5.142	7.086	28.449	133.527	14.17	23.599	21.002	379.888	12.451	12.849	331.331	12.515	360.022	12.549	21.764	11.844	349.196
XR_002253590.1	9.472	59.923	63.226	0	28.058	19.275	19.953	3.175	3.31	2.992	3.061	1.595	6.117	0	0	48.872	1.617	0	0	0	0	0	0	2	3.045	12.451	0	2.881	4.172	3.83	4.827	37.593	19.74	0
XM_020479944.1	14101.8	54036.4	5199.55	5805.78	85387.3	7661.38	12480.9	1904.35	8974.44	5771.39	2348.12	2839.63	10203.5	5057.22	5810.26	11335.4	975.589	5397.55	917.995	1464.36	5226.23	1385.36	3869.51	4581.47	3714.38	7059.64	1049.05	1898.67	4774.98	8582.11	8921.72	5021.58	3570.88	2143.37
XM_020483457.1	27.062	21.149	32.403	33.646	50.855	85.038	114.732	32.546	8.276	100.229	65.821	0	2.447	24.658	5.513	0	65.47	92.551	40.152	34.772	41.638	37.51	9.587	77.008	12.942	42.333	53.662	80.672	5.84	3.83	8.688	12.861	4.935	68.95
XM_020498845.1	0	0	21.339	0	0	0	0	0	0	0	0	11.164	11.011	23.117	22.838	11.729	0	0	3.937	7.112	0	0	8.112	0	9.136	9.961	7.558	5.042	18.356	9.575	23.168	0	3.948	6.673
XM_020481951.1	0	0	3.952	29.907	0	0	0	42.072	0	0	0	62.997	0	2.312	64.576	96.767	0	0	0	15.805	0	0	0	0	0	0	0	0	0	0	0	0	0	0
XM_020495918.1	8.118	0	7.903	1.495	36.826	14.74	0	2.381	5.793	4.488	0	12.759	30.586	17.723	29.925	16.617	6.466	5.142	0	1.581	2.872	3.334	8.85	8.001	7.613	4.98	0	2.881	14.184	4.788	12.549	19.786	8.883	3.707
XM_020459270.1	59.536	0	34.774	15.701	0	4.535	0	90.494	0	0	0	0	25.692	366.789	0	0	0	0	0	0	0	0	0	0	0	0	0	0	0	0	0	0	0	0
XM_020472009.1	17.59	0	7.903	7.477	0	18.141	4.988	19.845	42.207	20.943	40.564	7.974	26.916	16.952	14.963	38.12	33.139	43.705	27.556	27.659	31.587	38.343	7.375	5.001	13.703	52.294	23.43	7.203	3.337	22.023	8.688	8.904	4.935	10.38
XM_020453329.1	55.476	63.448	67.178	139.07	110.478	277.792	104.756	85.731	28.138	191.482	198.228	35.884	26.916	40.84	40.163	62.556	108.309	227.522	210.997	136.715	81.839	174.212	58.998	101.01	80.698	104.587	131.509	41.776	106.797	87.133	48.267	46.496	20.726	52.639
XR_002254958.1	52192.4	992648	13521.7	34094.5	869196	110758	310810	26186.9	34692	53357.7	7548.75	17478	60002.3	37521.9	21073	62394.2	14818.1	35965.2	12547.2	20817.9	82410.8	4481.99	36362.5	46227.7	25345.9	249727	95286.8	18109.4	129584	101909	128765	138937	94229.5	20673
XR_002251755.1	21.649	59.923	7.113	1.495	10.522	22.677	127.203	0	4.966	43.383	6.888	0	0	3.853	0	0	8.083	30.85	11.022	0	14.358	5.001	7.375	27.003	0	19.921	8.314	0	3.337	0	5.792	0	6.909	14.086
XM_020484808.1	60.889	172.719	26.871	34.394	168.348	161.006	361.657	41.278	23.173	248.328	61.994	7.177	0	20.035	0	14.662	52.538	97.693	66.921	48.206	134.963	53.347	21.387	129.013	12.181	135.714	57.441	34.574	12.515	0	5.792	27.7	0	53.38
XM_020483892.1	21.649	0	9.484	0	0	0	0	7.144	25.655	0	13.776	43.061	23.245	38.528	16.538	37.143	5.658	0	0	0	0	0	34.661	12.001	26.645	0	6.046	0	18.356	0	16.411	20.775	0	5.19
XM_020471350.1	18393.8	103628	7664.58	4881.64	20410.4	7562.74	22834.2	5011.31	6346.83	19736.1	4369.44	5981.49	14678.8	11170.9	7018.3	20643.6	4320.24	9003.2	3931.79	5391.17	7557.94	5310.54	6248.6	5618.57	6930.87	7654.79	3815.28	2902.75	6266.79	10813.1	11732.8	10470.5	7606.62	4218.53
XM_020507736.1	656.244	909.419	125.662	32.15	159.58	56.692	119.721	152.411	24	91.253	26.788	32.694	162.717	409.941	33.863	74.286	5.658	71.984	10.235	16.596	10.05	30.841	57.523	17.002	17.51	62.254	10.581	10.804	21.693	39.258	60.817	66.282	36.518	14.086
XM_020491066.1	0	0	0	0	0	0	0	0	0	0	0	216.9	0	198.035	0	0	0	0	118.095	0	0	129.2	168.881	0	0	0	129.242	0	0	0	0	0	0	186.831
XR_002254856.1	0	0	0	0	396.318	0	621.052	209.565	23.173	26.927	20.665	0	0	0	0	0	89.719	0	29.13	0	0	34.175	45.723	21.002	0	0	0	0	0	0	0	0	0	0
XM_020485129.1	12.178	0	64.016	34.394	0	332.216	0	93.669	58.759	155.579	258.692	7.974	12.234	71.663	89.776	65.489	123.666	125.973	194.464	94.041	201.009	150.872	67.847	282.029	0	555.309	182.148	133.253	13.35	3.83	4.827	1.979	0	134.192
XM_020495215.1	184.019	1212.56	86.145	43.366	529.594	96.377	221.982	48.422	34.759	164.555	16.838	167.459	327.881	157.195	220.503	150.526	24.248	62.986	25.981	27.659	81.839	55.014	137.17	21.002	63.949	114.548	3.779	41.056	304.537	89.048	386.138	440.229	311.884	30.397
XM_020486260.1	0	0	169.92	0	57.87	0	0	0	0	0	0	37.479	0	60.875	7.088	136.842	0	151.682	0	0	0	0	0	0	0	0	0	48.979	0	0	0	0	0	0
XM_020465691.1	39.239	0	72.71	41.123	26.304	47.621	0	26.196	17.38	23.935	52.044	3.19	20.798	0	0	0	0	44.99	33.067	63.221	30.151	65.017	0	11.001	65.472	58.519	70.289	36.734	67.582	34.47	114.876	113.767	51.323	57.829
XM_020472527.1	4565.29	41614.7	1260.57	825.445	9402.92	5018.39	19993.4	751.737	1085.81	5909.02	686.528	712.101	3527.17	1369.29	712.698	1388.95	696.734	4528.59	534.578	662.24	5843.62	878.56	1144.56	3634.37	654.717	5819.54	727.836	763.501	841.857	1682.34	1509.8	1544.27	1184.37	943.053
XM_020480334.1	1878.08	10542.9	556.389	414.218	5772.92	2450.24	8667.29	458.027	616.558	2406.99	394.926	440.179	1493.82	695.05	422.893	774.136	283.705	2252.09	285.791	392.76	2537.02	358.426	579.653	1473.15	469.722	2825.1	437.608	360.862	527.308	859.839	662.227	857.705	652.391	439.646
XM_020470561.1	0	0	0	0	0	0	0	7.144	0	0	0	129.98	0	111.732	145.69	0	0	0	0	0	0	0	11.8	0	0	0	0	0	0	0	0	0	0	0
XM_020490227.1	11401.1	84456.1	4958.5	2430.73	26146.5	15749.1	61978	2741.81	5665.72	24856.8	4108.45	2435.34	9555.05	3654.79	3292.58	5538.2	4537.66	14783.8	3386.19	3435.27	23657.3	4867.92	3026.59	12128.2	1982.42	18097.3	2937.8	3440.8	2331.17	4158.44	5516.95	4612.02	3272.81	3856.73
XM_020486117.1	292.265	0	91.678	0	0	114.518	104.756	76.999	0	113.692	0	0	0	77.057	0	0	0	84.839	89.752	137.506	492.472	0	133.482	0	0	0	0	115.245	0	0	0	0	0	0
XM_020471724.1	13.531	0	18.968	0	0	61.228	0	0	9.104	0	21.43	4.785	0	12.329	4.725	6.842	50.113	20.567	20.47	20.547	18.665	15.837	11.062	0	8.374	53.539	6.802	11.525	7.509	0	0	0	0	24.466
XM_020471456.1	35.18	21.149	64.807	88.975	15.783	9.071	0	18.258	138.208	0	16.073	141.942	63.619	118.667	198.453	124.135	16.166	7.713	12.597	18.966	0	33.342	65.635	0	36.542	0	40.057	11.525	70.085	39.258	57.921	30.668	22.7	11.121
XM_020499299.1	0	0	48.21	0	0	0	0	0	0	0	0	0	0	0	0	0	0	0	144.864	0	22.972	61.683	74.485	0	0	0	21.918	0	0	0	25.099	0	0	0
XR_002252380.1	0	0	0	0	0	35.149	39.907	0	0	55.35	38.268	2.392	0	13.1	0	0	21.823	26.994	33.067	36.352	20.101	13.337	11.062	37.004	0	29.882	39.302	13.685	8.343	7.66	2.896	0	0	0
XM_020486402.1	1066.23	1152.63	2389.94	924.139	1767.65	664.432	117.227	2325.07	1233.12	342.573	1471.79	3817.27	1733.61	4636.49	3016.17	1152.41	873.747	429.336	514.896	600.599	89.018	830.214	3453.58	285.029	2522.18	667.367	356.738	681.389	2786.72	1108.79	4342.12	3881.93	2650.03	768.084
XM_020484581.1	60.889	0	0	0	128.014	61.228	127.203	26.196	9.104	64.326	2.296	19.936	3.67	33.905	10.238	39.098	0	0	0	0	97.633	8.335	0	43.004	15.226	24.902	0	11.525	0	0	0	6.925	2.961	0
XM_020499566.1	108.246	10.575	37.936	23.178	35.072	18.141	47.389	1.588	3359.21	13.464	58.167	36.682	59.948	3241	32.288	5.865	12.124	2306.07	1891.89	15.015	24.408	32.508	17.699	24.002	92.117	16.186	29.476	2.881	1294.07	2026.08	7.723	5.936	12.831	7.414
XM_020487731.1	0	0	0	0	0	79.369	4.988	80.175	0	40.391	17.603	0	85.641	0	1.575	0	128.516	89.981	0	130.393	0	0	158.556	82.008	0	0	0	13.685	0	91.92	66.609	0	0.987	22.242
XM_020459928.1	285.5	215.018	59.274	45.609	273.565	346.956	546.226	145.267	59.587	185.498	142.357	39.871	117.45	73.974	51.976	88.947	174.588	248.089	117.308	96.412	529.802	128.366	70.797	312.032	22.078	358.585	121.684	110.203	40.049	56.493	27.03	66.282	23.687	91.191
XM_020486153.1	0	0	7.113	77.012	0	0	0	131.772	274.762	0	163.787	185.003	0	0	0	123.158	0	0	3.937	0	0	0	107.671	0	0	2.49	0	0.72	0	0	0.965	0	0	1.483
XM_020505248.1	0	0	0	110.657	0	0	0	59.536	0	0	81.128	0	0	97.862	70.876	0	57.388	0	169.27	0	0	1.667	72.272	0	3.806	0	74.824	63.385	0	0	0	0	0	0
XM_020462602.1	98.775	172.719	343.792	923.392	124.507	488.687	214.5	727.129	739.87	335.094	1052.37	587.702	239.794	567.906	803.261	280.526	1885.71	408.769	1810.8	1175.12	539.853	1647.09	442.483	482.049	315.178	347.379	899.402	503.479	300.365	251.824	147.698	177.081	103.632	436.681
XM_020454659.1	48.711	35.249	60.065	19.44	36.826	28.346	0	13.495	14.897	7.48	16.073	69.376	51.384	69.351	68.513	59.624	12.932	0	0	0	0	23.339	54.573	0	58.62	0	7.558	8.643	37.546	13.405	42.475	36.603	28.622	12.604
XM_020463942.1	7509.6	60067.5	2547.22	1994.83	25353.9	17217.4	82742	2630.68	1927.47	19454.9	2665.75	860.422	3746.16	2078.21	704.035	2183.61	2816.84	20897.3	2810.67	2387.38	20966.7	3427.55	1877.6	11828.2	1451.04	15094.2	2937.04	3066.97	1312.43	2390.89	1886.28	2177.4	1592.98	3397.07
XM_020479367.1	338.27	1163.21	779.261	24.674	1074.97	58.96	0	435.007	29.793	23.935	153.072	299.034	669.22	792.141	703.247	240.451	53.346	25.709	0	6.322	0	34.175	611.364	6.001	188.802	189.253	0	10.804	167.704	362.894	600.445	356.141	256.614	6.673
XM_020494494.1	219.199	1980.98	99.581	64.301	468.217	132.66	1127.37	99.226	104.277	257.304	75.771	101.273	129.684	225.005	119.702	72.331	66.279	164.536	61.41	44.255	70.353	61.683	165.194	88.009	121.047	240.302	89.184	50.42	120.146	143.626	176.658	245.341	183.577	72.657
XM_020502106.1	193.491	74.022	448.905	160.752	184.13	32.881	17.459	412.78	230.899	43.383	104.854	280.694	151.706	949.336	655.209	334.286	72.745	82.268	86.603	20.547	15.794	72.519	354.724	51.005	251.99	75.95	126.974	51.86	261.151	238.419	326.287	335.366	250.692	40.777
XM_020469787.1	4314.97	15382.6	1797.2	978.72	11263.5	6005.97	7851.69	1782.1	6055.52	5922.48	440.847	1165.84	5561.75	1050.28	3532.78	4963.46	882.638	1478.25	403.099	746.008	2562.86	280.072	1611.38	1120.12	798.603	3685.46	449.701	399.758	2125.09	2252.05	3927.99	4204.44	2904.67	417.405
XM_020469270.1	158.31	348.963	318.501	34.394	475.231	89.574	79.814	271.482	63.725	0	9.95	62.199	75.853	263.533	0	24.436	12.124	0	0	7.903	0	44.178	39.823	0	0	0	3.023	17.287	0	0	37.648	57.378	71.062	0
XM_020486869.1	9555.45	13218.3	11074.8	18775.9	8317.43	1428.64	1027.6	6248.86	26221.5	3433.21	3701.28	19865.5	5471.21	1651.32	63245	18287	2886.35	7351.41	2672.89	1967.75	298.642	11196.2	2147.52	81.008	2089.77	92.136	299.297	299.638	14773	8997.67	15954.3	14157.6	9503.59	371.438
XM_020498767.1	1156.88	694.401	747.648	927.878	3030.26	1086.22	453.941	546.14	1059.32	460.754	562.54	938.569	737.733	1444.81	1452.96	1414.36	227.126	831.678	325.156	192.824	443.656	234.227	796.47	560.057	483.425	864.09	504.119	654.018	1563.57	1718.72	1203.79	2320.85	1574.23	783.653
XM_020504533.1	64.948	7.05	7.903	219.072	103.464	70.298	172.099	50.804	20.69	49.366	142.357	47.048	177.398	94.009	88.201	184.737	97.801	2.571	4.724	1.581	28.716	10.003	18.437	46.005	23.6	17.431	1.512	17.287	206.918	85.218	24.134	42.539	83.893	184.607
XM_020492552.1	1244.83	1064.51	567.454	511.417	1558.97	3104.46	3549.22	712.046	470.074	2517.69	1010.27	251.189	472.247	532.46	289.017	663.684	783.22	3702.06	1251.02	796.584	2272.84	994.423	584.078	1621.17	445.36	1870.12	1199.45	691.473	436.364	586.95	471.088	439.24	271.418	744.359
XM_020463211.1	8.118	0	6.323	20.188	0	12.472	54.872	23.814	8.276	89.757	13.011	0	0	0	0	0	32.331	0	0	0	14.358	0	19.912	18.002	3.045	0	0	0	15.018	0	5.792	7.914	0	12.604
XM_020458446.1	634.595	1135.01	181.775	106.171	631.304	345.822	645.994	83.35	33.931	554.999	53.575	302.224	872.311	370.642	232.316	3157.14	37.181	348.353	14.959	71.124	209.624	71.685	165.931	71.007	95.924	221.625	40.813	20.168	258.648	599.398	250.024	345.259	239.835	16.311
XM_020503797.1	0	0	0	0	0	17.008	49.884	7.144	0	29.919	20.665	0	0	0	0	3.91	14.549	65.557	10.235	33.191	25.844	15.837	0	22.002	0	17.431	15.116	2.161	3.337	0	0	0	0	5.931
XM_020480453.1	614.299	3260.51	278.195	142.06	2035.95	987.578	2162.46	139.71	159.726	1045.67	149.245	124.398	610.495	250.434	104.739	224.812	126.899	838.105	159.035	146.199	1392.7	135.868	146.019	825.084	137.795	1705.77	209.357	188.714	153.52	261.399	166.039	171.145	121.398	204.625
XM_020496607.1	807.789	4797.36	224.452	162.995	2197.29	943.358	3868.48	170.669	224.278	1136.92	159.96	165.067	597.037	308.997	168.527	265.865	183.479	1025.78	150.375	157.262	1142.88	158.374	220.504	723.074	160.634	1588.73	174.59	152.7	186.06	336.084	219.133	296.784	223.056	200.918
XM_020468948.1	106.893	84.597	206.275	148.789	70.145	476.214	152.145	264.338	187.864	182.506	288.541	199.356	103.992	269.698	189.79	228.722	1694.95	336.784	844.775	535.008	986.38	773.533	125.37	401.041	139.318	413.369	917.542	419.205	120.98	123.518	139.975	117.724	94.75	495.992
XM_020469058.1	74.419	24.674	84.565	85.984	92.942	365.098	172.099	130.185	86.07	173.531	573.255	51.035	0	39.299	59.063	78.196	345.942	233.95	466.87	376.165	51.688	318.416	82.597	157.016	102.014	144.43	257.728	95.078	126.821	106.283	40.544	33.636	0	77.846
XM_020497049.1	5.412	0	0	0	12.275	0	0	0	38.069	0	0	25.518	62.395	49.316	65.363	70.376	2.425	35.992	4.724	0	0	21.672	69.322	0	21.316	37.353	0	0	48.392	1.915	25.099	49.464	0	0
XR_002253174.1	64638	1.33316e+06	15632.6	43208	1.02595e+06	132545	396922	25531.3	35348.2	55178.3	8995.28	22081.5	52310.5	43930.7	25161.8	66570.8	18336.6	48761.8	15123.3	21467.5	84115.1	5658.13	43698.2	49832.1	33355.6	272140	121656	21149	186068	121496	162028	153484	106827	24443
XM_020499649.1	77.126	0	101.952	97.947	56.116	46.488	0	81.762	141.519	0	77.301	299.034	170.058	242.728	340.205	317.669	33.948	39.849	12.597	53.738	0	45.845	286.877	30.003	95.162	22.412	38.546	64.105	143.508	103.411	92.673	199.834	102.645	88.226
XM_020498639.1	711.72	891.794	295.582	223.558	1406.4	1201.87	1833.22	384.997	218.485	1400.21	653.617	92.501	223.889	377.577	105.526	127.068	412.221	1335.57	551.112	330.33	1371.17	539.306	186.58	910.093	133.227	856.62	419.469	255.701	253.642	331.297	164.109	223.577	163.838	336.593
XM_020502935.1	0	0	0	157.762	0	0	0	172.256	0	0	160.726	0	0	346.754	311.067	327.444	0	0	0	0	0	0	227.879	0	198.699	0	0	0	0	0	0	0	0	0
XM_020454942.1	0	0	0	0	92.942	0	0	0	0	0	0	54.225	9.787	0	22.838	0	0	120.831	0	103.524	0	0	0	0	0	0	0	0	0	0	0	0	121.398	39.294
XM_020499597.1	136.661	70.498	28.452	18.692	59.623	285.729	112.238	266.72	270.624	56.846	198.994	87.717	171.281	181.083	124.427	351.88	356.45	401.056	229.892	365.891	393.403	141.703	103.984	135.014	137.795	168.087	95.987	72.028	123.484	129.263	25.099	138.499	67.114	76.364
XM_020459183.1	155.604	0	0	144.303	0	72.566	0	0	206.071	0	205.882	141.144	0	0.771	211.053	0	8.891	0	205.486	0	0	0	0	0	0	0	0	0	0	0	0	0	0	4.448
XM_020456315.1	428.927	1829.41	370.663	506.931	582.202	477.348	89.791	273.864	480.833	194.474	313.798	1496.77	1050.93	913.89	1802.61	1400.68	216.618	447.332	169.27	199.146	166.55	408.439	812.694	115.012	793.274	361.075	198.775	288.114	1018.74	585.993	1213.44	1452.26	997.832	365.507
XM_020471647.1	110.953	133.945	41.887	5.981	140.29	214.296	187.064	91.288	28.138	216.913	150.776	0	11.011	10.788	0	0	63.854	168.392	112.584	86.139	61.738	133.368	19.174	44.005	23.6	99.607	151.916	36.734	16.687	22.98	7.723	25.721	0	35.587
XM_020470319.1	166.429	1392.33	64.016	48.6	133.275	12533.5	25383.3	2329.03	270.624	23938.3	10005.6	11.961	25.692	77.057	15.75	16.617	14299.2	31382.7	8154.88	5508.92	28843.4	11172.9	116.521	11161.1	289.294	19633.8	8615.37	587.752	35.877	283.421	0	70.239	44.414	738.428
XR_002251617.1	0	0	542.954	308.046	0	23.811	0	399.286	476.695	172.035	241.854	310.996	0	839.145	422.106	777.068	342.709	0	0	482.85	0	409.272	0	0	0	0	0	139.015	0	0	0	0	0	0
XR_002252467.1	759.078	4053.61	335.888	248.979	3822.89	1266.5	3818.59	408.811	364.142	1545.32	205.116	189.787	710.817	366.018	169.315	444.737	209.344	749.41	194.464	263.157	1998.6	147.538	221.979	850.087	297.668	1469.2	170.055	352.939	266.991	307.359	130.322	509.479	307.936	420.37
XR_002252178.1	234.083	2622.51	100.371	121.125	1601.06	156.47	1326.91	111.927	71.173	272.264	104.089	114.829	209.208	175.689	189.003	197.444	60.621	149.111	49.6	86.139	199.573	44.178	120.945	148.015	122.569	214.155	91.452	60.504	137.667	282.464	167.005	177.081	134.229	86.743
XM_020458158.1	44.652	14.1	0	36.637	94.696	32.881	0	16.67	43.035	0	9.184	23.125	66.066	65.498	30.713	29.323	0	48.847	14.959	0	0	0	0	0	0	6.225	0	4.322	19.19	0	13.515	12.861	0	0
XM_020478297.1	0	0	0	0	0	0	0	0	9.931	0	9.184	7.974	0	9.247	0	0	13.741	0	0	0	0	23.339	14.749	9.001	14.465	18.676	15.116	6.483	10.847	0	0	13.85	0	11.862
XR_002253799.1	109.6	179.769	0	0	3.507	32.881	39.907	0	0	0	0	226.469	152.93	25.429	7.875	0	0	114.404	0	0	84.711	0	0	37.004	6.09	195.479	30.232	0	0	0	0	0	0	0
XM_020489011.1	0	0	40.307	0	0	0	0	0	0	0	0	7.974	0	53.169	76.389	130	0	0	0	0	0	0	9.587	0	0	0	53.662	0	0	0	0	0	3.948	0
XM_020499440.1	47.358	38.774	215.759	144.303	313.898	212.029	306.785	179.401	98.484	279.743	349.004	109.247	13.458	92.468	100.801	49.85	282.088	179.961	537.728	107.476	226.853	200.885	52.361	220.023	29.691	141.94	353.715	174.309	45.889	63.195	57.921	52.432	19.74	208.332
XM_020504827.1	18.943	35.249	9.484	0	12.275	43.086	59.86	11.907	4.138	56.846	22.195	0	0	5.394	0	8.797	29.906	75.841	48.025	0	37.33	22.506	19.174	21.002	6.852	51.049	20.407	14.406	11.681	14.363	0	14.839	17.766	0
XM_020492837.1	1285.43	514.632	6057.06	2183.24	231.478	336.752	324.244	783.489	10166.2	1504.93	3485.45	18292.9	6673.85	3892.89	2467.27	15469	1682.02	852.245	1372.27	3132.6	1065.35	2263.92	1283.2	176.018	4210.75	2035.72	1129.17	1496.03	1237.34	10292.2	4544.85	5354.97	5794.53	1584.36
XM_020502502.1	0	0	101.952	0	0	0	0	0	28.138	0	172.206	29.505	0	0	0	0	0	0	0	0	0	200.885	0	0	0	0	0	0	0	0	0	0	0	14.828
XM_020493248.1	51.417	45.823	15.807	0	43.841	74.834	379.116	56.36	0	291.711	107.15	0	0	0	0	0	316.844	341.926	129.905	90.88	236.904	364.261	0	58.006	0	75.95	167.788	99.399	0	0	0	0	0	104.536
XM_020485455.1	51.417	0	0	0	0	0	0	0	0	0	0	0	0	0	65.363	0	0	15.425	0	28.449	0	0	0	165.017	7.613	22.412	85.405	12.245	36.711	0	506.806	0	0	0
XM_020496837.1	4086.3	30624.1	1138.07	823.949	11996.5	3089.72	11705.2	939.869	1194.22	5313.63	697.243	834.904	2690.34	1501.06	704.035	1666.54	590.042	3064.48	570.007	776.038	2822.74	761.03	999.274	1846.19	716.383	4858.33	757.312	824.725	1099.67	1385.51	1495.32	1792.57	1267.28	933.415
XM_020492898.1	0	0	6.323	18.692	0	0	0	0	23.173	0	0	19.936	0	17.723	22.838	20.526	0	0	0	0	0	0	23.599	0	0	14.941	19.651	10.084	3.337	0	0	0	0	0
XM_020489479.1	147.486	130.421	0	5.234	68.391	139.463	82.308	83.35	0	77.79	0	0	0	0	0	1.955	0	89.981	0	0	186.651	138.369	2.212	0	149.976	0	83.138	0	0.834	0	0	0	82.906	0
XM_020456133.1	0	0	0	0	0	0	0	30.959	0	0	40.564	0	0	0	0	2.932	14.549	37.278	177.93	0	0	115.03	8.112	0	47.962	7.471	18.139	0	7.509	43.088	0	0	0	26.69
XM_020469358.1	822.673	6855.89	293.211	159.257	2400.71	1247.23	4893.59	210.359	240.83	1358.33	217.362	172.244	696.136	302.062	159.077	250.226	206.11	1120.9	196.826	205.468	1493.21	265.902	252.215	742.076	218.493	1670.91	232.031	207.442	184.391	286.294	286.707	344.269	290.171	262.453
XM_020492442.1	5244.54	7874.58	1515.05	2097.26	9003.09	13438.3	63202.6	3071.24	2583.75	10999.7	4298.26	1526.27	3527.17	1904.84	1166.3	3027.14	2828.16	39019.4	5588.27	3684.99	9977.23	5077.14	3598.13	7299.75	3145.69	17381.4	4777.41	1884.98	3566.84	6159.63	2062.94	2558.28	1613.7	2180.44
XM_020456211.1	0	0	0	8.225	0	0	0	0	0	0	0	159.485	7.341	7.706	155.927	14.662	85.677	0	0.787	0	4.307	17.505	0	4	3.806	18.676	204.822	144.057	0	0	0	4.946	0	172.745
XM_020454559.1	162.37	0	158.855	23.926	0	0	0	107.164	22.345	2.992	0	147.524	0	13.1	59.063	208.196	0	0	74.794	0	0	0	2.212	0	0	2.49	0	0	151.017	0	157.351	126.628	0	0
XM_020464781.1	0	0	85.355	186.921	0	1.134	0	0	0	0	0	3.19	0	174.918	175.615	0	0	0	51.962	0	0	0	106.933	0	1.523	0	24.186	0	0	0	0	0	0	0
XM_020500950.1	0	0	0	0	0	0	0	0	216.002	0	30.614	0	0	33.134	0	0	0	0	0	0	0	40.01	0	0	43.394	0	0	25.21	52.564	22.98	0	46.496	0	0
XM_020474549.1	1014.81	849.496	801.39	637.776	608.507	453.537	144.663	475.491	2109.54	619.325	429.367	1643.49	1645.52	676.556	2190.86	2270.6	139.024	748.124	110.222	316.895	162.243	467.621	763.283	92.009	818.397	232.831	217.67	187.274	1041.27	1239.01	1303.22	1706.51	1075.8	206.107
XM_020503267.1	2993.01	9517.17	642.535	479.266	5199.49	4708.85	34222.7	763.644	431.177	5805.8	1014.87	249.594	802.575	632.634	276.416	617.745	762.204	8265.36	1134.5	806.858	4117.81	996.09	719.773	3764.39	412.624	5142.21	1213.06	739.012	497.272	1004.42	605.271	560.921	357.285	816.274
XM_020508081.1	0	0	0	0	0	0	0	0	0	0	7.654	52.63	17.128	0	21.263	3.91	0	0	0	0	0	0	73.01	0	84.504	0	0	0	40.883	0	65.643	33.636	24.674	0
XR_002257045.1	741.488	7539.72	508.179	186.921	3272.26	780.084	2795.98	164.318	290.486	1020.24	195.932	90.906	589.697	389.906	175.615	136.842	160.847	687.709	166.121	164.375	1424.29	207.554	169.619	482.049	175.099	1213.96	114.882	190.155	214.427	144.583	247.128	251.277	240.822	395.904
XM_020464986.1	1811.78	9118.86	579.309	352.908	3740.47	710.92	2591.46	321.492	485.798	2318.73	329.105	336.513	694.912	762.859	333.905	640.226	220.659	1128.61	310.197	312.154	841.366	295.91	395.285	576.059	339.539	991.089	294.006	250.659	433.027	847.392	641.954	574.771	448.087	357.352
XM_020487423.1	59.536	303.14	67.178	15.701	96.449	105.447	0	20.639	0	231.873	25.257	0	0	84.762	0	78.196	0	0	0	0	0	0	128.32	0	63.188	62.254	117.905	57.623	0	222.141	0	96.949	0	0
XM_020471637.1	8.118	35.249	19.758	6.729	43.841	0	0	13.495	9.104	8.976	11.48	19.138	41.597	30.823	11.813	10.752	0	0	0	0	0	0	36.136	0	12.181	0	0	0	24.196	15.32	39.579	41.55	22.7	7.414
XM_020461150.1	107042	527519	25352.9	16670.4	176160	75364.3	262924	17771.8	24914.8	117344	13995.4	17104	83790.8	35729.6	18871.9	43314.4	13691.4	83223	11223	12565.2	92558.9	16304.2	22340.2	47645.9	16354.2	89819.3	14438.8	12543	22247.1	42274.8	36938.9	39795.7	27823.8	14606.9
XM_020480617.1	499.287	84.597	423.614	287.859	883.825	138.329	0	410.399	269.796	101.725	128.58	400.307	324.211	367.56	682.772	465.263	23.44	190.245	42.514	39.513	34.459	93.357	457.97	19.002	436.225	74.705	148.893	58.343	497.272	392.577	709.529	738.992	577.381	83.777
XM_020487372.1	868.678	6707.84	214.178	94.208	1097.77	520.434	3653.98	130.185	150.622	1199.76	131.642	96.488	274.05	192.641	89.776	156.391	92.952	569.449	88.965	130.393	623.128	150.872	180.681	350.036	97.446	795.61	132.265	90.036	172.71	312.147	200.792	262.159	152.981	149.762
XM_020479581.1	27.062	10.575	286.888	219.82	15.783	31.748	0	38.897	206.899	149.595	111.743	22.328	28.139	34.675	51.188	38.12	113.967	338.07	327.518	314.524	41.638	55.014	25.812	230.024	129.421	29.882	287.204	30.252	18.356	263.314	35.718	307.666	35.531	32.621
XM_020465133.1	73.066	14.1	32.403	29.907	49.101	24.945	0	22.227	86.07	10.472	13.011	43.858	108.886	33.134	43.313	195.489	11.316	15.425	1.575	13.434	4.307	5.835	51.623	23.002	31.213	11.206	1.512	7.203	57.57	51.705	62.747	21.764	16.779	13.345
XR_002253933.1	117.718	165.669	72.71	0	173.609	0	0	0	61.242	164.555	0	43.061	0	0	0	0	0	217.239	0	63.221	47.381	0	0	88.009	66.994	0	108.079	0	0	0	0	0	0	0
XM_020488129.1	27121.1	47462.5	14425	6765.06	54821.7	29992.4	20878.8	13671	15841	23600.2	5014.64	4684.87	16361	9028.71	15510	27215.9	3641.28	23727.9	1839.14	4792.15	4415.02	20613.7	3371.72	1351.14	6581.43	1616.12	4326.96	2766.61	6636.41	1347.21	8666.87	15728.6	2619.43	10800.6
XM_020498087.1	93.363	331.339	37.145	29.907	277.072	238.107	897.906	52.391	37.242	237.857	65.056	3.987	28.139	48.546	15.75	43.985	58.196	318.788	66.921	54.528	350.33	48.346	58.998	205.021	30.452	155.636	49.883	58.343	14.184	50.748	15.446	26.711	24.674	57.829
XM_020462214.1	44.652	70.498	56.903	21.683	29.812	30.614	0	23.02	28.966	0	25.257	149.118	39.15	50.087	66.151	66.466	14.549	10.283	0	15.805	0	24.173	189.53	0	76.13	19.921	0	41.056	156.857	46.918	155.421	154.328	118.437	31.139
XM_020505632.1	0	948.192	943.649	0	0	0	885.435	716.809	0	914.028	800.567	645.914	0	0	0	0	0	0	0	0	0	0	0	0	0	0	950.797	0	0	714.299	729.801	0	0	0
XM_020482878.1	2769.76	16249.7	660.712	500.949	6274.46	3468.43	14613.4	512.006	774.629	3805.71	573.255	482.442	1772.76	751.301	537.083	1059.55	561.752	3525.95	552.686	464.674	4479.63	649.334	564.904	2311.24	463.631	4504.72	619	564.703	568.191	1077.19	944.107	897.276	631.664	656.875
XR_002256419.1	798.318	8054.35	196.791	220.567	5322.24	860.587	4442.14	193.689	175.45	987.329	155.368	114.032	458.789	339.819	144.115	265.865	151.148	686.423	135.416	124.861	1094.06	100.026	199.855	681.07	151.499	1368.35	226.74	173.589	193.569	518.01	234.579	221.599	132.255	181.641
XM_020454141.1	185.372	52.873	185.727	337.954	178.869	469.411	172.099	316.73	145.657	549.015	647.495	93.299	42.82	275.862	133.089	137.82	491.432	681.282	773.131	344.554	235.468	383.432	224.929	605.062	131.705	442.006	693.069	473.227	121.815	122.561	69.505	69.25	47.375	507.855
XR_002252122.1	0	0	0	0	0	0	0	121.453	5.793	0	6.123	0	0	38.528	0	0	0	0	45.664	3.161	4.307	0	1.475	10.001	3.045	11.206	18.895	43.217	60.907	0	0	0	0	2.966
XM_020468980.1	504.699	394.786	397.534	202.623	669.883	968.303	1010.14	406.43	241.658	685.147	948.281	84.527	212.878	258.91	151.202	322.556	784.028	971.79	683.378	407.775	936.128	464.287	201.33	1184.12	140.84	715.925	514.7	702.997	184.391	227.886	152.525	164.22	106.593	970.484
XR_002255735.1	0	0	0	0	0	0	0	70.649	0	0	0	143.537	0	0	0	135.865	0	0	0	0	0	0	0	0	0	0	0	0	0	0	0	0	0	0
XM_020491258.1	0	35.249	0	109.91	0	0	0	0	125.794	0	169.91	193.774	0	98.632	299.254	384.135	0.808	1.285	122.032	0	7.179	0	0	0	0	7.471	0	3.601	0	0	0	0	0	0
XM_020458984.1	0	0	62.436	27.664	135.029	0	0	0	0	181.01	42.86	0	0	0	0	0	30.714	92.551	0	0	0	157.541	0	55.006	0	39.843	40.813	61.224	118.477	0	0	120.692	0	0
XM_020467757.1	0	91.647	5.532	0	115.739	24.945	34.919	6.35	0	0	0	23.923	52.608	28.511	8.663	14.662	0	0	0	0	0	0	0	0	7.613	33.617	0	9.364	38.38	23.938	31.856	51.443	35.531	8.155
XR_002252290.1	5.412	0	0	5.981	15.783	18.141	0	11.113	6.621	13.464	10.715	0	7.341	3.082	3.938	1.955	19.399	16.711	15.746	7.112	12.922	6.668	0	31.003	6.09	33.617	15.116	18.727	0	13.405	0	0	0	9.638
XM_020509367.1	5746.53	52541.8	1712.63	1122.28	13448.5	6622.78	28211.7	950.189	1569.12	8571.82	947.516	971.264	4883.96	1854.75	1035.58	2075.11	927.093	6312.78	798.325	934.88	7982.93	1168.63	1525.09	4321.44	989.689	9381.73	1114.05	904.677	1068.8	2190.77	2072.6	2378.23	1575.21	1125.43
XM_020473413.1	0	0	149.372	122.62	0	0	0	0	81.104	0	0	0	0	0	0	0	122.05	0	0	108.266	0	0	56.785	0	0	0	0	0	0	0	36.683	0	0	0
XM_020468797.1	0	0	18.968	0	0	29.48	0	0	0	0	0	0	0	0	8.663	0	61.429	3.856	0	73.494	43.073	30.008	0	0	0	2.49	0	0	17.521	0	23.168	21.764	42.44	8.897
XM_020496379.1	0	0	0	12.711	0	9.071	0	11.907	27.311	0	22.195	11.164	28.139	27.74	20.475	10.752	2.425	1.285	0	0.79	0	8.335	30.974	10.001	13.703	2.49	6.046	10.084	14.184	5.745	12.549	14.839	0	0
XM_020454276.1	0	0	0	0	0	0	0	2191.7	0	0	1620.27	986.415	0	0	0	2279.4	1049.95	0	1192.76	0	0	0	635.701	0	847.326	0	877.484	0	0	0	0	0	0	0
XM_020456032.1	290.912	845.971	82.984	106.919	301.623	736.998	1873.13	183.37	105.105	933.475	234.966	95.691	204.314	137.161	75.601	168.12	181.054	973.076	208.635	202.307	509.701	190.883	148.232	330.034	62.427	374.771	244.879	117.406	99.287	158.946	171.831	117.724	78.958	186.09
XM_020453485.1	54554.9	181989	15586	13302.1	78925.2	13521.1	20033.3	17088.3	18881.6	29826.3	7289.29	14214.9	12090	50348.7	16596.8	22082.4	6619.78	16836.7	8157.24	4555.07	5382.73	9634.15	12781.1	3985.41	8345.36	21379.4	8482.35	4400.22	23088.9	26975.8	43303.4	26618.5	18008.4	5012.56
XM_020493063.1	0	0	13.436	16.449	10.522	0	0	55.567	0	0	19.134	93.299	55.055	141.013	131.514	205.263	9.699	0	0	36.352	0	13.337	36.874	0	38.826	0	0	5.762	36.711	0	42.475	55.4	36.518	8.897
XM_020452993.1	16.237	0	8.694	3.738	105.217	0	0	0	0	8.976	0	0	0	40.84	31.5	24.436	16.974	0	13.384	0	15.794	0	25.812	64.007	34.258	52.294	12.849	14.406	5.006	22.98	15.446	9.893	18.753	3.707
XM_020464601.1	851.088	1106.81	229.194	170.472	854.014	281.193	394.081	135.741	202.761	308.166	136.234	327.742	378.042	523.984	432.344	891.429	96.185	203.099	74.006	107.476	103.376	91.69	395.285	174.018	262.648	113.303	68.022	37.455	431.358	664.508	261.609	588.621	406.634	65.243
XM_020504361.1	0	0	130.404	123.368	3.507	0	0	0	6.621	0	0	117.221	4.894	155.654	110.252	187.669	9.699	0	73.219	60.85	0	0	0	0	0	0	99.01	0	47.558	15.32	0	106.842	112.515	69.691
XR_002256556.1	50.064	0	79.033	41.123	52.609	327.681	59.86	84.144	67.035	142.116	231.139	22.328	19.575	43.922	0	10.752	155.189	226.237	251.149	148.569	48.816	220.057	19.912	100.01	38.826	65.99	181.392	89.315	0	21.065	27.995	19.786	23.687	93.416
XM_020502603.1	0	0	0	0	0	0	0	0	0	0	222.72	227.266	0	0	0	100.677	210.96	0	290.515	0	0	0	0	0	0	0	0	0	0	0	0	0	0	0
XM_020507462.1	0	0	185.727	33.646	0	0	0	30.959	26.483	0	3.061	0	0	43.152	169.315	0	0	0	0	0	0	0	134.22	0	93.64	9.961	2.267	13.685	0	7.66	17.376	10.882	0	0
XM_020508022.1	2139.22	1089.19	2569.35	1132	3146	427.459	503.825	1930.54	867.32	934.971	696.478	1220.86	1337.22	4853.02	2927.97	2609.78	552.861	457.616	364.521	301.88	198.137	221.724	1643.83	273.028	1144.99	984.864	437.608	181.512	2165.97	3036.25	1349.55	2995.54	2007.51	269.867
XM_020460723.1	0	0	0	173.463	0	0	0	0	0	67.318	127.05	0	0	0	0	0	0	0	0	0	0	0	0	0	0	0	0	0	232.783	0	0	0	0	0
XM_020499563.1	0	0	0	0	0	0	0	43.659	0	0	79.597	0	3.67	52.398	0	0	0	0	0	0	0	0	0	0	109.627	0	0	0	207.753	0	0	85.078	0	0
XM_020486762.1	140.72	257.316	41.097	35.889	189.391	291.398	4511.98	69.061	9.931	1389.74	43.626	3.987	30.586	36.987	9.45	17.594	130.941	215.953	118.095	91.67	1272.1	120.031	8.85	378.039	24.362	404.653	143.602	223.288	10.012	30.64	15.446	4.946	7.896	246.884
XM_020474312.1	14.884	14.1	20.548	14.954	29.812	14.74	4.988	18.258	14.069	0	13.011	26.315	28.139	53.94	40.951	34.211	6.466	7.713	0	0	0	0	16.962	7.001	19.032	7.471	8.314	10.084	33.374	11.49	47.302	11.871	22.7	14.086
XM_020496844.1	0	0	0	0	0	0	0	0	0	0	109.446	0	90.534	0	0	30.301	0	167.107	48.813	0	0	0	11.062	0	0	185.518	25.697	56.902	0	73.728	0	0	0	76.364
XM_020471950.1	0	0	0	0	0	0	0	25.402	0	8.976	0	0	0	0	0	0	168.93	0	0	0	0	20.005	158.556	0	0	0	0	19.448	0	0	0	0	30.596	0
XM_020453699.1	0	0	0	0	0	48.755	0	0	0	0	0	0	0	39.299	0	0	0	0	36.216	0	0	81.688	318.588	0	0	0	128.486	0	0	0	0	0	0	0
XM_020459460.1	0	109.271	0	0	92.942	353.759	0	0	0	0	0	0	0	0	0	0	0	0	0	0	0	0	0	0	0	0	0	0	0	259.484	0	0	0	244.66
XM_020480306.1	1087.88	1420.53	569.825	325.991	1325.74	656.496	0	312.761	438.625	881.117	205.882	587.702	2012.55	849.163	607.959	5988.8	131.749	849.674	107.073	226.015	615.949	185.048	660.775	175.018	357.811	367.301	101.277	104.441	446.376	654.933	281.881	879.469	587.25	140.123
XM_020459651.1	247.614	1395.85	87.726	59.067	650.594	264.186	947.79	66.68	105.105	403.908	88.016	52.63	154.153	144.096	59.063	81.128	47.688	286.652	40.152	51.367	272.798	81.688	85.547	207.021	74.607	389.712	77.847	52.581	99.287	145.541	65.643	121.681	77.971	75.622
XM_020509361.1	936.332	4917.21	332.727	204.866	2663.75	1239.29	2878.29	254.019	346.762	1262.59	204.351	200.951	942.047	344.443	203.965	363.609	189.945	991.072	191.314	196.775	1125.65	254.232	311.213	864.088	220.016	1689.58	237.321	210.323	274.501	438.537	347.524	442.208	327.676	283.212
XM_020466813.1	9.472	56.398	3.952	6.729	50.855	24.945	127.203	0	0	16.455	13.776	0	0	1.541	0	3.91	8.891	44.99	15.746	5.532	12.922	5.835	7.375	19.002	17.51	7.471	19.651	18.007	0	0	0	0	0	29.656
XM_020489079.1	637.301	461.759	667.035	379.824	526.086	1020.46	823.081	776.345	345.935	1169.84	782.198	211.318	270.38	619.534	192.94	337.218	1375.69	1222.45	1428.17	909.592	1230.46	845.218	629.801	1328.14	318.984	1086.96	1246.32	1091.23	426.352	349.489	390.965	436.272	265.496	1254.44
XM_020458379.1	0	0	0	0	0	0	0	601.707	23.173	0	0	0	0	700.444	315.792	0	0	0	0	0	334.536	0	0	0	407.295	0	374.877	0	0	0	0	0	288.197	644.271
XM_020490579.1	0	14.1	15.016	26.169	22.797	12.472	0	28.577	70.346	0	13.011	149.118	29.362	59.334	65.363	101.654	0	5.142	14.959	17.386	12.922	15.004	42.036	11.001	25.884	8.716	9.07	22.329	85.104	34.47	29.926	46.496	36.518	20.018
XR_002257478.1	235.436	1670.79	131.984	89.722	462.956	297.067	319.255	102.401	144.829	178.018	53.575	106.058	319.317	158.736	74.814	215.038	56.579	196.672	44.876	75.075	149.321	105.027	168.881	82.008	70.801	382.242	73.313	46.818	158.526	229.801	204.653	208.738	179.63	88.226
XR_002254952.1	2.706	14.1	11.065	5.234	22.797	29.48	72.331	12.701	10.759	68.814	16.073	4.785	0	10.788	0	6.842	20.207	38.563	23.619	15.015	28.716	20.005	7.375	27.003	8.374	17.431	15.116	12.965	8.343	6.703	2.896	5.936	3.948	14.086
XM_020489179.1	29.768	0	32.403	16.449	43.841	150.801	54.872	52.391	28.966	101.725	52.81	47.846	29.362	53.94	69.301	42.03	54.963	277.654	131.479	56.109	83.275	50.846	36.874	82.008	16.749	78.44	114.882	15.846	59.239	30.64	13.515	15.828	20.726	23.725
XR_002255753.1	0	0	0	0	12.275	0	0	0	0	0	3.061	23.923	13.458	19.264	0	25.414	0	0	0	0	0	0	5.162	0	15.226	0	0	0	13.35	0	18.342	18.796	12.831	0
XM_020496303.1	901.152	574.555	3105.19	918.158	2134.16	3025.09	1005.16	1898	1120.56	4010.65	1811.61	361.234	1282.16	1668.27	1426.18	633.384	3558.84	2813.82	1459.66	3413.14	6293.02	4565.35	560.479	2135.22	1030.04	4823.47	3197.03	3126.75	798.471	1041.77	501.014	459.026	559.615	3695.85
XM_020485499.1	131.249	447.66	40.307	20.188	145.551	81.637	441.47	45.247	18.207	97.237	80.363	11.961	25.692	37.758	33.863	6.842	38.797	95.122	47.238	30.82	80.404	41.677	43.511	106.011	14.465	114.548	69.534	38.895	28.368	33.513	22.203	32.646	27.635	42.259
XM_020494841.1	488.462	193.868	83.775	110.657	294.608	309.539	990.191	189.72	171.312	543.031	133.173	50.238	103.992	114.044	88.201	116.316	174.588	289.223	161.397	165.955	404.89	170.044	60.473	429.044	33.497	253.998	175.346	107.322	52.564	152.243	45.371	74.196	40.466	120.106
XM_020492709.1	0	0	0	0	0	70.298	0	0	39.725	0	52.81	31.1	0	63.957	55.913	0	29.098	68.128	57.473	0	0	59.182	39.086	0	0	62.254	26.453	20.168	0	0	0	22.753	0	37.07
XM_020507463.1	33.827	0	124.871	94.208	28.058	34.015	0	124.628	5.793	0	132.407	129.183	192.08	251.975	172.465	245.338	135.79	21.852	19.683	8.693	15.794	10.836	225.666	15.002	165.202	99.607	8.314	15.846	166.87	24.895	0	45.507	22.7	21.5
XM_020457325.1	6.765	0	0	17.944	0	0	0	0	0	0	8.419	31.897	19.575	8.476	0	31.278	0	0	0	0	0	0	0	6.001	3.045	9.961	28.72	8.643	24.196	12.448	0	0	0	0
XM_020465391.1	6841.18	40025	2819.09	1191.81	17813.3	12289.7	51614.6	1294.7	2271.75	9593.55	1471.79	1047.82	2355.12	3150.07	778.848	2652.78	4147.27	16313.5	2735.09	1827.09	12996.7	3518.41	1787.63	5286.54	1222.65	14728.1	3164.54	2856.65	1228.99	1646.91	2289.8	2389.11	1543.63	3248.05
XM_020503275.1	0	0	11.855	0	24.551	0	0	0	12.414	32.911	0	84.527	126.014	6.935	14.963	100.677	0	7.713	0	0	0	0	28.761	18.002	11.419	16.186	12.093	0	11.681	22.023	72.401	60.346	17.766	4.448
XM_020507129.1	175.9	45.823	24.5	17.197	66.638	9.071	0	84.937	25.655	0	12.246	17.543	115.003	221.152	11.025	21.504	8.891	24.423	8.66	11.854	8.615	16.671	16.962	21.002	7.613	18.676	7.558	17.287	10.847	17.235	27.995	19.786	0	21.5
XM_020462027.1	39.239	88.122	0	8.225	82.42	34.015	12.471	0	12.414	11.968	0	11.961	18.352	13.87	11.813	16.617	0	11.569	7.086	3.161	11.486	0	35.399	31.003	11.419	79.686	12.093	5.762	65.079	36.385	76.262	59.357	55.271	7.414
XM_020456179.1	0	0	0	0	0	65.763	0	4.763	4.966	101.725	54.341	4.785	8.564	3.853	0	0	4.85	56.559	0	50.577	0	0	4.425	9.001	0	6.225	27.209	0	0	24.895	0	10.882	0	15.569
XM_020461254.1	0	0	0	11.963	38.58	0	0	0	12.414	0	0	56.617	11.011	5.394	30.713	296.165	4.041	0	0	11.064	0	4.168	0	0	25.123	0	0	0	0	0	0	147.403	97.711	4.448
XM_020472215.1	642.713	704.976	862.245	736.47	787.376	4626.08	1272.03	1292.32	317.797	1370.29	1804.72	295.047	185.962	687.344	308.704	173.008	5670.87	2267.51	3467.28	1241.5	3527.71	2483.97	816.381	2065.21	292.339	1622.35	2268.16	4384.37	309.543	158.946	339.801	337.344	175.682	4810.16
XM_020493483.1	12.178	1290.11	8.694	18.692	2258.66	21.543	159.628	0	81.932	94.245	10.715	15.949	210.431	127.143	17.325	59.624	12.124	133.685	16.533	24.498	0	4.168	89.234	18.002	9.897	73.46	42.325	28.811	11.681	0	11.584	93.982	60.206	40.035
XM_020483344.1	0	0	129.613	118.882	0	0	0	0	115.036	0	0	120.411	0	0	131.514	157.368	0	0	0	0	0	0	0	0	0	0	0	0	0	0	0	0	0	0
XM_020497073.1	194.844	260.841	95.629	88.975	287.594	690.511	715.831	119.071	22.345	513.112	140.061	10.367	9.787	67.039	8.663	41.053	136.599	849.674	254.299	129.603	238.339	217.556	30.236	193.02	19.032	192.988	179.88	69.147	26.699	56.493	0	2.968	0	77.846
XM_020458295.1	0	0	131.194	119.63	0	265.319	0	129.391	0	0	99.497	0	0	163.36	0	0	0	0	174.781	119.33	0	0	149.707	0	0	0	224.473	0	0	0	0	0	0	0
XM_020474226.1	0	0	26.871	0	0	0	0	0	0	0	0	0	58.725	9.247	45.676	0	0	0	0	48.996	182.344	0	0	0	0	0	0	18.727	0	0	0	0	25.661	39.294
XM_020475521.1	27.062	0	25.29	47.104	35.072	108.849	89.791	23.814	25.655	31.415	75.005	14.354	0	21.576	29.925	12.707	52.538	91.266	55.111	13.434	27.28	70.852	24.337	16.002	15.226	27.392	74.824	36.014	10.012	12.448	12.549	16.818	4.935	32.621
XM_020509394.1	143.427	532.257	105.904	44.861	140.29	456.939	421.517	67.474	41.38	587.91	171.441	35.087	24.469	120.208	12.6	59.624	37.989	160.68	63.771	52.948	106.248	182.547	62.685	228.023	156.066	371.036	57.441	66.986	27.533	185.756	52.129	52.432	48.362	30.397
XM_020469557.1	16.237	0	31.613	18.692	22.797	61.228	59.86	26.196	24	32.911	61.229	23.125	17.128	71.663	19.688	15.639	148.723	39.849	72.432	58.479	48.816	95.858	44.986	54.006	43.394	51.049	83.138	56.182	12.515	0	19.307	17.807	9.87	48.932
XM_020479684.1	27.062	0	15.016	8.225	12.275	0	0	84.937	15.724	0	0	38.276	31.809	366.789	25.2	7.82	6.466	0	0	0	0	0	17.699	0	15.987	0	0	3.601	10.847	0	0	48.475	37.505	0
XM_020482573.1	12.178	0	6.323	19.44	28.058	11.338	0	23.814	39.725	0	3.061	52.63	59.948	46.234	33.863	53.759	8.891	8.998	0	8.693	0	6.668	22.124	0	34.258	8.716	12.093	10.804	44.22	25.853	18.342	56.389	23.687	16.311
XR_002253999.1	2.706	10.575	3.952	8.225	0	15.874	0	19.051	15.724	4.488	55.106	3.987	2.447	3.853	3.938	2.932	99.418	12.854	57.473	26.869	12.922	77.52	2.95	10.001	7.613	23.657	86.917	6.483	2.503	0	3.861	3.957	0	5.19
XM_020461367.1	10.825	0	17.387	31.403	0	49.889	0	10.32	0	14.96	10.715	0	8.564	5.394	0	0	17.782	29.565	37.003	17.386	21.537	17.505	18.437	19.002	6.09	6.225	22.674	20.888	0	0	4.827	0	0	34.845
XM_020493668.1	897.092	6947.54	341.421	237.764	1578.26	659.897	758.232	344.513	456.833	339.581	184.452	351.664	1366.58	488.538	461.482	565.94	111.542	476.897	51.962	131.974	206.752	194.217	1859.9	208.021	892.243	1072.02	210.868	163.505	585.712	615.676	905.494	2176.41	2655.95	159.4
XM_020477240.1	1541.16	4599.97	584.841	298.327	2106.1	1635	5020.79	507.244	553.661	1934.27	306.144	321.362	511.397	710.461	224.441	658.797	283.705	1609.37	462.934	447.288	753.784	392.601	581.865	1271.13	310.61	2622.15	572.141	527.248	435.53	812.922	557.004	1224.73	1089.62	676.151
XM_020465157.1	285.5	207.968	139.888	73.273	464.71	112.251	34.919	72.237	100.139	95.741	54.341	296.642	345.009	272.78	324.455	145.639	15.357	84.839	33.067	22.918	21.537	37.51	286.139	24.002	206.312	92.136	32.499	38.175	272.832	119.688	296.361	321.516	250.692	61.536
XM_020459245.1	240.848	130.421	272.662	346.926	303.376	223.367	124.709	533.439	190.347	272.264	344.412	27.91	26.916	336.737	36.226	84.06	493.857	331.643	456.635	418.049	337.408	786.87	159.294	322.033	191.086	315.007	523.77	494.835	84.269	48.833	11.584	88.046	58.232	519.717
XM_020466165.1	0	0	0	0	0	0	0	40.484	0	0	126.284	0	74.63	101.715	0	43.008	75.17	0	0	71.914	0	0	101.034	0	72.323	0	37.79	0	122.649	59.365	0	0	0	0
XM_020484567.1	0	0	0	0	0	0	0	0	13.242	0	0	0	0	0	0	0	19.399	43.705	14.171	0	18.665	0	28.761	0	0	0	0	4.322	0	10.533	0	0	23.687	0
XM_020462543.1	5.412	0	17.387	34.394	5.261	0	0	0	0	0	16.073	54.225	0	83.992	53.551	12.707	2.425	1.285	0	0	0	0	30.974	2	17.51	0	12.093	0	11.681	0	22.203	10.882	0	6.673
XM_020472237.1	43.299	215.018	22.129	23.926	54.362	128.124	182.075	63.505	29.793	163.059	49.748	15.151	55.055	47.004	14.175	18.571	41.222	143.969	38.578	36.352	104.812	55.014	34.661	35.004	35.02	85.911	29.476	14.406	49.227	54.578	56.955	33.636	17.766	11.862
XM_020500291.1	50.064	215.018	245.791	135.331	54.362	90.707	0	183.37	172.14	0	334.462	1756.73	162.717	385.283	1383.66	87.97	246.524	29.565	81.092	124.071	28.716	524.302	1156.36	20.002	1218.08	44.823	53.662	245.617	728.386	57.45	858.192	761.745	445.126	270.609
XM_020467590.1	0	14.1	11.065	0	17.536	0	0	7.938	6.621	0	0	31.897	0	24.658	9.45	12.707	0	0	0	0	0	0	0	0	12.181	13.696	6.046	0	0	28.725	0	36.603	0	26.69
XM_020466735.1	1194.77	2033.86	3109.93	723.76	590.97	1452.45	5562.03	1325.66	1357.26	4013.64	2004.48	634.75	321.764	1941.05	611.109	275.639	2854.83	1767.48	3792.44	4433.37	2202.49	4757.06	2629.82	4107.42	1239.39	2528.77	3018.67	5656.39	761.76	209.694	556.039	1050.62	652.391	6398.23
XM_020503245.1	381.569	1741.29	230.775	33.646	205.174	375.302	855.505	46.041	231.727	396.428	113.273	59.009	382.936	174.148	72.451	99.699	53.346	325.216	59.835	79.026	308.692	92.524	167.406	185.019	47.201	1111.86	96.742	92.196	75.926	106.283	117.772	81.121	43.427	115.657
XM_020500523.1	327.446	63.448	143.049	13.458	126.261	5.669	0	279.421	0	0	0	42.264	57.502	930.072	13.388	22.481	0	0	7.873	0	0	10.836	19.174	14.001	6.852	0	0	10.804	19.19	24.895	0	14.839	0	10.38
XM_020507151.1	46.005	70.498	169.92	109.162	50.855	385.507	107.25	331.018	100.967	246.832	422.479	102.07	44.044	167.213	61.426	77.218	1018.43	296.936	964.445	736.524	587.234	1270.33	115.046	429.044	125.614	451.966	570.629	283.792	65.079	58.408	80.124	60.346	35.531	212.78
XM_020493826.1	571	370.112	71.129	10.468	187.637	11.338	54.872	82.556	2.483	13.464	3.061	29.505	96.652	439.993	18.9	22.481	0	12.854	4.724	11.064	0	0	18.437	0	35.781	56.029	3.779	11.525	0	37.343	54.059	26.711	20.726	11.121
XM_020479800.1	17.59	0	13.436	9.72	29.812	15.874	0	9.526	14.069	0	0	62.199	31.809	50.857	52.763	20.526	9.699	10.283	8.66	0	0	0	27.286	8.001	22.839	0	4.535	5.042	40.883	18.193	84.95	49.464	65.14	12.604
XM_020493078.1	115.012	24.674	86.145	5.981	33.319	5.669	0	146.855	7.448	0	0	8.772	45.267	1023.31	0	0	0	0	0	0	0	3.334	0	17.002	0	2.49	0	7.203	0	16.278	0	9.893	0	15.569
XM_020464846.1	6659.86	7497.42	3849.68	3813.2	4887.34	2913.98	1429.17	5186.74	10778.6	3908.93	3228.29	8938.34	5786.86	5443.27	9184.74	25314.8	1937.44	2371.63	614.096	2488.54	2038.81	1960.51	3014.05	722.074	3329.16	1113.11	999.924	551.738	6156.65	5336.17	8843.53	4371.63	3030.01	707.289
XM_020495539.1	0	0	71.92	0	136.782	357.161	0	0	95.173	0	0	0	567.675	0	0	0	65.47	83.553	0	0	0	0	0	32.003	130.182	197.969	0	0	0	0	0	0	0	0
XR_002255059.1	1031.05	3493.16	571.405	120.377	587.463	276.658	174.593	125.422	384.832	427.843	88.782	309.401	872.311	550.183	148.84	4192.26	30.714	389.487	50.387	86.139	442.22	155.04	663.725	47.005	216.97	374.771	59.708	126.77	134.33	66.068	284.777	726.131	456.97	142.348
XM_020482355.1	21.649	835.396	7.113	12.711	201.666	168.943	426.505	36.515	0	258.8	28.318	0	0	5.394	0	0	37.989	11.569	0	28.449	282.848	11.67	0	294.03	0	97.117	3.023	43.217	0	0	0	31.657	8.883	30.397
XM_020495327.1	108.246	56.398	0	0	57.87	60.094	7.483	0	0	28.423	0	0	0	0	0	0	0	0	0	0	7.179	0	0	27.003	0	136.96	0	0	0	0	92.673	0	82.906	0
XM_020507625.1	0	176.244	0	0	199.913	0	79.814	0	40.552	0	0	0	97.875	0	0	178.872	0	0	0	0	0	0	0	0	0	0	55.173	0	0	0	0	119.703	0	0
XM_020507146.1	11054.7	72535	5011.45	3332.43	22441.1	8788.42	39954.3	3199.84	5741.03	18902.9	2699.43	2184.95	7180.35	5430.17	1851.44	4906.77	2473.32	11928.9	2361.12	2661.6	10420.9	3300.02	5187.38	8621.88	3333.73	13764.4	3805.45	4290.01	2523.07	3154.02	4217.59	7817.29	5308.94	5030.36
XM_020483062.1	23.002	419.461	5.532	2.243	54.362	15.874	698.371	7.938	9.931	37.399	3.827	5.582	2.447	3.853	5.513	4.887	9.699	11.569	3.149	4.742	17.229	5.835	2.95	3	9.897	11.206	4.535	8.643	4.172	18.193	5.792	10.882	5.922	6.673
XM_020459461.1	274.675	63.448	4.742	11.215	0	0	54.872	16.67	47.173	234.865	0	0	0	0	0	0	0	313.647	0	6.322	83.275	0	2.212	197.02	0	319.987	3.023	0	5.84	5.745	0	0	0	25.207
XM_020483068.1	285.5	169.194	456.018	681.889	0	106.581	0	329.43	0	0	322.217	818.956	447.778	984.012	1145.83	1328.35	231.975	105.406	8.66	0	8.615	10.836	480.832	322.033	0	0	225.984	226.89	65.079	469.177	326.287	279.966	229.965	292.85
XM_020452875.1	0	0	14.226	2.243	0	0	0	3.969	39.725	161.563	37.503	26.315	22.022	73.974	59.851	107.519	0	0	0	10.273	0	75.019	55.31	0	69.278	194.234	83.894	34.574	0	4.788	0	52.432	0	3.707
XM_020507520.1	9.472	0	53.742	108.414	15.783	99.778	0	78.587	42.207	32.911	176.033	28.707	13.458	102.485	40.951	13.684	285.321	79.697	484.191	169.116	89.018	191.716	63.423	235.024	65.472	123.264	295.518	129.651	36.711	36.385	22.203	17.807	15.792	138.641
XM_020469125.1	255.732	0	115.388	180.94	108.725	161.006	309.279	105.577	460.971	118.18	111.743	0	112.556	243.499	41.738	232.632	119.625	124.687	91.327	73.494	117.734	86.689	78.909	137.014	96.685	283.88	255.46	21.609	8.343	31.598	26.064	57.378	30.596	23.725
XM_020494953.1	2.706	0	1.581	0	0	251.713	0	0	0	0	185.982	2.392	0	219.611	0	1.955	0	154.252	95.264	0	0	0	120.945	86.009	75.369	0	304.588	66.986	0	45.003	0.965	0	0	101.571
XM_020456745.1	0	0	56.113	85.236	61.377	5.669	0	1.588	32.276	23.935	3.061	0	0	1.541	14.963	4.887	6.466	47.561	29.13	2.371	40.202	8.335	3.687	59.006	69.278	7.471	81.626	59.784	5.006	1.915	4.827	0	40.466	2.224
XM_020507012.1	3681.73	26757.4	1467.63	782.827	9041.67	3636.24	12837.6	818.416	1018.77	7463.31	1006.45	799.02	3021.89	1247.55	852.087	1672.41	830.908	4577.44	816.433	921.446	4496.86	1060.27	1213.14	2858.29	811.545	5208.2	1045.27	745.494	844.36	1669.89	1745.34	1721.35	1196.21	952.691
XM_020492817.1	13.531	0	32.403	25.421	59.623	0	0	0	168.829	200.458	0	322.957	478.364	272.009	226.016	879.699	14.549	38.563	17.321	156.472	136.399	96.692	55.31	0	0	21.166	0	0	127.655	0	0	29.678	109.554	0
XM_020461110.1	142.073	126.896	45.049	0	26.304	0	64.849	65.886	0	35.903	0	0	14.681	97.862	0	0	6.466	28.28	0	3.161	0	0	0	0	0	0	0	0	0	5.745	8.688	11.871	0	14.086
XM_020492120.1	113.659	3197.07	37.145	65.049	212.188	157.604	104.756	35.721	73.656	107.709	35.972	196.964	166.387	63.957	160.652	141.729	22.632	89.981	0	26.079	28.716	67.517	180.681	8.001	157.589	95.872	7.558	22.329	270.329	59.365	532.87	531.243	344.454	21.5
XR_002252364.1	71.713	271.416	4.742	8.225	384.043	356.027	182.075	44.453	52.966	103.221	7.654	6.379	24.469	28.511	10.238	18.571	10.508	24.423	40.152	21.337	86.147	12.503	7.375	61.006	6.852	290.105	12.093	4.322	4.172	22.023	8.688	16.818	54.284	10.38
XM_020457885.1	0	0	0	0	82.42	0	57.366	38.897	69.518	73.302	0.765	3.19	0	0.771	0	0	3.233	0	0	6.322	48.816	0	0	1	0.761	1.245	0	51.14	52.564	0	0	0	0	0.741
XM_020507323.1	25.709	70.498	122.5	82.993	29.812	48.755	0	93.669	90.208	0	205.116	292.655	0	212.676	452.819	47.895	212.577	30.85	11.81	97.993	0	265.902	381.273	0	405.011	0	24.941	235.533	293.691	26.81	322.425	617.31	384.92	272.091
XM_020459578.1	9.472	0	40.307	147.294	0	244.91	0	210.359	170.485	305.175	91.078	27.112	8.564	154.884	218.141	143.684	548.011	209.526	84.241	227.596	127.784	93.357	103.246	28.003	97.446	78.44	107.324	49.7	30.871	95.75	56.955	36.603	14.805	50.415
XM_020453654.1	0	0	0	0	0	180.281	0	205.596	230.899	172.035	0	594.879	0	0	0	0	0	0	0	0	0	0	0	0	0	0	472.375	0	0	0	0	0	0	0
XM_020475499.1	0	0	13.436	0	7.014	0	0	10.32	0	0	6.888	9.569	46.491	22.346	7.875	28.346	5.658	0	0	0	0	0	0	5.001	4.568	0	3.023	0	0	18.193	7.723	40.56	20.726	0
XM_020499101.1	92.009	35.249	115.388	2.243	112.232	4.535	52.378	71.443	0	94.245	105.62	0	0	0	3.15	119.248	2.425	74.555	0	2.371	89.018	0	4.425	3	0	3.735	0	0	0	101.496	0	0	57.245	157.175
XM_020496814.1	0	0	0	0.748	1.754	0	14.965	0	0	16.455	0	35.884	0	0.771	5.513	264.887	0	0	0	0	61.738	0.834	0	0	41.871	0	0	0	0.834	0	0	1.979	0	0
XM_020475114.1	909.27	2943.27	277.404	192.903	1830.78	789.155	1633.69	143.679	261.52	1102.52	247.211	180.218	337.669	300.52	243.341	389.023	215.81	785.402	182.654	150.15	885.876	235.894	281.714	564.058	181.189	816.777	194.241	165.665	174.379	356.192	272.227	305.687	174.695	183.124
XM_020475709.1	508.758	225.592	219.711	248.232	436.652	951.295	1414.2	384.203	96.829	1011.26	511.26	43.061	101.545	137.931	75.601	111.429	324.119	1879.31	633.778	322.427	700.66	553.476	140.12	757.077	118.001	778.179	407.376	227.61	64.245	157.031	84.95	92.003	35.531	266.902
XR_002252169.1	116.365	666.202	49.791	38.132	547.13	563.52	2212.34	62.711	17.38	589.406	105.62	14.354	6.117	35.446	14.963	4.887	139.024	358.637	126.756	77.446	647.536	61.683	11.8	295.03	15.987	235.321	89.184	68.427	9.178	22.98	6.757	9.893	11.844	97.864
XM_020475463.1	82.538	49.348	129.613	268.419	66.638	130.392	14.965	809.685	67.863	134.636	1247.54	262.353	117.45	822.963	96.864	164.211	1682.83	73.27	1602.16	1902.16	120.605	935.241	1203.55	584.06	1129.01	260.223	329.529	502.758	674.153	387.789	462.4	1127.78	702.727	570.132
XM_020504858.1	626.476	553.406	1096.97	991.431	866.289	1616.86	678.418	1722.56	820.975	1311.95	1960.85	409.876	322.987	1285.3	440.219	347.97	3758.48	1776.47	2812.24	1732.26	2004.35	2689.86	1058.27	1176.12	452.212	1321.04	1610.61	1637.21	423.015	219.269	220.099	354.162	296.093	1785.28
XR_002254135.1	216.493	81.072	86.936	0	0	300.469	0	15.082	98.484	148.099	28.318	156.295	557.887	183.394	417.381	200.376	0	52.703	19.683	64.802	14.358	35.843	0	82.008	60.143	88.401	20.407	0	271.998	157.988	148.663	179.06	20.726	71.174
XM_020471781.1	0	0	0	0	0	0	0	0	0	0	0	0	0	0	254.366	0	116.392	0	122.032	0	0	0	0	0	0	0	0	0	0	0	0	0	0	0
XM_020482043.1	6.765	70.498	3.952	10.468	38.58	64.629	107.25	16.67	18.207	77.79	33.676	3.987	0	10.788	3.938	15.639	43.647	84.839	19.683	15.805	67.482	24.173	8.85	22.002	0	18.676	12.849	7.923	0	28.725	2.896	7.914	2.961	5.931
XM_020460990.1	247.614	447.66	114.597	34.394	626.043	257.383	840.54	42.072	57.932	423.355	68.117	58.212	94.205	77.057	61.426	78.196	88.91	233.95	69.283	30.82	124.913	68.351	78.909	135.014	57.859	207.929	33.255	46.818	68.417	121.603	98.465	69.25	58.232	73.398
XM_020484356.1	51689	95273.9	90788.6	23817.5	43949.3	230518	123350	95962.7	24403.3	145835	159669	63588.3	65851.5	72769.9	21358.9	51464.4	335730	146774	259156	226701	331751	301955	66348.1	228524	41912.6	243021	139851	146362	44717.7	49987.5	58916.9	30858.6	20118.5	167541
XM_020505485.1	63.595	70.498	44.258	35.141	98.203	240.375	152.145	145.267	81.104	308.166	236.496	27.112	36.703	136.39	55.126	24.436	145.49	188.959	50.387	52.157	54.56	65.85	51.623	155.016	38.065	140.695	35.523	149.099	44.22	18.193	27.995	45.507	28.622	117.882
XM_020487968.1	0	0	0	0	0	0	0	45.247	143.174	0	0	0	0	0	0	169.098	0	0	0	0	47.381	156.707	0	0	0	0	0	0	0	0	0	0	0	22.983
XM_020494385.1	0	0	0	0	0	0	0	0	0	22.439	0	0	0	0	0	0	0	0	0	0	0	0	0	0	0	0	0	0	60.907	76.6	0	0	0	0
XM_020506451.1	0	0	6.323	8.972	0	0	0	0.794	0	0	2.296	0	0	0	3.938	3.91	0	0	0	0	0	3.334	3.687	0	11.419	0	0	2.881	0	2.873	195	173.124	158.903	0
XM_020507032.1	140.72	1064.51	76.662	62.806	292.855	316.342	1503.99	76.999	39.725	384.46	88.782	47.846	85.641	41.611	33.075	67.444	75.17	515.46	120.457	67.963	320.179	115.03	78.172	130.013	62.427	250.262	110.347	48.259	65.914	105.326	91.708	95.96	61.192	39.294
XM_020491267.1	213.787	437.085	156.484	294.588	671.637	404.782	977.72	324.668	87.725	683.651	489.065	43.858	61.172	200.347	70.876	48.872	252.182	699.278	247.213	150.94	183.78	313.414	74.485	1232.13	71.562	450.721	223.717	392.555	95.95	57.45	72.401	124.649	81.919	444.095
XM_020454653.1	0	0	0	0	0	0	0	98.432	0	0	86.486	133.967	0	0	20.475	15.639	0	0	62.197	0	0	0	0	0	0	0	0	19.448	0	0	0	0	0	0
XM_020489621.1	373.45	1357.08	128.823	38.88	885.579	366.232	880.447	96.845	107.587	332.102	102.558	67.781	137.025	130.996	94.501	97.744	97.801	277.654	53.537	60.06	331.665	90.023	78.909	63.006	130.943	419.594	114.126	93.637	65.079	81.388	99.431	77.164	65.14	131.968
XM_020505851.1	0	0	0	17.197	7.014	0	0	43.659	134.07	0	0	0	0	93.238	0	0	0	0	0	0	0	0	0	0	0	0	3.023	0	0	79.473	99.431	0	0	71.915
XM_020504294.1	85.244	98.697	186.517	200.38	182.377	354.893	359.162	274.658	113.381	674.675	273.234	52.63	75.853	208.823	68.513	148.571	618.331	434.478	462.146	443.337	341.715	505.964	114.308	329.034	124.853	115.793	436.097	252.099	161.864	58.408	83.02	81.121	67.114	288.402
XM_020454502.1	77.126	105.746	41.887	34.394	98.203	39.685	39.907	24.608	58.759	31.415	10.715	35.884	40.373	55.481	51.976	60.602	6.466	16.711	11.022	16.596	4.307	22.506	28.761	15.002	7.613	24.902	9.07	12.965	31.705	41.173	27.995	42.539	27.635	14.086
XM_020459213.1	0	0	0	0	0	0	0	0	0	0	0	0	0	302.062	0	346.015	236.017	0	0	0	0	255.066	0	0	0	0	0	0	0	0	0	0	0	164.589
XM_020501154.1	2225.82	8251.74	604.599	416.461	5448.5	2245.01	5666.78	482.636	651.317	2484.78	446.97	451.343	1641.85	909.267	533.145	1010.68	438.086	2415.34	327.518	406.985	2705.01	427.61	739.684	1506.15	424.805	2536.24	468.596	385.352	571.529	940.27	726.905	817.145	618.834	416.663
XM_020466254.1	0	0	0	0	0	0	0	0	0	0	84.955	14.354	0	143.325	0	0	50.921	0	73.219	0	0	0	0	0	126.376	0	33.255	0	0	0	91.708	0	0	85.26
XM_020503495.1	0	0	0	0	0	22.677	0	0	301.245	0	0	75.755	0	411.482	627.646	81.128	52.538	11.569	88.178	116.169	0	106.694	53.098	114.012	0	0	0	0	0	0	323.391	0	0	161.624
XM_020458981.1	102.834	179.769	33.984	0	264.797	326.547	134.686	0	48.828	62.83	0.765	118.019	347.456	104.026	0	0	0	37.278	29.13	0.79	338.844	0.834	25.074	0	41.871	1.245	15.116	0	206.084	483.54	24.134	359.108	264.509	42.259
XM_020466688.1	0	0	144.63	0	0	7.937	0	46.835	5.793	0	0	0	0	0	0	0	0	0	0	0	0	0	117.258	0	61.665	0	52.906	0	0	0	131.287	0	0	36.328
XM_020464180.1	736.076	0	398.324	2.991	49.101	19.275	0	404.048	27.311	0	15.307	0	296.072	2739.36	0	42.03	0	0	7.086	0	0	0	0	0	0	0	0	61.224	9.178	0	16.411	0	8.883	46.708
XM_020456230.1	0	0	82.194	67.292	0	0	0	0	46.345	0	0	152.308	96.652	167.983	152.777	0	0	0	0	0	0	0	117.258	0	0	0	0	0	0	0	0	0	0	52.639
XM_020489550.1	0	0	0	0	0	155.337	0	0	124.139	0	156.133	149.118	0	0	166.165	165.188	0	14.14	126.756	0	7.179	0	183.631	0	111.911	58.519	138.311	0	0	0	0	0	0	54.122
XM_020458484.1	81.185	52.873	97.21	100.19	82.42	86.172	0	44.453	84.415	52.358	42.095	93.299	119.897	169.524	187.428	329.399	28.29	21.852	18.895	40.303	40.202	31.675	76.697	30.003	73.085	44.823	33.255	30.252	95.116	35.428	60.817	63.314	66.127	41.518
XM_020474314.1	1700.82	3764.57	832.213	652.729	6263.94	6218	5886.27	2165.51	1708.98	9532.22	1490.92	522.313	1485.25	1054.13	489.832	1374.29	3059.32	3198.17	1718.68	2336.81	11045.4	1993.01	587.765	4934.51	621.22	6007.54	1843.4	880.187	659.135	1140.39	769.38	780.542	480.657	1020.16
XM_020488983.1	350.448	1540.37	183.356	65.796	941.695	505.694	660.959	88.113	111.725	770.416	88.782	224.076	407.405	111.732	53.551	271.729	0	524.458	36.216	86.139	694.917	157.541	208.705	557.057	65.472	540.368	105.056	206.722	39.214	29.683	134.183	63.314	130.281	132.709
XM_020466907.1	460.047	1424.05	324.824	448.611	876.811	1785.8	2716.17	592.181	179.588	1738.3	879.399	40.669	113.78	217.299	50.401	75.263	826.058	1880.59	1003.81	587.955	923.206	733.523	283.189	1400.14	143.124	499.28	520.746	599.997	49.227	44.045	46.337	86.067	61.192	674.668
XM_020482010.1	109.6	0	19.758	32.898	122.753	210.895	344.197	42.866	46.345	257.304	44.391	11.164	44.044	50.857	26.775	33.233	64.662	161.965	44.876	32.401	383.353	41.677	0	170.017	19.032	183.028	51.394	0	0	0	16.411	29.678	0	0
XM_020474268.1	29.768	66.973	118.549	13.458	10.522	6.803	0	0	22.345	0	27.553	90.906	85.641	16.952	55.126	166.165	12.124	0	0	4.742	0	17.505	81.122	0	3.806	0	0	27.371	10.847	23.938	0	119.703	43.427	16.311
XM_020501856.1	10.825	0	28.452	0	45.594	0	0	24.608	14.897	14.96	3.061	0	40.373	25.429	25.2	29.323	0	0	0	0	0	0	19.174	0	10.658	0	0	0	24.196	22.98	15.446	30.668	17.766	6.673
XM_020473376.1	671.128	9464.3	157.275	297.579	3175.81	2700.82	10293.5	396.904	168.829	2632.88	638.31	38.276	116.227	110.191	54.338	136.842	525.38	2172.39	540.089	437.015	1992.86	743.525	87.022	925.095	120.285	1405.7	1109.52	225.449	78.429	116.816	109.084	100.907	57.245	203.142
XM_020460643.1	2.706	24.674	34.774	5.981	7.014	103.18	172.099	0	14.069	13.464	16.073	43.061	105.216	92.468	98.439	143.684	4.041	60.416	3.149	0	8.615	72.519	78.909	0	46.439	12.451	34.011	2.161	13.35	2.873	55.025	6.925	51.323	88.226
XR_002251452.1	0	0	0	0	0	0	0	0	0	0	0	157.89	0	291.274	0	0	0	0	0	0	0	0	0	0	0	0	0	0	0	0	0	0	0	0
XM_020498407.1	44.652	0	28.452	17.197	0	0	279.349	15.082	24	115.188	26.022	5.582	0	13.1	0	0	24.248	42.419	29.917	30.03	53.124	9.169	5.162	98.01	0	59.764	24.941	25.93	0	0	1.931	0	0	22.983
XM_020506299.1	27.062	165.669	8.694	1.495	85.927	10.205	79.814	7.144	5.793	17.951	2.296	3.19	2.447	7.706	3.15	4.887	1.617	2.571	3.937	1.581	8.615	1.667	5.162	3	5.329	21.166	4.535	5.042	2.503	16.278	16.411	18.796	18.753	4.448
XM_020504672.1	0	10.575	0	1.495	0	23.811	2.494	81.762	0.828	0	50.514	0	1.223	0	0	0	0	2.571	2.362	0	2.872	3.334	2.212	1	28.168	0	80.871	2.881	0	0	54.059	0.989	2.961	2.966
XM_020465702.1	0	0	0	0	0	57.826	14.965	25.402	56.276	22.439	0	41.466	29.362	79.368	8.663	27.368	25.057	0	39.365	0	0	0	36.874	15.002	15.226	0	23.43	0	0	25.853	135.148	2.968	0	6.673
XM_020493742.1	0	56.398	0	0	0	0	0	0	0	0	0	0	0	0	164.59	0	0	0	0	0	0	0	1.475	0	182.712	0	124.707	0	0	3.83	0	0	0	0
XM_020465393.1	0	0	39.516	0	0	289.13	0	0	41.38	463.746	195.932	21.53	47.714	0	0	0	0	0	0	0	0	0	28.024	145.015	0	0	0	0	0	100.538	19.307	32.646	0	59.311
XM_020483439.1	0	0	0	0	0	395.711	785.668	0	38.897	0	118.631	0	68.512	36.217	74.026	114.361	60.621	0	122.032	80.607	0	0	334.075	83.008	0	97.117	89.94	18.727	105.128	180.968	0	0	0	0
XM_020465105.1	0	0	0	0	0	0	0	419.131	0	0	0	207.331	0	0	0	203.308	0	0	0	0	0	443.448	0	0	0	0	0	0	0	0	0	0	0	0
XM_020472388.1	24.355	0	15.807	18.692	49.101	0	29.93	22.227	13.242	0	15.307	3.987	0	22.346	0	24.436	0	44.99	0	0	0	0	0	0	0	0	0	0	25.865	12.448	9.653	0	0	11.862
XM_020506691.1	5.412	0	28.452	85.984	0	0	0	0	0	0	0	0	0	154.113	125.214	0	8.891	0	0	0	0	0	98.084	0	409.579	0	11.337	391.835	463.063	0	2.896	1.979	0	380.335
XM_020496971.1	83.891	0	120.92	29.16	0	0	0	0	0	0	0	102.868	88.087	185.706	118.127	0	34.756	0	0	0	0	0	84.072	0	59.381	0	0	26.651	65.079	0	66.609	0	89.815	0
XM_020459751.1	0	0	0	0	0	0	0	0	0	0	0	0	0	0	0	0	0	0	0	0	0	0	113.571	82.008	0	0	0	0	0	0	0	0	0	0
XM_020489064.1	411.337	2255.92	124.081	90.47	990.796	656.496	2177.42	69.061	143.174	716.562	54.341	55.82	356.02	136.39	66.938	141.729	103.459	539.883	85.029	79.026	748.041	104.194	92.184	356.036	82.982	799.346	101.277	66.266	109.3	156.073	154.455	170.156	123.372	129.744
XM_020458168.1	67.654	0	0	10.468	103.464	37.417	149.651	0	7.448	0	13.011	11.164	42.82	26.199	26.775	13.684	0	0	0	0	0	0	0	18.002	0	13.696	4.535	0	25.865	0	0	20.775	22.7	2.966
XR_002253189.1	73.066	0	118.549	104.676	105.217	205.226	37.413	153.205	68.69	86.765	151.541	62.997	23.245	146.407	67.726	82.105	428.386	107.977	366.883	208.629	198.137	265.902	91.447	155.016	50.246	128.244	282.669	213.204	50.895	85.218	37.648	58.367	32.57	219.453
XM_020496818.1	1.353	3.525	5.532	20.188	64.884	1.134	0	0	0.828	10.472	0.765	75.755	73.406	20.805	0	313.759	1.617	1.285	0.787	0.79	107.683	8.335	0	1	0	1.245	3.023	0.72	10.847	6.703	1.931	39.571	0.987	2.224
XM_020465182.1	0	0	0	2.991	0	0	0	0	0	0	0	37.479	0	17.723	47.251	14.662	0	0	8.66	0	0	21.672	28.761	0	25.123	0	0	5.042	13.35	0	19.307	22.753	12.831	7.414
XM_020502205.1	1884.84	2742.36	766.616	699.086	5850.08	2751.84	7736.96	866.839	1065.94	4058.52	390.334	259.163	860.076	1028.7	487.469	532.707	569.835	2546.45	385.778	306.622	1827.75	355.925	625.376	1407.14	312.894	2110.42	420.981	464.583	446.376	769.834	815.717	1087.22	785.632	631.667
XM_020485334.1	2.706	0	1.581	1.495	5.261	7.937	0	0	0	0	0	1.595	0	7.706	4.725	2.932	4.85	6.427	11.81	3.161	2.872	19.172	9.587	25.003	0	73.46	75.58	5.762	0	0	0	3.957	0	19.276
XM_020489720.1	86880	545408	16902.7	11879.2	183948	65547.5	250037	11957.1	17867.8	79420.2	9048.09	10766.8	60582.2	22848.8	12233.2	28550.2	8109.44	66513.6	7697.45	7569.13	74736.6	10207.6	16165.4	37258.8	12017.1	86842.3	10801.9	7563.7	13972	32895.1	25284.3	28001.6	18934.1	9543.96
XM_020455424.1	0	0	0	0	0	0	0	0	0	0	169.91	0	0	123.29	0	0	42.03	93.837	51.175	146.199	0	0	0	49.005	92.117	256.488	0	0	94.281	46.918	0	0	0	68.208
XM_020506293.1	488.462	1039.84	80.613	41.87	526.086	47.621	69.837	89.7	7.448	97.237	11.48	90.906	217.772	308.226	87.414	45.94	14.549	50.132	8.66	0	20.101	0	28.761	17.002	16.749	84.666	0	33.853	81.766	193.416	127.426	139.488	100.671	27.432
XM_020502283.1	32.474	0	28.452	17.197	28.058	53.291	22.448	38.897	439.453	16.455	29.849	590.095	11.011	1032.56	35.438	60.602	31.523	51.417	492.851	26.869	37.33	34.175	38.349	40.004	44.155	37.353	47.615	33.133	453.885	22.023	29.926	9.893	18.753	31.139
XM_020504007.1	0	0	0	0	0	0	0	0	98.484	0	0	44.656	0	0	226.803	0	0	0	0	0	0	0	0	0	0	0	3.023	0	0	0	0	0	0	0
XM_020489039.1	0	0	0	0	0	0	0	0	0	0	0	99.678	0	2.312	133.877	0	0	145.254	0	0	0	26.674	130.533	0	0	0	60.464	43.217	101.79	0	0	0	0	150.503
XM_020498037.1	0	0	0	0	0	35.149	0	0	0	0	0	0	0	71.663	0	0	21.823	0	36.216	89.3	0	21.672	0	0	0	0	0	0	0	0	2.896	47.485	0	0
XM_020480126.1	6.765	7.05	7.903	8.972	5.261	0	4.988	0	22.345	0	1.531	18.341	18.352	10.017	18.113	58.647	2.425	0	0.787	2.371	0	0.834	10.325	7.001	5.329	0	1.512	0	16.687	1.915	15.446	13.85	11.844	0.741
XM_020459344.1	8.118	0	5.532	11.963	22.797	22.677	0	24.608	8.276	16.455	48.218	13.556	15.905	47.775	27.563	15.639	79.211	32.136	73.219	55.318	35.894	107.528	28.761	36.004	44.917	46.068	44.592	45.378	37.546	13.405	44.406	18.796	10.857	49.673
XM_020453560.1	115.012	0	0	1.495	199.913	0	37.413	0	0	116.684	0	123.601	12.234	0	129.152	229.699	162.464	0	0	9.483	0	0	4.425	0	0	0	0	0	153.52	21.065	111.98	0	75.997	28.914
XM_020484709.1	66.301	327.814	26.871	35.889	91.188	17.008	19.953	8.732	15.724	20.943	6.123	57.415	24.469	29.281	22.838	37.143	0.808	26.994	5.511	9.483	5.743	15.004	16.224	3	16.749	3.735	6.802	4.322	15.853	22.98	48.267	44.518	12.831	3.707
XM_020488417.1	0	0	0	0	0	0	658.464	100.814	93.518	0	0	0	0	0	0	0	8.083	0	92.114	0	0	0	2.212	132.014	2.284	0	0	0	0	0	0	0	67.114	97.123
XM_020481124.1	0	0	0	0	0	0	0	0	32.276	0	0	33.492	0	67.039	0	0	25.865	0	0	52.948	0	0	0	0	0	0	0	0	70.085	0	0	158.285	0	0
XM_020466185.1	968.806	5442.41	493.163	263.185	1541.43	1851.57	4781.35	301.647	392.28	2272.35	414.825	282.288	726.722	483.915	280.354	396.842	430.811	2092.69	412.546	354.038	2058.91	460.952	471.245	1229.13	283.203	2211.27	420.981	363.744	294.525	465.347	443.093	500.575	316.819	495.251
XM_020502331.1	284.147	0	64.016	0	0	0	0	289.74	0	0	0	0	53.831	312.849	0	0	0	0	0	0	0	0	0	0	0	0	0	0	0	0	0	266.116	0	0
XM_020485217.1	434.339	2643.66	180.985	115.144	1239.81	845.847	2384.44	142.886	223.451	951.427	97.201	118.816	478.364	229.628	133.089	212.105	101.035	628.579	106.286	109.846	851.417	73.352	134.957	556.057	76.891	1111.86	119.416	101.56	143.508	227.886	187.277	201.813	167.786	132.709
XM_020486550.1	47.358	0	20.548	26.169	17.536	0	0	0	0	41.887	0	0	18.352	0	22.838	0	0	0	0	0	11.486	10.836	0	0	0	0	0	0	5.84	0	0	0	33.557	14.086
XM_020457157.1	0	0	0	0	40.333	0	0	0	0	0	0	37.479	0	0	57.488	130	0	6.427	0	0	0	0	0	73.007	114.195	0	0	0	52.564	0	49.233	0	0	0
XM_020488016.1	105.54	387.737	107.484	65.049	212.188	154.203	0	87.319	165.519	19.447	154.603	767.92	561.558	298.979	675.685	111.429	58.196	50.132	23.619	25.288	0	179.213	1003.7	13.001	838.191	183.028	32.499	70.588	911.943	46.918	936.385	746.906	490.527	96.381
XM_020471863.1	0	148.045	0	0	7.014	0	49.884	0	5.793	0	0	0	4.894	0	0	2.932	5.658	50.132	0	0	0	0	0	0	0	0	0	0	0	0	0	0	150.02	60.794
XM_020491144.1	73.066	1060.99	12.645	42.618	496.275	526.103	2164.95	0	0	225.889	98.731	0	0	26.97	0	0	63.046	555.309	151.949	0	71.789	28.341	0	30.003	21.316	63.499	0	0	0	0	22.203	30.668	0	114.175
XM_020454534.1	73.066	35.249	82.984	76.264	50.855	65.763	0	79.381	36.414	0	32.145	87.717	40.373	99.403	132.302	66.466	16.166	42.419	22.044	20.547	10.05	27.507	113.571	0	73.846	21.166	30.232	23.769	169.373	91.92	199.826	175.102	102.645	28.173
XM_020452658.1	0	0	0	0	0	0	0	0	0	0	0	0	0	0	0	0	0	0	0	92.461	0	0	0	0	0	0	0	0	0	0	77.228	0	0	72.657
XM_020483637.1	0	0	222.872	38.132	0	0	0	92.082	129.932	0	71.178	102.868	0	119.438	216.566	139.774	0	0	0	0	0	0	87.022	0	162.918	0	71.045	0	233.618	77.558	0	97.939	0	14.086
XM_020480585.1	170.488	923.518	24.5	20.935	512.057	517.033	1144.83	52.391	12.414	149.595	91.078	31.1	45.267	17.723	29.138	43.985	57.388	510.318	31.492	57.689	114.862	88.356	36.874	107.011	35.02	263.958	110.347	25.21	29.202	38.3	55.025	66.282	57.245	28.914
XM_020502841.1	0	0	23.71	0	0	9.071	0	0	0	94.245	0	0	0	0.771	0	0	0	0	0	0.79	0	0	0.737	0	0	100.852	201.043	0	0	0	0	0	0	0
XM_020471578.1	25.709	24.674	15.016	14.954	59.623	14.74	27.436	7.144	6.621	16.455	25.257	1.595	0	7.706	7.088	6.842	16.974	39.849	9.448	11.064	24.408	6.668	8.85	34.003	7.613	38.598	12.849	11.525	5.84	23.938	6.757	0	1.974	11.862
XR_002255416.1	28.415	179.769	0	0	0	19.275	177.087	4.763	0	100.229	19.899	11.164	13.458	18.494	0	3.91	82.444	74.555	54.324	43.464	269.926	91.69	17.699	97.01	6.09	69.725	23.43	26.651	0	7.66	0	0	6.909	33.363
XM_020481777.1	5.412	0	9.484	23.926	0	138.329	4.988	27.783	0	0	9.184	0	0	0.771	0	9.774	23.44	62.986	25.981	1.581	20.101	6.668	16.224	47.005	34.258	36.108	27.209	9.364	25.865	0	0	4.946	0	23.725
XM_020453851.1	0	0	8.694	0	47.348	0	0	0	0	13.464	0	62.997	0	57.022	19.688	25.414	0	0	0	3.951	0	0	0	0	0	8.716	0	0	26.699	22.98	36.683	31.657	15.792	0
XM_020480500.1	0	0	0	8.972	0	0	0	0	0	0	2.296	0	14.681	6.935	5.513	2.932	0	0	0	0	0	0	0	0	30.452	0	0	0	34.208	0	8.688	35.614	20.726	7.414
XM_020455647.1	0	0	15.807	25.421	0	11.338	0	7.144	9.104	16.455	16.838	0	0	6.165	0	0	13.741	38.563	21.257	17.386	10.05	0	17.699	48.005	22.078	0	27.965	21.609	5.006	0	0	7.914	4.935	10.38
XM_020486538.1	121.777	1854.09	63.226	58.319	380.536	74.834	618.557	65.886	82.76	269.272	68.117	55.82	101.545	143.325	49.613	82.105	48.497	164.536	65.346	26.079	430.734	50.013	20.649	97.01	53.291	500.525	78.603	61.944	55.901	105.326	57.921	136.521	35.531	58.57
XM_020481686.1	0	0	214.178	28.412	0	911.61	1391.75	6137.73	255.727	6372.76	2704.78	23.125	137.025	127.914	273.266	54.737	1793.57	3639.07	1075.45	932.51	3646.88	2748.21	182.893	243.025	524.535	133.224	628.07	20.888	32.54	486.412	22.203	449.133	251.679	22.242
XM_020483761.1	1610.17	1522.75	7041.01	2323.06	1851.82	3287.01	3022.95	6731.49	4387.91	3787.76	6572.91	1545.41	508.95	2891.93	2340.48	1040	12991.4	3699.49	9984.57	10768.1	3032.36	13194.2	3385	4622.47	2361.55	3787.55	7574.63	10922.4	1781.33	729.619	1239.5	2418.79	1362.03	12375.3
XM_020483443.1	150.192	1586.19	41.097	18.692	73.652	38.551	142.168	23.814	21.517	32.911	32.91	74.161	56.278	156.425	41.738	47.895	25.057	71.984	49.6	36.352	84.711	33.342	87.759	93.01	44.155	186.763	34.767	52.581	1421.73	57.45	115.841	122.671	879.395	60.053
XM_020475454.1	0	0	0	98.694	0	4.535	0	71.443	2.483	0	14.542	45.453	92.981	77.057	14.963	0	0	0	0	0	0	0	13.274	0	0	6.225	0	26.651	0	0	138.044	0	0	0
XM_020481322.1	48.711	0	0	5.234	0	19.275	0	0	33.931	0	9.95	63.794	44.044	26.97	97.651	76.241	3.233	0	0	0	0	0	112.833	22.002	44.155	125.754	43.836	8.643	15.853	36.385	45.371	55.4	28.622	17.052
XM_020505694.1	81.185	105.746	43.468	38.132	89.435	14.74	84.802	8.732	103.449	14.96	78.067	59.807	45.267	35.446	47.251	26.391	70.32	147.825	2.362	39.513	10.05	60.849	6.637	0	3.045	6.225	3.023	8.643	78.429	0	6.757	137.51	92.776	54.863
XM_020466741.1	52755.3	85478.3	13901	4438.26	39446	52688.6	185128	13423.3	21342	151459	19973.6	1972.03	16211.8	21433.3	2579.89	2827.74	35736.3	97042.8	31741.7	23074.9	77509.1	38887.5	12236.9	38753	7643.44	99681.6	15639.8	8568.5	2588.98	7046.28	3857.52	7666.92	5329.67	10348.4
XM_020465851.1	0	0	17.387	20.935	19.29	0	0	21.433	67.863	0	6.888	104.463	36.703	61.645	50.401	73.308	0	10.283	2.362	0	8.615	0	12.537	17.002	0	6.225	6.046	5.042	81.766	6.703	28.96	16.818	35.531	25.207
XM_020467223.1	506.052	274.941	535.841	518.146	717.231	394.578	82.308	327.843	710.904	252.816	175.267	763.136	578.686	832.981	1105.67	1126.99	187.52	267.371	163.759	291.607	109.119	145.037	616.527	165.017	475.051	212.91	239.589	177.19	1101.34	1045.6	798.34	1735.2	1002.77	172.745
XM_020480290.1	0	0	0	217.576	0	0	0	0	0	0	0	0	0	510.885	0	509.248	434.853	0	0	419.629	0	0	0	0	0	327.458	224.473	200.959	0	0	0	0	0	0
XM_020458342.1	27.062	0	0	9.72	0	48.755	0	38.103	4.138	25.431	14.542	0	0	0	0	0	0	37.278	0	7.112	0	0	0	86.009	0	0	12.849	0	0	0	6.757	0	0	38.552
XM_020468345.1	0	0	20.548	13.458	0	0	0	24.608	0	0	17.603	32.694	19.575	86.303	18.113	14.662	0	0	0	0	0	0	50.148	17.002	12.181	0	0	8.643	15.853	0	8.688	0	0	11.121
XM_020462439.1	5498.92	5713.83	9973.12	4648.36	6192.04	8379.1	17479.2	10882.3	8635.13	15803.3	7991.89	2328.48	1583.13	4608.75	4471.49	3424.96	17259.9	14029.3	12879.5	16111.1	20877.7	14722.1	4458.76	13295.4	3730.37	14481.6	10907	16749.5	3646.94	2319.08	2699.11	5214.49	3337.95	18670.5
XM_020477576.1	783.434	331.339	261.598	293.84	142.043	62.361	294.314	327.843	24	520.592	11.48	9.569	81.97	95.55	16.538	77.218	428.386	1574.66	119.67	23.708	142.142	11.67	28.761	52.005	35.02	1451.77	9.825	98.679	38.38	19.15	50.198	72.217	44.414	402.577
XM_020464610.1	37.886	0	38.726	4.486	71.898	0	0	42.866	9.931	0	19.134	99.678	47.714	45.463	44.888	45.94	11.316	5.142	7.086	7.112	0	14.17	38.349	0	26.645	0	6.802	7.923	68.417	12.448	53.094	53.421	44.414	0
XM_020488549.1	0	0	103.533	0	0	45.354	0	38.103	8.276	0	0	29.505	13.458	77.057	27.563	0	0	0	0	0	0	0	24.337	0	0	0	18.895	0	0	0	0	0	0	0
XM_020453614.1	1920.02	6031.07	801.39	403.002	5686.99	3333.5	9560.2	652.511	489.109	3804.21	603.869	338.906	921.248	790.6	383.518	621.654	613.482	2657	677.08	713.607	4153.71	771.866	459.445	2654.27	373.798	3397.84	761.847	607.92	594.056	959.42	514.529	637.096	386.894	823.688
XM_020464740.1	0	602.754	43.468	0	0	0	0	0	0	0	0	0	0	90.927	0	0	0	0	0	0	0	0	0	0	0	0	69.534	49.7	0	0	0	489.693	255.627	0
XM_020505626.1	818.614	546.356	361.179	18.692	375.275	563.52	1174.76	205.596	161.381	940.955	243.384	101.273	309.53	4.623	129.939	111.429	165.697	1645.36	566.858	146.199	564.261	354.258	402.66	943.096	105.821	1465.47	379.412	130.371	168.538	340.872	139.975	322.505	136.203	258.005
XM_020496300.1	9.472	0	30.032	28.412	0	0	0	19.051	19.862	19.447	48.218	248.797	154.153	236.563	152.777	99.699	68.703	0	27.556	70.333	0	186.715	281.714	10.001	246.661	16.186	26.453	44.658	257.814	37.343	268.366	155.317	112.515	57.087
XM_020476276.1	1972.79	12245.4	713.664	353.655	4529.6	1790.34	7178.26	348.482	535.454	3276.14	446.97	441.773	1347	600.27	396.906	758.496	453.443	1896.02	405.461	406.195	2080.44	476.79	480.832	1417.14	441.554	2561.14	382.435	369.506	417.174	789.941	815.717	980.376	677.065	438.905
XM_020479155.1	128.543	504.058	65.597	13.458	101.71	1213.21	2638.85	146.855	75.311	1041.18	241.088	17.543	73.406	57.022	13.388	37.143	417.071	723.701	204.699	256.045	1287.89	190.883	75.222	1691.17	36.542	847.904	200.287	130.371	22.527	23.938	45.371	30.668	10.857	174.969
XM_020460933.1	0	0	0	0	0	0	0	80.968	120.829	0	82.659	141.144	0	164.13	150.415	124.135	0	0	91.327	92.461	0	0	106.933	0	0	95.872	0	83.553	101.79	102.453	91.708	0	0	0
XM_020453566.1	2.706	3.525	7.903	9.72	22.797	18.141	17.459	1.588	3.31	73.302	2.296	15.151	15.905	16.952	24.413	26.391	4.041	0	1.575	1.581	0	2.501	11.062	0	15.987	12.451	15.116	3.601	5.84	23.938	17.376	18.796	1.974	2.224
XM_020463493.1	0	0	6.323	0	0	6.803	0	0	0	0	0	25.518	0	13.87	17.325	6.842	0	0	0	0	0	0	20.649	0	7.613	0	0	0	0	6.703	13.515	0	0	3.707
XM_020507985.1	362.626	1113.86	231.565	69.535	845.246	197.289	99.767	115.102	122.484	267.776	39.799	191.382	341.339	63.186	234.678	160.301	52.538	208.241	54.324	71.914	22.972	90.857	57.523	67.007	66.233	312.517	94.475	40.336	85.938	193.416	103.292	163.231	105.606	43.001
XM_020504900.1	197.55	634.478	115.388	135.331	597.985	157.604	144.663	114.308	114.208	85.269	83.424	157.89	124.791	222.693	148.052	310.827	95.377	74.555	61.41	62.431	38.766	70.018	201.33	75.008	167.486	242.792	123.951	67.707	407.162	292.996	310.841	347.237	246.744	49.673
XM_020456375.1	0	0	36.355	23.178	14.029	0	0	314.348	188.692	0	480.646	259.961	105.216	248.893	486.682	259.023	46.88	0	205.486	226.015	53.124	449.283	168.144	212.022	143.886	202.949	466.329	136.134	85.938	113.943	417.029	175.102	140.151	110.468
XM_020473141.1	0	0	22.919	0	0	53.291	0	26.989	0	20.943	0	0	0	0	0	0	0	0	27.556	33.191	0	44.178	31.711	0	19.794	43.578	35.523	19.448	11.681	0	20.272	0	0	0
XM_020455174.1	48.711	0	134.355	128.602	50.855	40.818	0	78.587	86.07	0	58.167	180.218	116.227	281.256	266.179	188.647	52.538	26.994	33.067	20.547	0	51.68	217.554	39.004	79.936	39.843	79.359	18.007	105.128	200.118	55.025	49.464	43.427	53.38
XM_020494675.1	40.592	0	0	24.674	0	18.141	0	0	30.621	0	9.184	38.276	50.161	50.857	65.363	155.414	0	62.986	14.959	30.82	0	0	0	0	0	0	0	0	60.907	59.365	13.515	30.668	15.792	7.414
XM_020485600.1	41.945	281.99	33.984	48.6	259.536	138.329	421.517	69.061	57.104	182.506	46.687	37.479	61.172	43.922	11.025	3.91	8.083	86.124	40.152	20.547	249.826	34.175	75.222	89.009	38.826	90.891	15.872	36.014	130.158	73.728	31.856	101.896	5.922	32.621
XM_020498784.1	8976.34	16609.2	7519.16	2501.01	6665.52	16585.9	35696.8	6448.11	3511.49	30723.9	8604.18	2090.85	1600.26	5380.09	1500.21	1354.74	13860.3	15606.5	11284.4	9758.95	29423.4	11748.9	4292.09	11691.2	2621.91	15395.5	8279.79	9450.13	1969.06	2011.72	1956.75	4169.81	2196.02	5809.56
XM_020466708.1	12589.1	95654.6	3977.71	2541.38	27723	12934.9	52145.9	2683.07	3609.14	20117.6	2632.84	2289.41	10290.3	4618.77	2341.27	4936.09	2537.18	14456	2195	2508.29	14037.6	3032.45	3220.54	9073.93	2570.91	16552.2	2724.66	2320.76	3027.85	5192.55	5176.18	5467.75	3863.02	2522.96
XM_020499364.1	0	0	0	0	0	4.535	0	0	0	82.277	0.765	0	0	0	0	146.617	0	0	0	0	0	0	92.184	0	0	7.471	0	0	0	84.26	0	0	103.632	134.192
XM_020476729.1	0	0	15.016	14.954	8.768	6.803	0	0	0	0	0	19.138	0	10.017	22.838	0	8.083	0	0	0	11.486	0	27.286	13.001	0	8.716	7.558	10.084	0	0	0	0	0	0
XM_020462822.1	0	0	137.517	0	0	0	0	0	0	0	0	0	0	0	0	0	0	0	96.051	46.625	0	0	0	0	165.202	4.98	59.708	0	0	0	5.792	0	0	0
XM_020489248.1	2990.31	5375.44	0	0	3756.26	0	0	1027.19	1458.22	0	1054.67	0	0	0	12.6	0	8.083	0	0	852.693	0	0	1285.41	1334.14	124.092	0	981.785	0	1279.06	0	1496.29	16.818	0	0
XR_002252570.1	0	0	0	0	0	0	0	0	0	0	2.296	0	7.341	0	34.65	0	0	0	0	0	0	40.01	153.394	0	72.323	0	0	0	19.19	0	38.614	25.721	0	0
XR_002256929.1	94.716	701.451	67.968	15.701	161.333	57.826	147.157	11.907	13.242	53.854	19.899	46.251	47.714	20.805	38.588	39.098	15.357	52.703	14.959	27.659	50.252	36.676	40.561	43.004	21.316	65.99	9.07	17.287	10.012	38.3	29.926	81.121	53.297	11.862
XM_020469060.1	0	0	3.161	0	91.188	114.518	523.779	19.051	17.38	354.541	16.838	0	0	6.165	1.575	0	0	368.92	93.689	75.075	327.358	46.679	0	5.001	0	413.369	102.789	0	0	56.493	0	6.925	16.779	0
XM_020484692.1	50.064	239.692	0	0	0	61.228	456.436	0	0	169.043	0	0	0	15.411	184.278	0	0	0	142.502	196.775	0	70.018	22.862	0	0	0	52.906	231.211	0	0	0	0	0	0
XM_020495401.1	0	0	0	0	0	0	0	0	0	0	0	291.858	0	1088.81	0	0	165.697	0	53.537	0	0	0	297.939	0	0	0	114.882	404.8	261.985	0	609.133	0	0	0
XM_020496589.1	246.261	0	81.404	0	0	82.771	0	113.515	297.107	0	0	78.148	0	0	0	0	185.904	174.819	0	0	150.757	0	0	230.024	60.143	0	154.939	20.168	0	0	0	0	0	0
XM_020465575.1	31.121	0	15.016	28.412	17.536	96.377	52.378	57.948	28.966	107.709	67.352	0	7.341	11.558	3.15	16.617	67.087	88.695	92.114	67.172	96.197	79.187	11.062	54.006	9.136	64.745	110.347	34.574	5.84	17.235	0	10.882	4.935	30.397
XM_020492669.1	334.211	676.777	204.694	255.708	264.797	187.084	795.645	207.978	23.173	236.361	92.609	32.694	33.033	37.758	17.325	78.196	50.113	393.344	190.527	63.221	147.885	41.677	109.146	486.05	79.175	185.518	210.112	326.289	50.061	17.235	56.955	50.453	60.206	192.021
XM_020485187.1	0	0	0	0	0	243.776	19.953	205.596	8.276	50.862	400.283	0	0	0	0	0	117.2	146.54	82.667	345.345	386.224	725.187	5.9	170.017	2.284	56.029	303.076	122.448	0	0	0	0	0	22.983
XM_020477354.1	3463.89	13669.5	469.453	331.225	4201.68	2817.6	7385.28	414.368	432.832	2869.24	404.875	311.793	1206.31	646.504	348.867	705.714	427.578	2829.25	424.356	319.266	1642.53	530.137	713.873	1011.1	501.696	2868.68	438.364	506.36	345.42	990.06	588.86	917.062	624.755	602.012
XM_020494725.1	0	0	11.855	9.72	0	57.826	4.988	9.526	4.138	14.96	127.815	0	0	0	0	0	8.083	190.245	11.81	3.161	4.307	199.218	0	4	3.806	0	67.266	5.042	3.337	15.32	41.51	0	0	13.345
XM_020506220.1	312.562	1942.21	196.791	93.461	1988.61	902.54	6190.56	217.504	86.898	2372.58	171.441	9.569	74.63	81.68	14.175	19.549	243.291	1914.02	289.727	346.925	673.38	702.681	33.186	739.076	145.408	856.62	425.516	126.05	74.257	18.193	60.817	84.089	89.815	135.675
XM_020509061.1	0	0	0	148.042	0	0	0	0	0	0	0	78.148	0	3.082	253.579	0	0	0	50.387	0	0	0	107.671	0	62.427	0	0	0	0	67.983	0	0	0	27.432
XM_020486632.1	24.355	2284.12	11.065	47.852	1800.97	63.495	57.366	15.876	90.208	107.709	3.827	94.894	249.581	110.191	14.175	54.737	21.015	77.126	17.321	32.401	63.174	8.335	65.635	7.001	17.51	65.99	57.441	36.014	10.012	0	30.891	76.175	76.984	35.587
XM_020458737.1	0	0	0	0	0	60.094	0	0	37.242	0	36.737	0	0	0	0	0	68.703	95.122	0	26.079	0	41.677	0	0	37.304	0	51.394	0	33.374	0	12.549	0	0	0
XM_020496022.1	224.611	690.876	233.146	91.218	273.565	306.138	59.86	259.575	339.314	124.164	332.932	1078.92	227.559	265.845	681.197	350.902	294.213	104.12	0	270.27	159.371	432.612	435.846	0	737.699	34.862	34.011	285.953	1354.15	299.699	1230.82	1627.37	1094.56	354.386
XM_020475451.1	1832.07	6845.31	724.729	798.528	5260.86	1876.51	1955.44	866.839	1110.63	1566.26	461.512	1168.23	3688.66	1978.81	1525.41	2383.99	497.898	908.804	452.699	519.993	1180.21	349.257	736.734	839.086	907.469	1863.89	449.701	360.862	1470.12	740.151	1068.64	1384	1039.29	456.698
XM_020481918.1	1662.94	9957.78	439.421	338.702	2314.78	1072.62	3833.56	275.452	556.972	2442.89	264.049	299.034	834.384	628.781	345.717	735.038	300.679	1127.33	213.359	282.914	1154.37	335.086	388.648	821.084	275.59	1948.56	287.204	202.4	323.727	774.621	574.38	718.217	502.371	281.73
XM_020457479.1	0	0	60.855	23.178	152.565	0	0	0	0	0	0	0	75.853	37.758	0	43.008	21.823	0	86.603	0	0	0	46.461	0	0	0	0	20.888	28.368	0	78.193	0	75.997	27.432
XM_020457145.1	296.325	49.348	41.887	45.609	373.521	327.681	695.877	25.402	9.104	0	17.603	3.19	15.905	150.26	117.339	21.504	8.891	24.423	0	0	15.794	0	82.597	49.005	0	131.979	50.639	67.707	9.178	131.178	0	0	52.31	62.277
XM_020458007.1	112.306	236.167	15.807	24.674	91.188	21.543	84.802	15.082	17.38	52.358	13.011	8.772	50.161	42.381	20.475	15.639	15.357	32.136	8.66	4.742	21.537	12.503	14.012	4	22.078	47.313	12.849	9.364	19.19	37.343	16.411	28.689	24.674	7.414
XM_020489689.1	0	0	66.387	62.058	3.507	0	19.953	0	0	7.48	27.553	0	0	0	0	0	67.087	0	0.787	55.318	0	0	111.358	67.007	6.09	3.735	32.499	0	0	0	0	29.678	0	0
XM_020479756.1	1086.52	1667.27	365.13	312.533	876.811	1232.49	2219.82	732.685	427.039	3796.73	693.416	184.205	420.862	454.633	294.529	520	1247.98	1899.88	614.096	618.775	2246.99	821.045	317.113	697.071	245.9	1171.63	721.033	296.037	416.34	695.148	310.841	443.197	352.35	389.232
XM_020509224.1	16.237	303.14	7.903	0	15.783	34.015	296.808	6.35	0	351.549	24.492	0	0	6.165	0	0	94.568	147.825	21.257	26.079	301.514	185.881	0	21.002	3.045	42.333	50.639	34.574	0	0	0	0	0	45.225
XM_020475138.1	247.614	412.411	78.242	29.907	298.116	242.643	1154.81	48.422	57.104	490.673	60.463	12.759	84.417	56.251	29.138	42.03	128.516	331.643	67.708	62.431	633.178	106.694	61.21	310.032	17.51	339.909	150.404	128.211	30.037	69.898	60.817	39.571	27.635	174.227
XM_020489340.1	0	0	0	0	0	0	0	174.638	248.279	0	159.195	0	0	321.326	257.516	0	0	0	0	0	0	0	272.865	170.017	0	134.469	170.811	0	0	0	190.173	0	0	146.796
XM_020457071.1	23.002	10.575	33.984	29.907	29.812	7.937	0	6.35	65.38	22.439	3.827	43.061	59.948	36.217	44.101	114.361	0	12.854	5.511	3.951	12.922	6.668	30.236	5.001	39.588	2.49	3.023	3.601	38.38	29.683	21.238	43.528	37.505	6.673
XM_020500846.1	0	0	0	0	0	0	0	0	0	0	3.061	2.392	0	0	400.056	0	0.808	0	0	278.963	0	0	0	0	0	0	29.476	121.728	0	0	316.633	0	0	20.759
XM_020506182.1	0	218.542	0	0	303.376	0	179.581	0	0	0	0	0	0	0	0	0	0	0	0	0	0	0	0	0	0	0	0	0	0	0	0	0	0	0
XM_020485454.1	0	0	0	0	0	0	0	0	0	0	101.793	0	0	181.853	277.991	0	450.21	0	0	36.352	0	0	0	0	0	21.166	55.929	0	60.073	0	0	0	0	0
XM_020489958.1	0	0	0	45.609	0	17.008	0	26.196	0	0	32.145	47.048	0	13.1	66.151	65.489	0	0	0	0	0	0	0	0	15.987	0	0	54.021	0	17.235	68.539	37.593	0	0
XM_020506524.1	0	0	0	0	24.551	0	0	38.103	34.759	0	0	0	12.234	6.165	0	26.391	0	0	0	0.79	0	0	0	0	0	24.902	0	0	5.84	41.173	11.584	24.732	9.87	5.931
XM_020489404.1	50.064	3221.74	282.146	71.03	142.043	408.184	19.953	345.307	293.796	28.423	484.473	2727.19	924.919	801.388	1371.06	116.316	320.077	291.794	33.854	199.936	101.94	772.699	3716.12	33.003	3434.98	131.979	18.895	562.542	2149.28	81.388	3244.53	2562.23	1646.28	610.167
XM_020459403.1	0	0	18.968	10.468	0	0	0	0	4.966	0	8.419	64.591	0	24.658	60.638	15.639	7.274	11.569	0	3.951	0	0	7.375	0	0	18.676	0	11.525	23.362	28.725	41.51	39.571	13.818	13.345
XM_020487772.1	0	0	336.679	250.475	0	874.193	773.197	336.575	428.694	0	446.205	0	0	0	0	0	0	1176.17	0	0	124.913	0	0	0	0	998.56	0	367.345	0	462.475	306.014	276.009	0	0
XM_020507792.1	13534.9	41195.3	3159.72	4348.54	35796.7	4617.01	10914.5	1969.44	3631.49	8392.3	1878.19	2861.16	8729.23	6112.89	4352.57	9258.35	1243.94	5781.9	1087.27	1787.57	4750.99	1468.71	3769.22	4282.44	2828.23	7145.55	1729.27	1120.04	3943.96	8328.38	5515.98	6528.26	4334.8	1322.65
XM_020462589.1	258.438	0	66.387	0	413.855	173.478	523.779	29.371	0	0	65.821	0	0	0	0	0	54.155	186.388	54.324	0	274.234	97.525	46.461	60.006	44.917	109.568	40.057	73.469	0	0	0	0	0	52.639
XM_020479202.1	0	0	0	0	0	0	0	34.134	0	0	202.055	0	108.886	127.143	137.814	0	0	0	16.533	186.502	0	92.524	188.793	0	66.994	0	0	38.895	0	0	0	0	0	51.156
XM_020504667.1	181.313	253.791	49.791	54.581	168.348	937.689	1035.09	205.596	100.967	1461.55	567.897	39.074	50.161	108.65	64.576	77.218	613.482	1267.44	418.845	218.903	449.399	380.098	45.723	326.033	20.555	740.827	620.512	99.399	98.453	57.45	109.084	103.874	80.932	121.589
XM_020490256.1	0	0	11.065	0	0	60.094	19.953	7.144	0	44.879	29.084	0	0	5.394	0	0	16.974	33.421	33.067	5.532	15.794	32.508	0	25.003	0	22.412	20.407	43.217	0	6.703	7.723	0	5.922	40.777
XM_020472998.1	4.059	105.746	0	2.243	38.58	337.885	508.813	41.278	16.552	275.255	58.167	11.164	28.139	11.558	3.15	7.82	123.666	164.536	51.175	86.929	391.968	61.683	16.962	192.02	8.374	185.518	0	34.574	0	10.533	7.723	6.925	3.948	0
XM_020480963.1	25157.8	128309	8233.61	6064.48	39230.3	15924.8	51602.2	5520.14	7607.26	28191.2	4438.32	6410.5	22484.3	12141.8	6873.4	13936.4	4308.11	16092.4	3490.11	3919.7	15644.2	4611.19	6646.84	8805.9	5508.76	15488.9	4213.59	3238.4	8102.36	12412.1	12830.4	14040.8	9714.8	4027.25
XM_020459581.1	0	0	0	0	0	1.134	0	0	228.416	0	105.62	224.076	0	0	258.304	125.113	0	156.823	87.391	0	212.495	80.021	42.036	10.001	66.994	130.734	223.717	56.902	5.84	140.753	0	0	0	49.673
XM_020464644.1	0	77.547	0	0	19.29	0	44.895	0	0	0	0	0	0	0	0	0	76.786	111.833	0	0	0	0	0	0	0	0	0	0	0	33.513	0	0	18.753	0
XM_020462303.1	395.1	507.583	140.678	71.778	582.202	87.306	84.802	101.607	88.553	197.466	58.933	106.855	243.464	295.897	158.29	227.744	38.797	120.831	19.683	18.176	61.738	31.675	78.172	52.005	59.381	159.371	19.651	19.448	110.134	255.654	138.044	207.749	155.942	9.638
XM_020461806.1	159.664	123.371	7.113	3.738	182.377	193.887	0	3.175	0	130.148	0	0	0	15.411	0	0	0	190.245	0.787	0	182.344	0	8.85	0	0	0	0	4.322	0	0	0	0	0	0
XM_020465933.1	20.296	0	3.161	0	0	35.149	0	22.227	0	0	3.061	48.643	0	24.658	18.9	2.932	0	0	0	0	0	2.501	31.711	0	11.419	13.696	1.512	36.014	29.202	0	2.896	60.346	5.922	35.587
XM_020481226.1	253.026	535.782	112.226	37.384	271.811	49.889	44.895	65.886	99.311	100.229	25.257	71.768	48.937	267.386	67.726	333.308	42.839	20.567	5.511	48.996	45.945	43.345	74.485	31.003	47.201	97.117	42.325	18.727	64.245	54.578	110.049	95.96	70.075	35.587
XM_020484990.1	0	0	0	0	0	0	0	0	122.484	0	0	0	0	0	0	0	177.821	0	0	0	0	33.342	0	61.006	0	0	0	0	0	0	0	0	0	0
XM_020492830.1	0	0	0	0	0	54.424	0	0	11.586	13.464	69.648	0	0	0	0	0	4.85	0	47.238	6.322	0	0	0	0	1.523	0	2.267	0	0	0	0	0	0	0
XM_020478649.1	246.261	1004.59	260.017	80.002	459.449	128.124	74.826	248.462	140.691	103.221	190.575	355.652	356.02	301.291	447.306	166.165	120.433	191.53	33.854	88.509	35.894	209.221	534.667	47.005	390.547	108.323	25.697	119.567	553.173	132.136	736.558	610.385	498.423	153.468
XR_002256618.1	127.19	126.896	136.726	138.322	208.681	483.017	167.11	180.988	72.001	276.751	407.172	94.894	101.545	94.78	65.363	154.436	295.829	519.316	476.318	241.82	165.115	298.41	181.418	372.038	158.35	260.223	410.4	185.113	128.49	130.221	126.46	125.638	116.463	311.385
XM_020480940.1	9.472	0	96.42	49.347	0	63.495	0	117.484	24	25.431	126.284	35.884	0	56.251	50.401	12.707	134.982	38.563	226.743	106.685	0	179.213	101.034	97.01	76.13	49.803	249.414	142.616	18.356	14.363	31.856	55.4	23.687	127.52
XM_020461840.1	15908.2	82002.8	7290.75	5235.29	25329.3	9073.02	16137.4	4680.29	8719.54	12473.3	3674.49	5669.69	13220.5	7073.79	7237.23	15716.3	2682.67	7087.9	1602.16	3565.66	8241.37	3002.44	6058.33	4934.51	6002.08	5388.74	1574.33	2320.04	6958.46	11219.1	7894.59	10598.2	7436.86	2791.35
XM_020495101.1	0	0	16.597	0	8.768	0	0	0	5.793	0	9.95	15.151	0	36.217	25.988	19.549	0	0	0	0	0	0	9.587	0	4.568	0	0	0	10.012	0	16.411	6.925	0	0
XM_020474621.1	211.081	148.045	158.855	54.581	84.174	51.023	0	292.915	73.656	32.911	37.503	135.562	1046.04	578.694	77.964	70.376	43.647	8.998	14.959	67.963	15.794	86.689	57.523	0	57.097	52.294	24.186	90.756	35.877	67.025	80.124	110.799	71.062	68.95
XM_020482340.1	1809.07	1001.07	1046.39	998.908	2491.9	1383.29	466.412	815.241	1979.61	1021.74	580.908	1758.32	3519.83	1978.04	2371.2	4474.74	324.119	907.518	228.318	585.584	690.61	397.603	1181.43	557.057	1125.2	730.866	315.169	263.624	1667.03	2074.91	1425.82	2184.33	1377.82	321.023
XM_020483212.1	169.135	84.597	96.42	175.706	145.551	627.016	0	189.72	14.069	538.543	400.283	23.923	118.673	45.463	0	23.459	306.337	323.93	126.756	264.738	407.761	263.401	28.024	265.027	0	368.546	507.142	185.113	87.607	31.598	0	35.614	0	316.575
XM_020502685.1	0	0	0	0	0	0	0	0	0	0	0	0	0	0	0	0	440.511	0	3.149	0	0	353.425	0	0	0	0	423.248	0	0	0	0	0	0	0
XM_020497793.1	63.595	0	139.888	51.59	26.304	78.235	24.942	27.783	48.828	10.472	22.961	82.932	137.025	79.368	88.989	539.549	43.647	32.136	32.279	37.933	0	67.517	163.719	0	58.62	0	27.965	63.385	32.54	62.238	30.891	194.888	126.333	0
XM_020459211.1	1385.56	5763.18	369.872	245.241	1504.61	839.044	1905.56	339.75	231.727	940.955	350.535	305.414	945.717	571.759	274.054	302.03	175.396	574.59	249.575	172.277	661.894	282.573	666.675	494.051	287.771	1659.7	278.89	239.855	357.935	519.925	771.311	854.737	498.423	300.264
XM_020482028.1	396.453	172.719	423.614	515.903	373.521	1175.8	571.168	673.943	297.934	969.378	1185.54	245.607	274.05	443.845	340.992	268.797	885.062	1456.4	1208.51	743.637	559.954	846.052	586.29	1040.11	494.083	744.562	1015.8	690.753	472.241	516.095	351.386	369.991	333.598	685.789
XM_020452752.1	0	0	0	3.738	0	0	0	16.67	1.655	80.782	5.358	3.987	0	173.377	0	20.526	0	0	5.511	0	0	5.835	5.162	106.011	0	0	3.779	25.21	85.938	103.411	6.757	15.828	36.518	16.311
XM_020461293.1	9.472	0	9.484	11.215	0	0	0	11.113	24.828	0	6.123	7.974	28.139	32.364	46.463	38.12	4.041	0	3.937	4.742	0	0	25.812	0	18.271	0	9.07	7.923	26.699	20.108	0	22.753	10.857	8.897
XM_020493644.1	36.533	155.095	10.274	12.711	66.638	11.338	72.331	6.35	7.448	32.911	3.061	6.379	0	6.935	6.3	10.752	2.425	21.852	11.81	0	20.101	0	9.587	9.001	0	33.617	9.07	5.762	0	5.745	8.688	26.711	0	14.828
XM_020504319.1	0	0	13.436	3.738	8.768	0	0	6.35	0	0	0	15.949	0	23.117	13.388	8.797	0	0	0	0	0	5.835	5.162	0	6.09	0	0	5.762	17.521	16.278	18.342	8.904	6.909	16.311
XM_020459810.1	48.711	0	13.436	0	29.812	0	0	46.835	0	0	0	7.974	14.681	161.048	3.15	38.12	0	0	2.362	12.644	0	11.67	0	0	0	0	0	0	5.006	14.363	25.099	13.85	0	0
XM_020494757.1	184.019	56.398	71.92	17.197	19.29	14.74	0	153.205	11.586	0	11.48	31.897	34.256	836.063	15.75	0	0	0	0	0	0	0	0	0	0	0	0	0	0	0	30.891	0	0	0
XM_020483514.1	2837.41	8776.95	922.31	681.142	5295.94	5247.43	25537.9	889.859	532.971	6094.52	1208.5	220.887	825.82	535.543	187.428	480.902	1058.84	8901.65	1402.97	979.925	5803.42	1260.33	591.452	3889.4	359.333	4787.36	1432.24	941.412	353.764	1008.25	429.579	526.297	307.936	1214.4
XM_020485778.1	60.889	0	0	32.898	0	0	0	0	0	0	30.614	82.932	73.406	85.533	65.363	63.534	0	0	0	0	0	0	0	0	42.633	0	0	0	16.687	0	59.851	0	0	37.07
XM_020460351.1	0	190.343	1.581	0	0	0	0	0	201.106	0	0.765	211.318	1.223	265.845	0.788	249.248	181.054	101.55	0.787	183.341	0	1.667	163.719	2	1.523	1.245	119.416	77.791	0.834	0.958	0	0	0.987	0
XM_020498427.1	0	0	0	0	0	0	0	20.639	0	0	168.379	201.749	83.194	62.416	118.914	108.496	126.091	0	0	70.333	43.073	72.519	0	0	0	159.371	0	0	53.398	0	78.193	104.864	117.45	0
XM_020488355.1	0	0	0	0	0	0	0	106.37	0	0	72.709	0	0	151.801	0	0	116.392	0	97.625	53.738	58.867	117.53	124.633	82.008	80.698	0	0	0	75.091	0	59.851	0	6.909	94.157
XM_020486532.1	121216	540205	24352.3	17454	147013	73274.6	240781	18237	27348.7	118945	13907.4	17380.7	79868.4	35769.6	18819.9	45715.1	13590.4	83010.9	11090.7	12659.2	94540.3	16148.3	21439.8	41375.2	16859.7	87885.7	14186.4	11909.9	23023	44704.9	34931	39556.3	27181.3	14039
XM_020484856.1	182.666	105.746	435.469	205.614	133.275	747.203	321.75	909.704	393.108	1133.93	648.26	108.45	92.981	445.387	85.839	64.511	1914.81	1120.9	1646.25	1588.43	1994.3	1973.84	272.127	1279.13	172.815	1406.95	2644.55	1168.3	155.189	203.949	108.119	128.606	99.685	1324.13
XM_020495943.1	569.647	2629.56	207.065	153.276	1774.66	1083.95	2531.6	267.513	192.002	1139.92	225.016	142.739	327.881	213.447	128.364	328.421	321.694	818.823	250.362	211.79	1444.39	198.385	162.244	754.077	95.924	1565.07	256.216	288.834	172.71	282.464	114.876	157.295	115.476	386.266
XM_020491078.1	2591.15	16052.3	755.551	448.611	5115.31	2432.09	9203.54	437.388	675.318	2646.34	401.814	433.799	1751.96	889.232	474.082	832.782	344.326	2318.93	351.137	511.3	2623.17	449.283	623.901	1462.15	402.727	3203.61	470.864	447.297	461.395	919.205	927.697	1029.84	748.127	512.303
XM_020471370.1	293.618	1194.93	141.468	55.329	766.333	266.453	1222.15	96.051	93.518	631.292	78.067	69.376	196.973	84.762	60.638	85.038	59.004	417.767	73.219	64.011	380.481	73.352	77.435	228.023	95.162	475.623	65.755	49.7	85.104	185.756	87.846	130.585	91.789	73.398
XM_020507093.1	2.706	176.244	0	0	1.754	0	94.779	0	0	0	139.296	31.897	0	0.771	1.575	0	15.357	0	0	0	0	148.372	0	0	0	0	0	0	1.669	0	0	0	0	0
XM_020464753.1	4.059	0	72.71	0	84.174	0	0	0	0.828	0	0	28.707	0	3.853	58.276	0	0	77.126	17.321	21.337	1.436	85.855	0	27.003	0	36.108	0	0	0	14.363	0	54.41	37.505	92.674
XM_020500154.1	0	0	0	0	8.768	0	0	14.289	0	0	22.195	0	0	0	0	0	0	39.849	14.959	0	0	23.339	0	0	26.645	0	134.532	0	12.515	0	0	0	0	0
XR_002254906.1	0	0	45.049	35.141	0	26.078	7.483	250.843	77.794	50.862	177.564	40.669	0	131.767	44.888	32.256	139.024	30.85	110.222	245.772	34.459	128.366	75.96	18.002	32.736	18.676	117.905	30.252	5.006	10.533	18.342	26.711	0	31.139
XM_020468936.1	16.237	21.149	13.436	19.44	54.362	15.874	0	12.701	9.104	17.951	16.838	2.392	0	3.082	3.938	18.571	14.549	17.996	18.108	21.337	15.794	25.006	8.112	0	13.703	18.676	3.023	12.965	15.853	28.725	26.064	16.818	0	7.414
XM_020452037.1	0	0	0	0	0	0	0	33.34	37.242	0	0	31.1	0	104.026	74.026	70.376	0	0	29.13	0	0	5.835	0	0	0.761	0	0	15.846	0	0	0	0	0	0
XR_002257229.1	1296.25	3605.95	549.276	479.266	3808.87	1391.23	2721.15	207.184	433.66	1035.2	290.071	460.114	575.016	752.072	81.901	403.684	83.252	728.843	125.181	408.566	1167.29	0	252.953	408.042	315.939	1181.59	151.916	378.87	346.255	649.188	613.959	350.205	226.017	404.801
XM_020481125.1	0	0	0	0	0	0	0	0	0	91.253	151.541	0	0	0	0	0	0	1.285	0	13.434	15.794	0	0	0	0	0	0	0	0	0	0	0	0	55.605
XM_020487798.1	0	0	0	0	0	0	0	0	0	73.302	0	247.202	0	326.72	311.067	0	255.415	0	0	0	41.638	216.723	0	0	38.826	169.332	161.741	0	0	128.306	0	0	0	0
XM_020475161.1	2974.07	2107.88	1056.66	326.739	1171.42	925.216	117.227	853.344	190.347	50.862	77.301	470.481	14191.9	4232.71	221.291	175.94	52.538	33.421	25.981	82.187	53.124	151.706	337.025	44.005	49.484	245.282	58.197	625.207	143.508	111.071	248.094	314.591	258.588	758.446
XM_020481030.1	79.832	444.135	19.758	17.944	106.971	131.526	371.633	35.721	43.035	124.164	45.922	18.341	53.831	27.74	17.325	14.662	62.237	196.672	51.175	18.176	156.5	60.015	30.236	72.007	41.871	135.714	40.813	23.769	19.19	6.703	27.03	32.646	45.401	40.035
XM_020479630.1	30517.4	142215	14446.4	7950.14	32217.5	15772.9	33165.2	9466.96	12024.1	40826.1	7650.54	11278	22848.9	17873.3	11535.5	28492.5	8128.83	17006.3	6672.39	8342.01	17189.1	9680.83	11041.4	9223.94	9106.66	13164.3	6982.84	5763.72	12801.4	16894.2	18689.1	20714.5	14247	6797.1
XM_020454428.1	98.775	1251.33	41.887	57.572	473.478	82.771	441.47	43.659	72.001	209.434	55.106	77.35	123.567	91.697	70.876	85.038	17.782	41.134	20.47	22.127	33.023	20.005	57.523	62.006	88.311	87.156	34.011	42.497	41.717	150.328	156.386	121.681	95.737	45.225
XM_020467370.1	62.242	0	102.742	124.116	61.377	250.579	54.872	141.298	62.07	151.091	194.401	45.453	22.022	96.321	56.701	35.188	237.633	200.528	362.946	193.614	124.913	206.72	115.046	174.018	86.788	130.734	359.005	219.687	73.423	41.173	37.648	33.636	26.648	222.418
XM_020454750.1	4.059	10.575	1.581	2.243	3.507	17.008	59.86	1.588	8.276	16.455	23.726	3.19	6.117	6.165	5.513	1.955	21.823	14.14	7.086	7.903	21.537	29.174	4.425	13.001	2.284	8.716	4.535	5.042	5.006	1.915	3.861	3.957	1.974	4.448
XM_020470442.1	93.363	0	88.516	72.525	56.116	65.763	0	65.886	34.759	58.342	58.933	211.318	157.823	245.04	225.228	264.887	80.019	35.992	21.257	33.191	0	59.182	101.771	0	57.097	44.823	14.36	38.175	146.011	142.668	99.431	212.695	128.307	17.052
XM_020467017.1	799.671	5262.64	311.388	299.822	4099.97	879.863	4748.93	203.215	286.348	1392.73	205.116	109.247	353.573	229.628	151.99	223.835	202.877	913.946	285.791	171.487	1689.91	135.868	187.318	1151.12	127.137	1389.52	194.996	186.554	93.447	225.971	208.515	114.756	101.658	243.918
XM_020461836.1	0	0	46.629	6.729	21.043	39.685	99.767	26.989	7.448	68.814	41.329	15.949	0	6.165	22.05	23.459	92.143	91.266	64.559	136.715	93.326	51.68	31.711	23.002	49.484	84.666	8.314	32.413	21.693	37.343	55.025	85.078	77.971	82.295
XR_002256235.1	104.187	10.575	66.387	33.646	47.348	117.92	39.907	23.814	80.277	2.992	43.626	67.781	20.798	134.849	84.264	226.767	63.854	77.126	13.384	47.416	97.633	36.676	228.616	40.004	201.744	235.321	191.973	38.175	312.046	396.407	217.203	399.669	242.796	3.707
XM_020456323.1	198.903	468.809	211.807	186.174	294.608	768.746	1094.95	356.42	364.142	581.926	387.272	241.62	260.592	446.928	291.379	389.023	1142.09	593.872	404.673	459.933	914.591	402.604	208.705	869.089	194.131	708.454	494.293	206.722	186.894	226.929	94.604	192.909	82.906	179.417
XM_020468338.1	1082.46	786.048	958.665	681.889	1669.45	413.853	117.227	944.632	1153.67	236.361	654.383	1287.84	1502.38	2205.36	2783.06	1146.54	229.55	515.46	139.353	211.79	11.486	425.11	2452.83	84.009	2376.78	219.135	171.567	327.729	1178.1	595.568	1744.38	1697.6	1055.08	376.628
XM_020460978.1	100.128	359.538	0	0	0	159.872	301.796	0	64.552	0	0	0	0	0	0	0	0	245.518	0	39.513	0	60.015	0	0	66.233	0	0	0	0	106.283	0	0	0	0
XM_020469195.1	0	0	0	0	0	0	0	64.298	1.655	0	53.575	82.135	0	0	0	35.188	120.433	0	71.645	75.075	0	52.514	0	0	85.266	43.578	0	0	0	0	75.297	90.024	0	0
XM_020477409.1	1313.84	1635.54	3099.66	3061.77	2414.74	6829.14	3514.3	3532.45	1943.19	4619.51	7259.44	1687.35	1128.01	2649.97	1418.31	1682.18	5088.91	9009.63	8883.92	5068.74	3883.78	4790.4	3839.28	6191.63	2802.34	5439.78	8690.19	4267.68	1818.88	2666.65	1191.24	1491.83	712.596	4666.33
XM_020494548.1	0	35.249	98.791	0	0	12.472	0	89.7	62.07	0	311.502	0	0	0	0	0	82.444	155.538	151.949	67.963	0	195.05	186.58	0	0	102.097	66.51	286.673	0	0	0	10.882	0	52.639
XM_020487205.1	4864.32	24029.1	1523.75	828.436	13129.4	5767.86	16406.7	879.54	1213.26	6651.01	785.259	759.946	3354.66	1466.38	727.66	1306.84	863.239	5544.09	872.331	787.892	6041.76	928.573	1060.48	3863.39	893.765	7880.15	946.262	847.775	849.366	1721.59	1429.68	1747.07	1103.44	1138.04
XM_020486820.1	50.064	28.199	3.952	2.243	5.261	60.094	0	0	0	0	1.531	0	39.15	0	0.788	0	0	0	2.362	1.581	0	0	4.425	0	3.806	43.578	0	0	0	67.983	26.064	76.175	52.31	0
XM_020456146.1	35.18	119.846	10.274	28.412	157.826	72.566	74.826	23.02	18.207	185.498	27.553	0	0	7.706	16.538	0	30.714	0	6.298	40.303	167.986	0	20.649	55.006	0	0	13.604	15.846	0	32.555	0	0	15.792	3.707
XM_020475259.1	4.059	0	7.113	9.72	26.304	6.803	0	7.938	2.483	0	5.358	17.543	17.128	11.558	25.988	76.241	3.233	0	3.937	5.532	0	1.667	2.95	4	7.613	3.735	0.756	1.441	15.853	5.745	11.584	16.818	14.805	1.483
XM_020497875.1	64.948	0	0	0	0	0	0	0	40.552	0	20.665	0	0	0	0	0	0	0	0	25.288	0	0	20.649	39.004	19.032	0	19.651	20.168	52.564	0	0	0	0	40.777
XM_020504579.1	0	14.1	12.645	8.972	0	0	0	11.113	16.552	0	4.592	43.061	20.798	54.71	41.738	27.368	0	0	4.724	0	0	0	32.449	0	37.304	22.412	12.093	17.287	46.724	0	68.539	42.539	17.766	19.276
XM_020499029.1	179.96	433.56	43.468	27.664	168.348	104.314	179.581	23.02	15.724	65.822	25.257	15.151	85.641	76.286	22.05	25.414	9.699	75.841	22.832	9.483	34.459	20.839	53.835	64.007	17.51	110.813	21.918	15.846	10.847	21.065	27.995	38.582	17.766	21.5
XM_020478332.1	1293.55	7864	128.033	192.155	676.898	493.222	119.721	180.195	183.726	49.366	69.648	199.356	14943.1	284.339	376.43	74.286	0	0	7.086	45.835	20.101	58.348	90.709	120.012	29.691	212.91	7.558	303.24	70.92	464.39	181.485	170.156	126.333	385.525
XM_020507615.1	0	0	451.276	0	0	0	0	0	0	0	0	610.828	0	556.348	715.848	592.331	0	0	0	0	0	571.814	0	0	0	0	0	0	0	0	0	0	0	0
XM_020500002.1	44.652	0	100.371	59.067	42.087	166.675	92.285	96.051	48.001	192.978	160.726	25.518	42.82	111.732	0	11.729	387.164	200.528	302.324	233.127	338.844	339.254	81.859	159.016	44.155	191.743	224.473	113.085	18.356	9.575	9.653	21.764	11.844	136.416
XM_020482065.1	0	0	6.323	0	0	131.526	0	8.732	93.518	254.312	75.005	67.781	129.684	98.632	92.139	0	54.155	164.536	68.495	1.581	156.5	7.502	94.396	249.025	0	250.262	0	59.784	107.631	178.096	10.619	3.957	0	14.086
XR_002251492.1	0	0	0	0	0	3.402	4.988	32.546	0	40.391	133.173	0	0	0	0	0	46.072	0	0	5.532	11.486	0	0	38.004	12.181	44.823	6.046	3.601	0	0	0	0	0	0
XR_002257493.1	0	0	0	5.981	0	5.669	0	5.557	0	0	0	12.759	12.234	14.641	17.325	12.707	0	0	0	0	0	5.001	19.174	0	11.419	0	0	0	17.521	15.32	26.064	15.828	12.831	5.19
XM_020457879.1	0	507.583	0	0	0	270.989	276.854	88.113	0	137.628	0	70.971	0	86.303	104.739	106.541	0	0	0	0	0	0	141.595	0	213.164	251.508	101.277	0	0	0	0	284.912	85.867	74.139
XM_020477722.1	32.474	0	39.516	21.683	64.884	65.763	49.884	18.258	32.276	154.083	0	8.772	17.128	33.134	0	14.662	59.812	17.996	9.448	23.708	0	35.009	66.372	53.005	14.465	75.95	74.824	87.154	15.018	22.023	23.168	15.828	6.909	60.794
XM_020456517.1	0	0	0	11.963	0	17.008	0	0	0	0	0	0	50.161	18.494	47.251	43.008	0	0	0	0	0	0	26.549	0	19.032	74.705	0	0	0	0	0	0	0	0
XM_020507476.1	259.791	863.595	85.355	49.347	387.55	123.589	319.255	57.154	41.38	200.458	67.352	65.389	134.578	123.29	137.814	77.218	39.606	97.693	64.559	48.206	74.66	37.51	120.208	60.006	87.549	107.077	35.523	48.259	125.152	126.391	109.084	234.459	185.551	45.225
XM_020469005.1	16.237	21.149	28.452	15.701	0	0	0	7.938	30.621	0	13.776	30.302	8.564	4.623	52.763	31.278	0	0	0	0	0	0	14.012	0	0	0	18.895	12.245	15.853	18.193	16.411	22.753	36.518	5.19
XM_020453824.1	0	0	0	0	0	75.968	0	0	0	0	0	0	526.078	3.082	0	51.805	0	0	0	0	0	0	0	6.001	0	0	0	0	0	404.067	0	0	0	0
XM_020470663.1	16.237	45.823	33.984	35.141	21.043	23.811	0	18.258	57.932	0	10.715	39.871	28.139	43.922	52.763	78.196	9.699	0	6.298	11.854	0	9.169	43.511	0	31.975	6.225	4.535	8.643	34.208	21.065	13.515	37.593	25.661	14.828
XM_020504128.1	0	0	29.242	33.646	0	78.235	0	13.495	0	47.871	29.084	0	0	0	25.988	0	0	0	0	0	0	0	0	0	0	0	12.093	0	27.533	36.385	0	36.603	45.401	0
XM_020478664.1	897.092	2213.62	205.485	1015.36	1760.64	641.756	3566.68	1114.51	65.38	1437.61	720.969	333.324	721.828	1284.53	427.619	1134.81	2471.71	1138.9	1435.25	2239.6	1226.15	1050.27	2156.37	4376.45	3791.27	4477.33	1283.35	476.828	3611.89	3924.81	2222.22	4044.18	2952.04	533.803
XM_020494720.1	77990.2	439930	17793.4	12067.6	120423	43041.8	160723	11692	15909.7	80208.6	9728.49	12077.8	55343.4	26773.3	13079	30729.9	9113.31	50610.2	7292.78	8812.22	57224.4	10822	15268.6	29086	11306.1	54602	10278.1	8127.69	16062	30966.7	24784.3	26982.6	18614.4	9695.2
XM_020485223.1	0	0	0	0	0	0	0	0	0	0	0	0	0	221.923	0	225.79	0	0	0	0	0	0	0	0	0	0	0	0	0	0	0	0	0	0
XR_002255172.1	5580.1	20031.9	1036.91	398.516	4205.18	5042.2	16252.1	927.168	753.939	8489.54	1394.49	393.131	2856.73	1454.83	243.341	583.534	1462.98	5517.1	747.937	1826.3	6577.3	2749.04	866.53	2036.21	803.171	10804.9	1261.43	636.731	371.285	835.902	699.875	942.783	643.508	867.431
XM_020473876.1	0	0	0	0	0	0	0	0	0	0	0	181.015	0	173.377	232.316	103.609	16.166	177.39	97.625	53.738	0	0	153.394	0	0	0	0	0	0	91.92	0	0	116.463	0
XM_020470615.1	2886.12	29242.4	789.535	667.683	8042.11	2924.18	13261.6	524.707	809.388	4205.13	489.065	513.542	1974.63	942.401	511.882	1055.64	462.334	3622.36	496.788	484.431	3954.14	592.653	728.622	2287.23	497.128	3801.25	513.188	498.437	564.854	1066.66	1031.95	1195.05	745.166	604.236
XM_020454412.1	0	0	0	59.067	35.072	0	0	0	63.725	0	0	0	20.798	29.281	0	0	27.481	0	0	0	0	4.168	82.597	83.008	0	18.676	0	39.616	0	0	0	0	0	0
XM_020466966.1	33.827	123.371	34.774	32.898	189.391	212.029	202.029	42.866	9.104	179.514	101.793	25.518	11.011	30.052	10.238	25.414	54.963	191.53	65.346	39.513	71.789	57.515	14.749	76.008	17.51	95.872	68.778	46.098	14.184	19.15	27.995	17.807	5.922	57.087
XM_020501601.1	106.893	66.973	198.372	239.259	124.507	695.046	269.372	651.717	247.451	511.616	863.326	222.482	128.461	356.772	193.728	291.278	1105.72	273.798	530.642	837.678	568.568	385.933	323.013	399.041	326.597	496.79	1145.79	252.82	231.114	271.931	232.648	342.291	150.02	265.419
XM_020496686.1	5.412	3.525	12.645	2.243	7.014	1.134	2.494	3.175	4.966	1.496	0.765	0.797	0	209.594	129.939	1.955	149.531	1.285	0.787	0.79	117.734	95.025	1.475	123.013	91.356	446.986	334.064	190.875	2.503	5.745	275.123	279.966	1.974	243.177
XM_020458557.1	51.417	0	0	0	42.087	0	17.459	8.732	0	29.919	0	4.785	12.234	0	0	0	107.501	21.852	28.343	51.367	18.665	10.003	16.224	3	0	0	19.651	5.762	34.208	63.195	153.49	31.657	0	2.224
XM_020480400.1	0	0	0	0	0	0	0	23.02	7.448	0	19.899	15.949	6.117	16.952	0	22.481	29.906	0	87.391	41.884	0	8.335	51.623	0	7.613	4.98	0	15.126	0	0	0	40.56	0	6.673
XM_020505973.1	0	148.045	46.629	17.944	0	0	0	17.464	0	0	0	7.974	37.927	29.281	28.35	86.015	0	0	0	0	0	0	41.298	27.003	25.884	0	0	0	19.19	35.428	12.549	36.603	0	0
XM_020471940.1	85.244	246.741	50.581	14.954	136.782	121.321	279.349	38.103	21.517	189.986	78.832	3.987	28.139	18.494	9.45	23.459	54.963	249.375	75.581	41.884	139.271	110.028	15.487	165.017	12.181	170.577	58.952	32.413	16.687	21.065	10.619	25.721	5.922	38.552
XM_020481032.1	14.884	0	0	29.907	35.072	49.889	12.471	64.298	59.587	46.375	60.463	30.302	11.011	48.546	38.588	31.278	126.091	33.421	89.752	41.094	43.073	65.85	31.711	22.002	29.691	44.823	83.894	14.406	15.018	0	12.549	14.839	0	12.604
XM_020500817.1	897.092	2805.8	430.727	309.542	2740.91	1830.02	3511.81	425.481	491.592	1630.59	492.126	262.353	557.887	541.707	269.329	560.075	494.665	1617.08	504.661	430.693	1958.4	510.132	387.91	995.102	333.449	1394.5	435.341	361.583	332.905	475.88	369.727	361.087	221.083	470.785
XM_020503969.1	0	0	0	0	0	176.88	0	0	232.554	143.612	0	0	129.684	0	0	0	0	0	0	0	0	155.04	307.526	0	76.891	241.547	220.694	0	0	0	0	0	0	0
XM_020458709.1	27.062	0	33.984	27.664	7.014	7.937	0	31.752	29.793	0	15.307	107.652	62.395	150.26	105.526	35.188	7.274	0	5.511	0	0	15.837	98.821	0	66.233	13.696	15.116	7.923	45.055	18.193	76.262	30.668	12.831	9.638
XM_020500735.1	0	0	1.581	0	0	0	0	0	0	0	0	118.019	0	0	0	0	0	0	0	0	0	0	243.366	1	0	0	0	315.484	0	0	0	0	0	0
XM_020504979.1	27631.3	172204	7595.82	4892.85	66318.5	19681.3	78856.1	9131.18	6683.66	37458.7	4915.14	4798.11	17966.2	9115.78	5289.71	20168.6	4751.05	22670	4257.73	7921.59	36306.5	5996.55	6264.09	18065.8	6746.64	35875.9	4775.9	5268.16	5788.71	9651.65	10175.7	15674.1	10692.9	6433.81
XM_020498763.1	0	0	0	0	0	0	0	0	0	0	0	0	0	0	0	0	69.512	0	21.257	15.015	0	55.014	0	36.004	0	0	24.941	0	0	0	0	0	0	0
XR_002253595.1	1799.6	7159.03	327.195	237.016	2958.36	1292.58	2776.03	155.586	424.556	1102.52	212.005	291.06	1082.74	463.11	385.88	665.639	162.464	944.796	133.054	178.599	824.137	156.707	376.848	463.047	325.836	2018.29	248.658	148.379	386.303	691.318	395.791	555.975	387.881	161.624
XM_020452514.1	213.787	49.348	60.855	268.419	112.232	5.669	0	173.844	150.622	71.806	57.402	266.34	330.328	477.75	434.706	265.865	98.61	19.282	86.603	72.704	30.151	58.348	477.144	41.004	294.623	36.108	74.068	61.944	196.906	190.543	92.673	129.596	97.711	76.364
XM_020493711.1	4.059	45.823	1.581	0	0	0	0	0	0	44.879	2.296	0	0	0	0	0	0.808	0	25.194	0	0	13.337	2.212	0	29.691	0	0	2.881	14.184	23.938	0	31.657	17.766	9.638
XM_020496546.1	0	0	0	0	0	0	0	0	0	0	0	258.366	68.512	321.326	266.179	0	0	0	0	0	0	0	311.213	0	11.419	0	0	0	95.95	0	0	0	0	0
XM_020505592.1	381.569	0	223.662	0	157.826	0	0	692.201	0	0	0	21.53	53.831	2320.94	0	0	0	0	0	0	0	0	0	0	0	0	0	0	0	0	12.549	11.871	0	0
XM_020459413.1	335.564	225.592	108.275	88.227	413.855	801.628	1568.84	152.411	58.759	683.651	266.345	59.807	92.981	95.55	51.188	61.579	175.396	1191.6	240.127	158.052	492.472	129.2	131.27	705.072	48.723	735.846	355.982	173.589	66.748	92.878	53.094	35.614	29.609	220.194
XM_020506460.1	60.889	35.249	0	29.16	7.014	17.008	0	11.907	0	0	8.419	0	166.387	102.485	0	13.684	0	0	0	0	0	0	10.325	0	0	12.451	8.314	18.007	0	0	0	0	0	18.535
XM_020467660.1	542.585	1681.37	269.501	62.806	2914.52	774.415	1042.57	127.009	213.52	216.913	275.53	34.289	269.156	90.156	111.039	432.03	139.832	425.48	141.714	136.715	1066.78	88.356	91.447	194.02	143.886	403.408	35.523	88.595	21.693	105.326	43.441	49.464	43.427	121.589
XM_020470697.1	62.242	0	175.452	49.347	75.406	6.803	0	92.082	14.897	8.976	32.91	107.652	99.098	221.152	247.278	48.872	0	11.569	12.597	0	0	9.169	123.895	0	55.575	0	0	10.804	109.3	70.855	149.628	67.271	36.518	0
XR_002256625.1	64.948	571.03	23.71	17.197	98.203	43.086	114.732	16.67	13.242	52.358	24.492	3.19	33.033	12.329	7.875	25.414	8.083	51.417	12.597	6.322	63.174	8.335	14.012	52.005	17.51	34.862	13.604	12.965	14.184	16.278	14.48	24.732	3.948	22.242
XM_020458783.1	0	0	0	0	42.087	0	0	0	0	38.895	0	197.761	0	0	0	135.865	0	0	0	0	77.532	0	0	0	0	0	0	0	126.821	0	161.213	161.253	0	0
XM_020501860.1	50.064	158.62	28.452	14.954	57.87	19.275	37.413	4.763	9.931	0	12.246	23.923	46.491	33.134	33.863	36.165	0	12.854	0	0	0	3.334	25.812	0	8.374	11.206	0	6.483	0	29.683	34.752	17.807	10.857	7.414
XM_020476669.1	21.649	35.249	3.161	5.981	7.014	21.543	92.285	0.794	1.655	17.951	13.011	3.19	8.564	4.623	0.788	1.955	4.041	29.565	18.108	6.322	28.716	5.001	9.587	20.002	3.806	11.206	9.07	12.245	8.343	5.745	0	0	2.961	14.828
XM_020495190.1	476.284	616.854	224.452	186.174	580.449	1140.65	2037.75	277.833	186.209	1579.73	431.663	90.906	173.728	207.282	92.139	179.85	342.709	1523.24	438.527	339.023	979.201	349.257	286.139	1268.13	133.989	1207.73	496.561	371.667	107.631	269.059	111.015	143.446	74.023	391.456
XR_002254037.1	67.654	24.674	27.661	29.16	96.449	56.692	74.826	38.103	10.759	49.366	35.972	7.177	6.117	3.082	0	14.662	35.564	92.551	43.302	41.884	20.101	44.178	22.862	56.006	6.852	56.029	17.383	38.175	15.018	34.47	19.307	0	0	19.276
XR_002257539.1	1201.54	10909.5	529.518	129.35	3929.87	1083.95	4576.83	231.792	261.52	1403.2	155.368	258.366	1315.19	359.083	270.904	171.053	191.561	970.505	232.254	211	1295.07	225.892	253.69	733.075	245.138	1619.86	210.868	182.232	319.555	386.832	322.425	514.425	328.663	237.987
XM_020466848.1	113.659	0	0	0	0	0	0	0	0	0	0	0	195.75	231.94	0	0	0	0	0	0	0	0	0	0	0	0	0	0	0	0	0	0	0	0
XM_020478422.1	82.538	0	167.549	0	250.768	27.212	0	117.484	11.586	13.464	36.737	78.148	210.431	201.117	180.34	64.511	0	30.85	0	2.371	0	0	162.981	0	0	21.166	2.267	4.322	30.871	91.92	165.074	90.024	73.036	0
XM_020462338.1	208.374	683.826	86.936	38.132	392.811	107.715	177.087	66.68	46.345	127.156	47.452	102.868	157.823	127.143	83.476	161.278	18.59	38.563	16.533	33.981	31.587	19.172	54.573	67.007	50.246	63.499	22.674	24.49	87.607	138.838	116.807	259.191	195.421	30.397
XM_020490165.1	82.538	0	0	0	0	62.361	0	31.752	0	0	0	55.022	0	0	0	3.91	0	0	0	0	0	0	0	0	115.717	0	143.602	0	0	149.371	0	0	0	0
XM_020506692.1	0	0	0	0	3.507	0	0	0	101.794	0	0	78.945	0	15.411	0	1.955	92.952	0	110.222	165.165	0	40.01	53.835	0	0	0	83.138	0	0	0	3.861	0	0	43.001
XM_020507561.1	9.472	0	0	6.729	0	13.606	0	7.938	0	22.439	76.536	34.289	42.82	112.502	24.413	58.647	2.425	15.425	0	7.112	0	0	6.637	55.006	51.768	64.745	25.697	4.322	15.018	71.813	12.549	27.7	0	11.121
XM_020466289.1	185.372	148.045	853.552	637.028	149.058	716.589	172.099	2036.12	941.803	379.972	3320.13	614.815	157.823	536.313	649.697	367.519	5478.5	626.008	2568.18	3084.39	959.1	3038.28	504.431	1181.12	401.966	1527.72	4557.48	1293.63	332.071	264.271	229.752	247.32	162.851	1350.82
XM_020471786.1	16.237	0	25.29	29.16	28.058	15.874	9.977	65.886	33.104	13.464	55.106	19.138	45.267	76.286	65.363	69.399	29.906	32.136	22.044	24.498	0	22.506	67.11	21.002	114.195	27.392	40.057	10.084	123.484	75.643	84.95	137.51	120.411	28.173
XM_020475627.1	41.945	0	117.759	0	0	0	0	10.32	140.691	0	0	102.07	0	173.377	32.288	0	0	0	0	0	0	0	24.337	10.001	0	0	15.116	0	22.527	57.45	0	0	84.88	60.794
XM_020507002.1	23301.4	118619	22352.8	8219.31	24894.4	202815	408447	34595	11302.5	217814	69294.9	3701.65	8540.82	14194.6	3754.85	2819.93	159816	211202	113043	86860.9	370507	117105	14645.5	162961	8174.83	161612	88734	46238.6	4669.85	5347.66	6229.37	7879.61	5690.9	54125.4
XM_020469220.1	44.652	0	58.484	0	0	83.904	0	78.587	0	275.255	0	0	0	0	0	0	96.185	0	0	30.03	234.032	0	0	43.004	50.246	67.235	0	226.169	0	0	0	0	48.362	321.765
XM_020464376.1	0	0	3.161	6.729	0	12.472	0	0	0	0	29.849	0	0	0	0	0	9.699	0	9.448	18.966	18.665	22.506	22.862	0	10.658	0	29.476	0	0	0	0	0	0	14.086
XM_020469204.1	31.121	116.321	56.903	50.843	52.609	27.212	19.953	24.608	73.656	44.879	62.76	106.855	35.48	69.351	108.677	61.579	16.166	33.421	3.937	19.757	7.179	8.335	35.399	37.004	20.555	27.392	14.36	26.651	47.558	122.561	70.47	56.389	33.557	17.052
XM_020484230.1	24.355	133.945	10.274	6.729	52.609	187.084	815.598	14.289	7.448	142.116	25.257	11.961	37.927	42.381	10.238	19.549	20.207	21.852	12.597	13.434	83.275	10.003	0	114.012	4.568	188.008	22.674	15.846	20.024	0	0	0	0	23.725
XM_020477664.1	0	49.348	0	6.729	21.043	18.141	0	38.103	0	67.318	16.838	0	7.341	0	0	0	9.699	52.703	18.108	15.805	8.615	26.674	50.886	0	0	28.637	12.849	0	0	6.703	14.48	3.957	6.909	2.966
XM_020486266.1	320.68	821.297	231.565	58.319	231.478	435.396	658.464	126.216	125.794	1314.94	87.251	138.752	128.461	141.784	121.277	201.353	177.821	442.19	160.61	161.214	2315.91	110.862	148.969	1482.15	135.511	351.114	126.974	103.001	57.57	101.496	167.97	198.845	137.19	126.778
XM_020477036.1	28541.9	216970	10629.1	5437.17	51289.9	26559.2	88092.1	5801.95	9495.83	44124.7	6395.35	6308.43	20213.6	8953.19	7660.91	11514.3	7919.49	27414.5	5476.48	6355.29	30104	8409.67	8013.37	21041.2	6482.46	35702.9	6626.86	5917.85	6622.22	10128.5	12470.3	16052	10773.8	7190.03
XM_020500701.1	32.474	0	0	0	31.565	0	0	0	0	0	0	25.518	0	0	0	0	0	0	0	0	0	0	45.723	0	0	31.127	15.872	0	0	52.663	72.401	51.443	0	13.345
XM_020457164.1	0	0	0	0	0	0	0	0	0	0	352.066	0	0	274.321	0	0	556.902	169.678	477.105	272.64	0	373.43	0	0	0	0	428.539	0	0	101.496	0	0	0	250.591
XM_020494832.1	0	0	0	0	0	0	0	0	0	0	0	124.398	0	85.533	0	0	0	0	0	0	0	44.178	70.797	0	0	0	0	92.196	0	0	0	0	0	28.173
XM_020507017.1	2029.62	11054	399.905	366.366	4587.47	2138.43	5983.55	396.904	645.524	1925.29	357.423	370.803	1438.76	695.82	325.242	883.609	352.408	1920.44	331.454	288.446	2466.67	328.418	496.319	1530.16	318.984	3382.9	437.608	327.009	453.885	936.44	561.831	615.332	441.178	367.731
XM_020509051.1	37.886	0	24.5	25.421	150.811	171.21	256.901	34.134	28.138	139.124	69.648	20.733	42.82	35.446	21.263	28.346	33.139	134.971	47.238	24.498	58.867	43.345	19.912	46.005	22.078	89.646	34.767	17.287	7.509	21.065	33.787	17.807	0	22.242
XM_020507418.1	17.59	253.791	0	0	0	0	0	0	0	8.976	2.296	0	0	0	0	0	62.237	5.142	32.279	2.371	2.872	3.334	0	4	56.336	88.401	0	43.937	3.337	0	2.896	0	66.127	5.19
XM_020488406.1	0	0	10.274	201.127	0	0	0	12.701	13.242	0	35.207	15.949	13.458	326.72	404.781	30.301	227.126	0	11.022	0	5.743	238.395	262.54	144.015	10.658	4.98	19.651	3.601	15.018	4.788	13.515	7.914	0	8.897
XM_020508061.1	443.81	2583.74	216.549	56.076	247.261	470.545	1015.13	53.979	292.969	876.629	159.96	120.411	486.928	165.671	88.201	113.383	62.237	452.474	72.432	65.592	302.949	143.37	244.841	171.017	51.768	825.493	102.033	77.791	69.251	104.368	82.054	168.178	124.359	112.692
XM_020471065.1	50.064	81.072	47.42	14.954	115.739	80.503	189.558	56.36	37.242	212.425	20.665	11.164	19.575	67.039	12.6	31.278	33.139	71.984	37.791	56.109	245.518	21.672	16.962	110.011	22.078	78.44	51.394	37.455	13.35	16.278	25.099	18.796	15.792	55.605
XM_020481704.1	0	0	0	0	0	0	0	0	0	0	723.265	0	0	406.088	367.768	0	0	0	476.318	0	0	0	0	0	0	0	0	168.547	0	0	0	0	0	0
XR_002257046.1	911.976	3172.39	191.259	157.014	1704.52	315.209	1631.2	234.173	145.657	834.742	191.34	196.167	446.555	119.438	61.426	265.865	157.614	713.417	150.375	108.266	818.394	146.705	106.933	584.06	180.428	687.288	162.497	209.603	153.52	379.172	224.925	372.958	99.685	143.089
XM_020456326.1	158.31	0	88.516	0	561.159	57.826	0	0	96.829	0	0	0	165.164	0	0	0	0	254.517	37.791	0	0	0	0	0	0	0	0	0	0	0	0	116.735	97.711	0
XM_020507187.1	6.765	21.149	3.952	2.991	3.507	70.298	47.389	7.144	0	59.838	13.011	0	0	2.312	1.575	0	12.124	51.417	18.895	11.854	31.587	7.502	0	21.002	2.284	59.764	15.872	7.203	0	7.66	0	0	0	11.862
XM_020459978.1	14.884	0	26.081	4.486	0	0	0	9.526	29.793	0	33.676	94.894	36.703	57.022	81.901	41.053	8.891	0	8.66	6.322	0	9.169	30.236	0	45.678	0	3.779	0	39.214	26.81	28.96	76.175	43.427	6.673
XM_020497877.1	0	0	523.196	0	0	674.637	0	0	0	0	397.222	0	0	0	0	0	459.909	0	0	0	0	0	0	0	0	0	498.072	370.946	0	0	0	487.715	0	438.164
XM_020509380.1	47.358	207.968	124.871	234.026	203.42	590.733	740.772	210.359	42.207	668.691	299.256	35.884	14.681	21.576	20.475	0	348.367	633.72	603.861	316.895	244.082	677.675	8.112	290.03	54.052	234.076	691.557	148.379	52.564	22.023	20.272	51.443	40.466	367.731
XM_020476088.1	0	0	44.258	67.292	0	0	0	0	0	0	0	0	0	80.909	0	85.038	216.618	0	0	0	43.073	47.512	0	0	146.169	204.194	5.291	78.511	231.114	199.161	100.396	0	0	0
XM_020502086.1	12.178	0	16.597	52.338	71.898	0	0	38.897	130.76	0	23.726	74.958	0	57.792	95.289	32.256	29.098	12.854	11.022	17.386	0	20.839	155.607	0	202.506	0	9.07	35.294	47.558	22.023	115.841	164.22	92.776	33.363
XM_020481814.1	0	0	0	0	0	0	0	367.533	205.244	375.484	100.262	237.633	0	0	0	0	0	0	0	0	0	0	0	0	268.739	0	0	0	0	0	0	0	0	0
XM_020457440.1	6469.08	64991.7	1865.96	1414.62	13936	7063.85	26253.8	1085.93	1905.95	8872.5	1008.74	1059.78	4814.23	2065.11	1206.47	2398.65	1042.68	6326.92	829.817	1130.87	7501.94	1230.32	2008.14	4765.49	1064.3	8970.85	1187.36	982.468	1379.18	2747.08	2258.91	2286.22	1543.63	1112.83
XM_020471380.1	0	0	0	8.225	0	0	0	0	0	0	6.123	27.91	0	29.281	18.9	2.932	0	0	0	0	0	0	10.325	10.001	0	0	0	4.322	4.172	0	8.688	4.946	0	11.862
XM_020471286.1	0	0	0	48.6	0	0	0	0	0	0	0	0	0	37.758	22.05	0	0	178.676	54.324	84.558	166.55	58.348	0	129.013	0	0	0	0	0	0	20.272	0	0	0
XM_020474894.1	0	0	22.919	0	224.464	98.644	79.814	0	0	0	39.799	0	0	0	0	59.624	27.481	20.567	0	18.966	0	0	0	27.003	20.555	93.382	23.43	118.127	0	0	0	0	0	0
XM_020460492.1	0	207.968	0	0	555.898	151.935	641.005	166.7	109.243	1017.25	0	0	173.728	0	0	0	0	0	0	0	0	0	244.841	442.045	0	0	0	105.161	0	0	0	0	0	45.225
XM_020476772.1	138.014	49.348	102.742	240.755	110.478	954.696	942.801	1029.57	73.656	1030.71	1278.92	0	0	33.134	0	13.684	1425.8	3223.88	3359.42	1329.22	501.087	2719.03	63.423	888.091	76.891	1160.42	3073.08	787.271	29.202	11.49	0	21.764	16.779	753.997
XM_020497066.1	508.758	246.741	176.243	191.407	1125.83	2052.26	2581.48	264.338	114.208	2065.91	1070.74	102.868	117.45	167.213	66.938	135.865	458.293	1816.32	758.959	499.446	752.348	480.124	194.693	779.08	189.564	1015.99	801.904	260.023	173.544	469.177	78.193	149.381	78.958	308.42
XM_020479459.1	0	0	8.694	12.711	0	0	0	8.732	12.414	0	13.011	10.367	0	14.641	0	0	12.932	0	23.619	10.273	18.665	15.837	21.387	5.001	0	14.941	17.383	10.804	0	0	0	0	0	0
XM_020461224.1	236.789	158.62	0	0	366.507	247.178	67.343	57.948	24	142.116	0	0	8.564	0	0	0	0	8.998	0	0	241.211	0	0	0	0	3.735	0	0	0	0	9.653	221.599	8.883	0
XM_020470802.1	0	0	14.226	22.431	0	0	0	5.557	0	0	7.654	19.138	0	25.429	48.826	7.82	0	0	0	0	0	0	24.337	0	8.374	0	12.849	5.762	8.343	14.363	15.446	7.914	0	8.897
XM_020483645.1	0	0	0	0	0	0	0	0	11.586	43.383	0	39.074	34.256	0	50.401	0	12.124	0	0	0	0	0	0	0	0	0	0	0	0	18.193	23.168	37.593	66.127	32.621
XM_020467468.1	12.178	0	51.371	0	0	0	0	0	0	0	0	0	0	0	143.327	239.474	0	24.423	0	0	0	0	0	0	0	0	3.023	14.406	0	0	6.757	0	0	0
XM_020454175.1	6.765	7.05	75.871	17.944	89.435	55.558	2.494	52.391	0	14.96	45.922	0	0	0	0	4.887	77.595	0	37.003	67.963	35.894	30.008	2.212	91.009	54.814	82.176	39.302	0	0	6.703	0	0	0	129.744
XM_020455790.1	66.301	0	33.984	10.468	0	5.669	0	3.969	0	0	38.268	16.746	110.109	13.1	11.025	91.88	0	0	36.216	27.659	61.738	18.338	7.375	2	10.658	4.98	5.291	5.042	5.006	21.065	14.48	0	0	4.448
XM_020462728.1	0	0	0	559.269	0	0	0	0	0	0	0	0	0	0	0	0	0	0	0	0	0	0	586.29	0	0	0	0	261.463	0	0	0	0	0	0
XM_020452505.1	0	0	9.484	0	0	0	0	0	0	0	0	0	0	82.45	148.84	0	50.113	0	218.87	34.772	17.229	0	92.184	159.016	81.459	0	21.162	136.854	263.654	0	0	0	0	319.541
XM_020506107.1	12.178	49.348	44.258	53.086	103.464	0	39.907	0	21.517	74.798	45.156	0	0	6.935	0	3.91	42.839	0	0	0	0	0	0	0	0	9.961	8.314	0	0	0	24.134	0	0	17.052
XM_020459039.1	0	0	0	0	0	174.612	0	65.886	0	0	0	0	0	155.654	0	0	0	149.111	0	0	0	0	0	26.003	0	226.606	0	0	0	0	276.089	0	165.812	0
XM_020489236.1	23611.3	40705.3	6460.12	8457.82	43640.6	37694.6	319400	12008.7	8191.54	69374.9	12248.8	5240.68	8984.92	8542.48	3917.87	9758.8	16496.1	171333	25710.9	16724.3	35850	24122.9	12684.5	52424.4	15060.8	89241.6	37301.8	11890.5	11599.1	29180	7259.4	12271	8212.62	14357.8
XR_002253477.1	64301.1	248377	16371.6	14905.9	87409.3	242196	915854	52593.8	32735.5	227155	73688.1	2458.46	13805.3	10793.3	7315.19	6617.3	19564.3	410093	89494.2	46165.5	532415	91203.5	10922.7	195299	3170.81	456558	53117.6	33408.2	8196.64	53320.6	11683.6	7280.11	4940.8	38123.2
XM_020490230.1	0	0	0	0	0	0	37.413	0	0	335.094	6.888	0	0	0	48.038	182.782	0	0	0	64.802	170.858	0	0	146.015	0	0	9.07	0	2.503	0	0	0	0	0
XM_020466413.1	35.18	0	24.5	0	45.594	0	0	1.588	0	0	0	19.138	12.234	33.134	20.475	45.94	0	0	33.854	0	0	0	8.85	0	6.09	4.98	0	0	11.681	0	0	31.657	0	10.38
XM_020458764.1	0	0	0.79	0	0	0	0	193.689	0	0	0	31.1	0	104.026	0	210.15	78.403	2.571	0	85.348	0	105.027	139.382	0	64.71	0	0	41.776	0	21.065	0.965	0	0.987	0
XM_020477713.1	0	0	0	80.002	8.768	0	0	0	240.003	4.488	6.123	0	44.044	199.576	244.128	253.158	0	0	0	6.322	0	0	8.112	0	7.613	0	48.371	0	203.581	129.263	0	0	0	40.035
XM_020505934.1	0	0	18.968	33.646	24.551	109.983	32.424	35.721	7.448	34.407	76.536	17.543	39.15	36.987	14.963	25.414	33.139	73.27	62.197	30.03	20.101	54.181	26.549	46.005	26.645	22.412	64.243	25.93	8.343	17.235	8.688	21.764	0	8.897
XM_020487954.1	0	0	0	0	0	645.157	0	0	162.209	0	0	0	0	147.948	158.29	81.128	109.117	0	64.559	286.865	0	46.679	0	135.014	0	0	0	0	0	0	0	0	0	74.881
XM_020480624.1	0	0	0	0	0	0	0	0	232.554	0	0	144.334	0	0	0	0	51.73	0	0	0	0	126.699	0	0	0	0	0	0	0	0	0	50.453	0	0
XM_020486634.1	0	468.809	0	0	413.855	0	0	0	0	10.472	0	11.961	0	0	0	0	0	32.136	0	0	0	0	0	0	0	0	0	0	0	0	0	26.711	0	0
XM_020485543.1	0	144.52	0	0	199.913	0	107.25	0	0	8.976	0	0	0	0	0	0	15.357	0	0	0	0	19.172	0	0	0	0	31.744	0	0	0	0	0	0	0
XM_020492591.1	186.725	52.873	170.71	199.632	175.362	134.927	0	107.958	326.073	112.197	83.424	348.475	422.086	304.373	415.018	591.354	37.989	68.128	29.917	52.948	28.716	54.181	233.779	58.006	165.963	104.587	27.965	45.378	221.937	249.909	187.277	278.977	128.307	71.915
XM_020454061.1	286.853	91.647	82.194	38.88	170.101	449.002	47.389	467.553	576.006	230.377	75.771	652.294	277.72	885.379	770.186	43.985	848.69	293.08	592.051	847.951	208.188	0	744.109	385.039	462.109	459.437	564.583	34.574	543.995	458.645	512.598	590.6	333.598	625.736
XM_020492888.1	0	0	0	0	0	11.338	0	0	182.071	0	8.419	165.864	0	40.84	246.491	0	50.113	0	0	0	0	181.714	0	0	0	0	0	159.903	0	0	97.5	0	0	0
XM_020465695.1	23.002	0	0	0	0	0	0	6.35	0	0	0	7.177	0	23.888	27.563	10.752	0	0	0	0	0	0	10.325	0	0	0	0	10.804	0	0	11.584	0	0	0
XM_020488421.1	28.415	38.774	16.597	12.711	22.797	86.172	294.314	42.072	15.724	290.215	70.413	0	3.67	28.511	11.813	12.707	90.527	88.695	33.067	35.562	159.371	67.517	15.487	57.006	13.703	36.108	53.662	65.546	10.012	6.703	16.411	10.882	5.922	77.846
XM_020497506.1	427.573	835.396	143.049	166.734	1222.27	312.941	316.761	96.845	231.727	399.42	48.218	78.945	342.562	357.542	100.014	147.594	56.579	302.078	29.917	36.352	122.041	45.845	169.619	218.022	159.112	678.572	95.987	73.469	174.379	335.127	412.202	417.476	271.418	111.209
XM_020463640.1	204.315	74.022	3.952	5.981	126.261	212.029	0	0	0	158.571	0	0	7.341	7.706	0	0	8.891	213.383	0	6.322	119.17	0	0	227.023	0	4.98	0	0	0	0	74.332	3.957	265.496	0
XM_020498971.1	0	0	0	0	0	0	0	0	0	0	0	165.067	0	0	0	231.654	198.028	167.107	0	0	0	0	0	0	146.931	0	222.205	0	120.146	0	0	0	0	0
XM_020494065.1	100.128	59.923	65.597	58.319	80.667	201.824	236.947	64.298	17.38	194.474	132.407	19.138	22.022	26.199	33.863	53.759	66.279	266.085	92.114	93.251	132.092	76.686	34.661	83.008	35.02	131.979	95.987	38.175	36.711	77.558	28.96	50.453	29.609	35.587
XM_020497913.1	18.943	0	11.065	0	0	0	0	0	0	0	0	0	0	6.165	34.65	16.617	0	0	0	0	0	0	0	0	0	0	0	0	10.012	17.235	21.238	83.099	47.375	2.224
XM_020477423.1	32628.2	165525	11711	8437.63	53483.7	13307.9	44862.9	8038.1	11412.5	41026.5	6385.4	10958.2	22402.4	15922.2	11190.5	28053.6	6522.79	16942.1	5022.2	6143.5	16044.8	7320.22	8734.62	9608.98	8402.46	15648.2	6082.68	4665.28	11344.6	19335.8	16927.3	21171.6	14518.4	5570.09
XM_020464179.1	32.474	70.498	15.807	53.086	70.145	32.881	0	30.165	9.104	0	15.307	72.566	391.5	15.411	23.625	10.752	10.508	0	1.575	5.532	0	0	32.449	0	0	12.451	11.337	9.364	14.184	0	25.099	12.861	4.935	23.725
XM_020493143.1	0	0	0	12.711	0	0	0	0	0	0	9.95	26.315	51.384	51.628	0.788	33.233	56.579	0	0	0	0	0	30.236	45.005	0	0	0	7.923	0	0	0	3.957	0	0
XM_020476444.1	901.152	6425.85	558.76	297.579	1730.82	510.23	1623.71	295.297	436.97	1445.09	317.624	408.282	622.73	531.69	459.119	850.376	322.502	718.559	255.873	329.539	485.293	363.427	495.581	436.045	424.805	691.023	275.111	256.421	433.861	639.613	711.459	839.898	608.964	336.593
XM_020502108.1	5708.65	25315.7	2063.54	2671.48	25865.9	18690.3	33965.8	3987.3	3263.21	13474.1	3866.6	749.58	2652.41	1326.14	1263.95	1974.44	5122.85	19677.5	3351.55	2920.02	21684.6	4122.73	1121.69	7299.75	1336.08	11677.7	3209.88	2341.64	1349.14	2609.2	1201.86	1376.09	978.093	2943.33
XM_020452986.1	44.652	690.876	33.194	5.981	40.333	95.243	688.395	15.082	68.69	261.792	16.073	22.328	12.234	108.65	5.513	11.729	238.441	257.087	206.273	124.861	113.427	31.675	26.549	42.004	14.465	21.166	148.137	19.448	37.546	15.32	22.203	35.614	44.414	478.199
XM_020487825.1	47.358	444.135	31.613	38.132	175.362	55.558	179.581	22.227	14.069	35.903	25.257	46.251	90.534	49.316	18.9	46.917	12.124	60.416	4.724	13.434	24.408	17.505	48.673	15.002	16.749	26.147	15.116	13.685	45.055	29.683	45.371	27.7	19.74	15.569
XM_020507739.1	18.943	0	14.226	3.738	0	9.071	0	0	17.38	10.472	4.592	15.151	18.352	18.494	36.226	40.075	0	7.713	0	0	0	0	29.499	6.001	10.658	21.166	0	0	26.699	38.3	12.549	18.796	16.779	2.224
XM_020481790.1	104.187	98.697	271.872	137.574	403.333	56.692	0	311.967	53.794	0	164.552	1210.49	335.222	720.478	782.786	207.218	92.952	7.713	66.133	44.255	17.229	70.852	567.853	7.001	485.709	54.784	18.895	51.14	470.572	171.393	947.004	507.5	354.324	38.552
XM_020485380.1	0	0	0	124.863	201.666	0	49.884	0	239.175	184.002	101.793	0	0	0	0	325.489	0	0	0	0	0	0	0	0	0	226.606	184.415	0	0	179.053	173.762	0	0	153.468
XR_002256385.1	3423.29	16140.4	938.116	287.859	3800.1	1586.25	3863.49	242.905	699.318	1147.4	544.171	522.313	1104.76	937.007	749.711	826.918	131.749	1084.91	295.238	193.614	575.747	597.654	384.223	321.033	431.657	1517.76	172.322	433.611	592.387	1514.77	757.796	1160.42	804.385	475.233
XM_020467399.1	184.019	197.393	50.581	0	29.812	0	0	160.349	5.793	0	0	99.678	340.116	520.131	43.313	0	0	0	14.959	9.483	0	3.334	0	6.001	0	4.98	0	67.707	9.178	135.966	0	15.828	6.909	114.175
XM_020455327.1	0	0	0	23.178	0	0	0	0	0	0	0	0	0	0	0	0	0	0	14.959	0	0	30.008	17.699	122.012	70.04	68.48	0	0	0	49.79	0	0	0	46.708
XM_020499007.1	589.943	253.791	263.969	78.507	831.217	115.652	104.756	260.369	165.519	131.644	68.882	103.665	426.98	536.313	239.403	180.827	44.455	104.12	40.152	22.127	45.945	30.008	205.755	66.007	69.278	124.509	106.568	18.727	165.201	337.042	189.208	465.951	287.21	34.104
XM_020453925.1	0	0	0	0	0	80.503	0	0	0	28.423	11.48	86.919	0	0	4.725	12.707	0.808	28.28	55.898	35.562	33.023	79.187	39.086	0	8.374	46.068	15.116	0	11.681	35.428	56.955	76.175	0	0
XM_020463061.1	41.945	0	0	0	24.551	0	14.965	96.845	0	25.431	0	0	0	0	0	1.955	82.444	26.994	84.241	0	43.073	0	0	0	0	31.127	0	0	0	0	0	0	0	0
XM_020467260.1	0	0	6.323	1.495	0	0	0	0	0	0	0	0	0	7.706	2.363	2.932	0	23.138	0	6.322	0	35.009	0	0	0	0	0	0	27.533	0	27.995	14.839	4.935	26.69
XM_020508809.1	529.055	430.035	203.114	229.539	491.014	1327.73	1873.13	281.008	147.312	1525.87	368.904	28.707	254.475	212.676	44.888	121.203	293.404	1560.52	531.429	350.876	904.541	405.938	206.492	895.092	130.943	943.776	468.596	309.722	167.704	180.011	141.906	150.37	81.919	349.196
XM_020508349.1	117.718	10.575	15.807	6.729	26.304	7.937	84.802	32.546	4.138	32.911	44.391	19.138	106.439	19.264	20.475	34.211	86.486	12.854	83.454	15.015	109.119	46.679	5.162	23.002	83.743	7.471	33.255	128.211	27.533	11.49	4.827	19.786	8.883	5.931
XM_020504443.1	43646.3	254320	17615.6	10599.2	58130.8	23159.9	73478.6	11505.5	16099.2	53499.8	9031.25	12806.6	36610.1	22798.7	12860.8	32559.6	10236.8	25568.6	8160.39	9862.47	27276.9	11114.5	13896.2	15442.6	11100.5	24868.1	8194.39	7138.74	15198.5	23321	19533.8	25932	17065.8	8715.08
XM_020455553.1	871.384	6711.37	537.421	389.544	2649.72	1122.51	4554.38	499.305	597.524	2579.02	483.708	348.475	530.972	488.538	413.443	665.639	671.678	1064.34	526.705	561.086	1257.74	641.832	443.958	736.075	408.818	859.11	626.558	260.023	558.179	704.723	661.261	745.917	531.98	335.851
XM_020458290.1	0	0	0	5.981	0	0	0	0	0	0	0	19.936	3.67	23.888	14.963	14.662	0	0	1.575	0	0	0	0	8.001	0	0	6.802	0	10.012	8.618	0	0	6.909	2.966
XM_020467612.1	0	0	0	0	0	0	0	142.092	0	163.059	0	0	304.636	82.45	0	0	0	0	0	0	0	0	0	0	0	0	0	0	56.736	0	0	0	0	0
XM_020464363.1	11375.3	18999.1	24955.3	24448.6	15903.6	75976.6	80370.1	36531.9	9485.07	63044	68789	1131.55	1435.09	9007.91	794.599	1426.09	67560.6	98888.7	100678	56065.2	59220.1	75528.7	10700.7	67154.9	5233.93	29878.3	73910.5	58779.5	1796.35	2278.86	1409.4	2911.45	1890.06	71526.7
XM_020491234.1	0	0	0	0	0	0	0	72.237	39.725	0	0	0	0	2.312	0	23.459	0	0	106.286	0	0	37.51	52.361	0	0	6.225	0	5.042	0	0	36.683	53.421	0	79.329
XM_020508471.1	8.118	0	7.113	0	0	0	0	0	0	0	6.123	19.936	15.905	10.788	29.138	14.662	0	0	0	0	0	0	0	0	5.329	0	0	0	5.84	10.533	7.723	20.775	12.831	0
XM_020462790.1	0	0	0	0	0	0	0	54.773	122.484	0	0	0	0	110.961	0	0	0	0	0	66.382	0	0	0	0	0	112.058	0	0	0	0	0	0	0	0
XM_020474162.1	0	0	0	108.414	0	0	0	0	0	0	133.173	0	0	0	0	0	89.719	0	467.658	0	0	0	0	55.006	154.544	0	0	0	0	0	0	0	0	0
XM_020456043.1	4.059	0	5.532	0	1.754	10.205	0	0	0.828	5.984	0.765	127.588	2.447	217.299	177.19	1.955	0.808	0	0.787	0	8.615	0	0	0	0.761	0	217.67	0	0	120.646	0	4.946	0	0
XM_020468144.1	884.915	4614.07	497.905	1357.05	4868.05	7346.17	5202.87	1315.34	192.002	4136.31	6307.33	243.215	179.845	516.279	60.638	122.18	737.956	4519.6	8437.52	1445.39	8765.43	14339.5	572.278	3623.37	335.733	4496.01	1912.17	2742.84	359.604	369.597	266.435	303.709	410.582	1112.09
XM_020453101.1	146.133	602.754	101.162	49.347	399.826	125.857	793.15	70.649	10.759	210.929	63.525	3.987	8.564	20.035	14.963	79.173	64.662	155.538	127.543	59.27	281.413	80.021	25.812	392.04	19.794	326.213	99.766	63.385	25.03	146.498	24.134	3.957	2.961	70.432
XM_020501663.1	60.889	179.769	162.807	212.343	103.464	217.698	0	192.102	310.348	14.96	428.602	714.493	41.597	341.36	1039.52	102.632	287.746	93.837	24.406	351.667	67.482	598.488	792.045	14.001	681.363	38.598	25.697	437.213	612.412	67.983	698.91	974.44	685.948	486.354
XM_020453986.1	336.917	257.316	218.13	215.333	406.84	799.36	1062.52	365.152	108.415	984.338	425.54	44.656	80.747	156.425	52.763	54.737	313.611	1695.49	540.877	286.075	690.61	433.445	168.881	724.074	93.64	585.191	435.341	253.54	49.227	112.028	34.752	45.507	36.518	237.987
XM_020497064.1	112.306	0	16.597	104.676	733.014	597.536	152.145	84.144	35.587	1081.58	693.416	0	40.373	10.788	7.088	62.556	166.505	182.532	44.876	165.955	278.541	149.205	122.42	216.022	65.472	760.748	176.101	93.637	39.214	262.356	8.688	45.507	45.401	97.864
XM_020452912.1	113.659	81.072	37.936	26.169	112.232	153.069	463.918	57.154	17.38	181.01	87.251	0	15.905	32.364	14.963	8.797	9.699	212.097	41.727	12.644	186.651	47.512	33.186	127.013	12.942	128.244	14.36	48.979	0	23.938	9.653	0	0	31.139
XM_020506305.1	16.237	0	0	0	10.522	36.283	17.459	15.876	0	19.447	19.899	3.19	33.033	0	0	0	0	0	0	0	0	0	0	0	12.181	21.166	0	0	0	0	0	0	11.844	0
XM_020485998.1	0	0	0	29.907	0	0	0	0	0	0	0	0	0	0	413.443	0	0	0	0	0	0	0	297.939	0	327.359	0	0	0	0	0	0	0	0	0
XM_020454763.1	828.085	3235.84	302.695	441.134	3973.71	1371.95	3461.93	473.11	464.281	1383.76	372.73	235.24	548.1	290.503	333.905	950.075	367.766	1560.52	264.534	406.195	1342.45	406.772	332.6	695.071	262.648	1675.89	277.379	216.806	435.53	458.645	228.787	378.894	292.145	169.038
XM_020467570.1	9.472	7.05	0	0.748	0	0	102.262	0	11.586	0	0	0	0	0	0	0	0	0	20.47	0	127.784	0	0	0	0	118.283	43.081	93.637	0	0	0.965	0	81.919	80.071
XM_020486620.1	667.069	3031.4	162.017	76.264	1288.91	531.773	2716.17	99.226	146.484	668.691	70.413	42.264	439.214	180.312	85.839	146.617	62.237	917.802	86.603	75.865	950.486	90.023	120.208	414.042	76.13	1201.51	132.265	118.127	97.619	274.804	185.346	169.167	140.151	146.796
XM_020457937.1	14.884	56.398	18.177	6.729	17.536	44.22	89.791	30.959	8.276	20.943	16.838	11.961	0	10.017	6.3	19.549	29.906	59.13	20.47	37.933	37.33	10.003	16.962	31.003	13.703	79.686	9.825	25.93	0	26.81	10.619	24.732	0	36.328
XM_020505786.1	0	0	0	11.963	0	0	0	0	0	0	0	0	0	0	266.179	25.414	72.745	0	0	155.682	318.743	0	0	93.01	83.743	0	0	0	296.194	0	0	0	0	0
XM_020480441.1	4919.8	9873.18	644.115	619.084	11552.9	1561.3	3137.68	575.511	459.315	2774.99	261.753	1116.39	2822.47	1162.01	1167.09	1953.91	421.92	826.536	203.124	226.015	900.233	325.084	930.69	760.078	698.873	3465.08	571.385	291.715	1737.11	2793.04	1852.5	1909.31	1427.17	302.489
XR_002253884.1	0	849.496	0	0	329.681	90.707	0	0	0	219.905	0	72.566	0	191.1	0	0	0	129.829	0	0	0	63.35	0	0	0	0	0	0	109.3	0	42.475	0	0	0
XM_020470311.1	868.678	979.916	217.34	204.866	1124.07	1903.72	4314.94	384.203	130.76	2387.54	438.551	198.559	157.823	743.595	114.189	110.451	771.904	1353.57	521.981	343.764	3481.76	619.327	154.132	1244.13	76.13	1327.26	833.648	630.249	619.921	442.367	366.831	1331.57	873.473	767.342
XM_020484823.1	0	0	0	0	0	0	0	0	0	4.488	0	0	0	0	0	0	0	0	0	0	1.436	0.834	16.224	0	6.852	0	18.139	54.742	1.669	0	6.757	0	0	0
XM_020489146.1	0	0	4.742	6.729	0	0	0	0	3.31	0	0	16.746	0	18.494	0	11.729	0	0	13.384	0	0	0	14.012	12.001	10.658	17.431	12.849	15.846	3.337	0	0	6.925	0	20.759
XM_020508718.1	105.54	35.249	119.339	53.086	52.609	167.809	92.285	53.979	67.863	112.197	70.413	30.302	33.033	50.087	15.75	67.444	117.2	182.532	233.042	373.004	947.614	198.385	80.384	155.016	35.781	196.724	222.961	139.015	82.6	116.816	35.718	16.818	18.753	177.934
XR_002252991.1	74.419	162.144	71.92	45.609	792.637	22.677	1681.08	73.03	46.345	56.846	72.709	47.048	28.139	64.727	29.925	35.188	68.703	38.563	91.327	52.948	150.757	87.523	76.697	21.002	69.278	32.372	64.999	64.826	48.392	40.215	51.163	55.4	50.336	65.243
XR_002253145.1	0	0	0	134.583	122.753	120.187	0	0	0	0	130.111	167.459	0	0	163.802	209.173	142.257	0	0	0	0	0	0	0	0	0	0	0	207.753	0	194.034	200.824	0	0
XM_020480597.1	0	507.583	0	0	822.448	0	0	0	0	0	0	0	7.341	0	0	0	0	0	0	0	0	0	0	0	0	0	0	0	0	0	0	0	0	0
XM_020501368.1	52.77	74.022	9.484	0	105.217	6.803	19.953	59.536	60.414	47.871	6.888	2.392	3.67	1.541	0	13.684	4.85	64.272	6.298	0	47.381	0	5.9	60.006	15.987	133.224	53.662	0	32.54	18.193	134.183	101.896	71.062	3.707
XM_020495326.1	202.962	70.498	0	0	219.203	257.383	52.378	0	0	97.237	0	0	0	0	0	0	0	233.95	0	0	236.904	0	0	7.001	0	29.882	0	0	0	0	149.628	0	275.366	0
XM_020456136.1	23.002	24.674	22.919	20.935	22.797	10.205	24.942	53.185	14.069	41.887	0.765	51.833	56.278	104.797	22.05	14.662	5.658	12.854	3.937	0	7.179	10.003	73.747	18.002	10.658	21.166	15.872	6.483	46.724	38.3	33.787	53.421	41.453	7.414
XM_020459073.1	1.353	0	0	0	3.507	47.621	0	0	8.276	16.455	17.603	0	0	40.069	0	0	0	1.285	0	0	0	0	0	0	0	0	2.267	11.525	5.006	8.618	0	2.968	48.362	13.345
XM_020480785.1	361.273	511.107	0	0	115.739	0	0	0	0	0	0	0	0	0	0	0	0	0	0	0	0	0	0	0	56.336	102.097	0	0	0	0	0	0	0	0
XM_020501448.1	847.028	4243.95	247.372	161.5	1709.78	1166.72	3227.47	200.834	247.451	1255.11	232.669	207.331	680.231	312.849	218.141	322.556	196.411	1347.14	163.759	211	1569.31	228.392	253.69	714.073	194.893	1375.82	269.821	199.519	175.213	420.345	305.049	346.248	176.669	209.073
XM_020456437.1	8090.07	50412.8	2450.8	1499.86	11333.7	7773.63	23642.4	1631.28	2461.27	11500.9	1689.91	1597.24	6101.28	2830.28	1675.04	3702.56	1624.63	7535.23	1143.16	1815.23	10405.1	1872.98	2311.24	5028.51	1854.53	8965.87	1547.88	1382.95	2028.3	3244.98	2941.41	3770.14	2470.4	1786.76
XM_020473607.1	10.825	0	17.387	17.197	0	11.338	0	31.752	0	5.984	81.894	0	0	0	6.3	0	82.444	12.854	35.429	11.854	0	83.355	0	0	0	13.696	30.988	0	0	0	3.861	0	0	0
XM_020491139.1	0	0	0	7.477	0	5.669	12.471	7.144	0	26.927	0	39.871	7.341	3.082	0	2.932	0	0	1.575	0	0	0	8.112	0	12.942	0	0	0	28.368	42.13	31.856	20.775	10.857	2.224
XM_020502384.1	179.96	422.985	82.984	72.525	391.058	249.446	376.622	46.041	29.793	269.272	130.111	0	0	102.485	29.138	14.662	92.952	275.083	150.375	82.187	258.44	90.023	42.773	269.028	37.304	226.606	121.684	242.016	37.546	76.6	0	39.571	58.232	235.022
XM_020465817.1	836.204	4265.1	282.146	184.678	1064.45	958.098	3432	157.174	276.417	863.165	245.681	173.839	758.531	338.278	188.215	303.985	210.152	984.645	185.803	189.663	697.788	200.052	253.69	361.037	195.654	1033.42	202.554	172.868	210.256	396.407	260.643	330.419	186.538	201.659
XM_020464083.1	230.024	0	0	0	0	272.122	0	0	0	146.603	0	0	0	0	0	0	0	232.664	0	0	133.527	0	0	0	6.852	185.518	0	0	0	0	1340.86	0	0	0
XM_020505442.1	0	0	0	0	0	63.495	0	27.783	0	0	0	0	0	63.186	0	0	84.869	0	0	0	0	47.512	0	41.004	0	0	111.103	0	144.342	0	151.559	25.721	0	0
XM_020474965.1	1698.12	2245.35	848.019	1588.08	4762.84	6213.46	11418.4	3895.22	844.975	7702.67	3889.56	161.08	272.827	670.392	267.754	392.932	3149.04	8149.67	3183.06	1885.57	3619.6	2829.06	393.81	3914.4	295.384	2737.95	3506.91	1141.65	254.476	434.707	241.336	378.894	259.575	1281.87
XM_020503756.1	20.296	0	36.355	14.206	21.043	65.763	22.448	47.629	40.552	50.862	77.301	19.936	2.447	55.481	16.538	34.211	93.76	104.12	92.902	49.787	84.711	156.707	64.16	52.005	65.472	78.44	151.916	74.91	15.853	73.728	51.163	30.668	8.883	100.088
XM_020493805.1	116387	592712	25723.5	17673	157510	76475.5	254619	17647.2	26401.9	118563	14402.5	16627.1	78151.9	35270.3	19267.2	43589.1	13598.4	81269.2	11129.3	12743	91067.1	16238.4	22784.2	46574.8	16724.2	90402	12847.1	12033.8	22720.1	43786.7	31771.4	41604.1	28538.4	14429
XM_020486390.1	787.493	1177.31	1262.15	621.327	1273.13	594.134	52.378	754.912	941.803	157.075	731.684	1852.42	1273.6	2287.04	2486.17	1534.59	379.89	592.586	179.505	317.685	96.197	609.324	2492.66	151.015	1544.68	362.32	197.264	468.185	1897.31	671.211	3167.3	2103.21	1482.44	585.701
XM_020500486.1	31.121	0	40.307	45.609	24.551	0	0	23.02	80.277	0	13.776	98.881	67.289	81.68	225.228	193.534	35.564	8.998	14.959	26.869	0	22.506	89.972	13.001	77.653	9.961	15.872	10.084	85.104	98.623	25.099	85.078	59.219	19.276
XM_020492410.1	14.884	0	0	0	0	103.18	0	0	166.347	0	192.105	265.543	117.45	278.174	341.78	298.12	129.324	0	45.664	214.951	0	183.381	275.077	0	204.028	11.206	173.078	97.959	0	0	181.485	224.566	114.489	0
XM_020502902.1	147.486	0	199.162	168.977	138.536	107.715	0	153.205	139.036	52.358	116.335	397.118	296.072	470.815	368.555	635.339	71.128	73.27	78.73	125.652	7.179	86.689	186.58	0	290.055	36.108	74.824	72.028	202.747	122.561	244.232	323.494	225.03	76.364
XM_020504183.1	3080.97	7176.65	844.068	666.935	5241.57	5579.65	20629.4	777.138	479.178	6154.35	1231.46	393.928	1186.73	740.513	301.617	742.857	871.322	8148.38	1322.67	915.914	4387.74	1092.78	845.143	3632.37	481.141	5331.46	1454.92	875.145	684.166	1256.25	619.752	749.874	515.201	1054.26
XM_020499838.1	25.709	211.493	107.484	34.394	171.855	181.415	0	151.617	151.45	19.447	309.205	1510.32	741.403	439.993	993.051	108.496	71.128	104.12	21.257	68.753	15.794	243.396	1121.69	19.002	926.501	113.303	15.116	69.147	1283.23	79.473	1180.62	1023.9	685.948	94.898
XR_002257566.1	138.014	218.542	60.855	64.301	133.275	410.451	289.325	94.463	52.139	191.482	139.296	12.759	11.011	31.593	22.05	47.895	127.708	204.384	188.165	112.217	301.514	115.03	59.735	309.032	28.929	225.361	98.254	136.134	14.184	18.193	12.549	19.786	18.753	146.055
XM_020457267.1	0	0	0	0	0	0	0	0	96.001	0	80.363	78.148	2.447	178.001	85.051	81.128	0	0	45.664	0	0	85.855	56.785	0	0	0	77.092	43.217	105.128	0	0	0	93.763	0
XM_020468807.1	1863.19	310.189	757.132	5.234	531.347	10.205	0	1533.64	0	20.943	0	52.63	206.761	3191.68	12.6	0	0	0	10.235	0	7.179	0	0	0	0	0	0	30.252	5.84	13.405	0	0	10.857	25.207
XM_020493613.1	135.308	52.873	19.758	0	0	0	0	0	25.655	0	34.441	29.505	0	62.416	18.113	110.451	0	0	0	0	0	0	52.361	0	37.304	0	0	0	42.552	0	0	44.518	44.414	11.862
XM_020457989.1	661.656	84.597	0	3.738	196.406	464.876	172.099	0	0	611.845	2.296	0.797	61.172	0	36.226	0	0	5.142	0	1.581	0	0	1.475	0	6.09	0	0	5.762	0	1.915	4.827	227.534	0	0
XM_020500303.1	9.472	28.199	165.178	5.234	222.71	266.453	29.93	9.526	11.586	11.968	21.43	35.087	53.831	9.247	15.75	67.444	4.85	8.998	14.171	8.693	11.486	5.001	16.962	73.007	207.073	75.95	15.116	66.266	5.84	81.388	20.272	8.904	0	1.483
XM_020485832.1	0	0	165.178	66.544	0	0	0	0	502.35	0	0	0	0	0	0	0	0	12.854	0	0	0	47.512	0	95.01	144.647	0	0	0	135.999	0	0	0	0	0
XM_020503212.1	0	0	0	31.403	54.362	0	0	0	0	0	0	0	0	0	0	0	0	205.67	40.94	0	0	0	0	0	0	0	95.987	0	0	0	0	0	0	0
XM_020491148.1	17.59	14.1	49	31.403	17.536	19.275	57.366	0	0.828	73.302	7.654	15.949	9.787	0	3.938	14.662	0.808	14.14	4.724	2.371	2.872	3.334	8.112	39.004	9.136	6.225	1.512	4.322	14.184	55.535	11.584	3.957	18.753	1.483
XM_020457435.1	0	0	31.613	0	0	0	0	0	86.07	0	43.626	0	0	0	111.039	0	0	0	66.921	0	0	215.889	0	0	0	0	82.382	11.525	0	0	0	0	0	0
XR_002254059.1	33.827	0	30.823	0	21.043	126.99	77.32	56.36	5.793	0	59.698	11.164	12.234	36.987	0	9.774	44.455	97.693	81.879	40.303	30.151	36.676	33.924	0	10.658	65.99	40.813	28.811	0	25.853	0	13.85	12.831	23.725
XM_020464119.1	96710.1	518830	32079.3	22202.5	118178	54232.9	164501	22081.4	28609.1	103825	18829.4	23880.5	81006.2	45857.9	27496.7	67489.6	18445.7	58064.5	15395.7	17179.5	56897	22364.9	27285	29610	22648.7	49142.3	16102.3	13604	30032.4	48028.4	46168.6	50155.5	35090.9	16825.2
XM_020498151.1	37.886	56.398	11.065	0	68.391	117.92	149.651	19.051	14.897	157.075	38.268	0	8.564	13.87	0	0	68.703	209.526	85.816	33.981	157.936	160.875	10.325	36.004	0	27.392	76.336	58.343	9.178	8.618	0	0	8.883	78.588
XM_020454285.1	37.886	0	9.484	7.477	22.797	18.141	0	0	0	26.927	12.246	0	0	0	0	0	23.44	30.85	11.81	0	0	8.335	0	29.003	0	7.471	17.383	0	0	0	7.723	0	28.622	0
XM_020468300.1	2.706	0	56.903	53.086	38.58	1.134	0	42.072	33.104	20.943	62.76	18.341	1.223	23.117	56.701	56.692	3.233	19.282	38.578	0	11.486	21.672	0	0	34.258	36.108	46.104	4.322	0	1.915	2.896	3.957	1.974	3.707
XM_020480457.1	0	0	0	0	0	0	0	0	30.621	0	0	146.726	0	0	0	0	80.828	647.86	0	0	0	0	0	0	0	0	0	0	0	0	0	0	0	0
XM_020482510.1	261.145	144.52	0	0	484	0	77.32	0	0	263.288	0	35.884	259.369	37.758	0	462.331	0	345.783	0	0	442.22	0	0	0	0	0	0	0	0	361.937	374.554	205.77	203.317	0
XM_020506982.1	353.154	24.674	122.5	0	110.478	12.472	0	180.988	0	0	3.827	3.987	47.714	1177.42	0	0	0	0	0	0	0	0	0	0	0	0	0	0	0	0	0	0	0	6.673
XM_020490318.1	17.59	0	36.355	24.674	17.536	0	0	16.67	26.483	4.488	10.715	33.492	29.362	55.481	43.313	45.94	6.466	8.998	3.149	6.322	0	9.169	35.399	0	34.258	12.451	7.558	8.643	17.521	22.023	23.168	42.539	25.661	2.966
XM_020496073.1	41.945	91.647	48.21	25.421	461.202	112.251	37.413	23.814	0	143.612	40.564	63.794	91.758	126.373	102.376	93.835	22.632	34.707	27.556	6.322	22.972	12.503	77.435	26.003	24.362	78.44	0	13.685	85.104	120.646	112.945	118.714	96.724	18.535
XM_020461714.1	1691.35	433.56	365.921	45.609	196.406	81.637	0	840.643	33.104	20.943	14.542	77.35	656.986	1266.04	0	12.707	0	0	0	0	0	14.17	12.537	0	3.806	12.451	0	48.259	18.356	7.66	23.168	18.796	28.622	81.553
XM_020456332.1	0	0	14.226	9.72	0	0	0	0	4.138	0	13.011	73.363	22.022	40.069	47.251	0	0	0	0	0	0	0	19.912	0	20.555	6.225	0	7.923	30.871	0	23.168	46.496	0	20.018
XM_020469111.1	297.678	532.257	116.968	198.137	412.101	842.446	2047.72	103.989	49.656	993.313	652.852	49.44	44.044	69.351	28.35	41.053	278.047	1970.58	784.153	172.277	206.752	455.117	141.595	290.03	51.768	379.751	619	167.826	60.073	143.626	74.332	57.378	45.401	191.28
XM_020454208.1	349.095	211.493	282.937	29.16	234.985	114.518	0	1113.71	97.656	35.903	23.726	216.102	1988.09	1037.95	40.951	0	9.699	0	11.022	16.596	0	85.855	85.547	17.002	18.271	13.696	0	168.547	45.889	0	95.569	100.907	76.984	172.003
XM_020499760.1	28831.4	205465	15758.3	6625.24	69999.3	15198	83727.2	5674.14	8244.5	51773.5	7577.06	6708.74	13977.8	11116.2	7306.53	13153.5	8363.23	20109.4	7754.14	8693.68	22152.6	10701.9	7726.49	18784.9	6204.59	29471.2	6963.19	8075.83	5731.97	9478.34	11172.9	15915.5	10931.7	9129.52
XM_020476135.1	104.187	70.498	45.049	13.458	150.811	20.409	62.355	46.835	28.138	23.935	17.603	53.427	74.63	81.68	43.313	46.917	11.316	32.136	4.724	14.225	10.05	8.335	53.835	47.005	33.497	125.754	21.918	15.846	47.558	42.13	38.614	70.239	39.479	5.19
XM_020492544.1	27.062	45.823	68.758	57.572	0	49.889	72.331	43.659	45.518	52.358	58.167	5.582	28.139	27.74	30.713	191.579	64.662	109.262	35.429	81.397	68.917	135.035	27.286	41.004	33.497	47.313	35.523	7.203	24.196	11.49	7.723	40.56	3.948	14.086
XM_020480845.1	23.002	137.47	64.016	0	12.275	179.147	386.598	61.917	31.449	373.988	140.061	14.354	34.256	25.429	13.388	6.842	227.126	230.093	155.099	174.648	584.362	151.706	34.661	195.02	22.078	156.881	105.056	72.028	20.859	10.533	15.446	14.839	10.857	77.846
XM_020464828.1	208.374	320.764	34.774	60.563	313.898	481.884	788.162	92.082	46.345	589.406	285.479	9.569	23.245	26.199	57.488	48.872	138.215	719.845	299.962	166.745	238.339	182.547	81.122	222.023	51.007	326.213	203.31	75.63	35.043	90.963	29.926	28.689	14.805	105.278
XM_020475480.1	0	0	0	0	0	407.05	0	162.731	0	0	0	158.688	0	417.646	269.329	0	112.35	0	0	255.255	212.495	184.214	435.108	0	314.417	215.4	223.717	107.322	0	182.883	0	400.658	92.776	125.296
XM_020467510.1	592.649	3017.3	278.985	128.602	1260.85	290.264	1142.34	213.534	230.071	719.554	163.787	243.215	390.276	318.243	207.115	260	158.422	321.359	148.8	283.704	228.289	153.373	170.356	206.021	197.177	489.319	192.729	157.742	299.531	264.271	269.331	432.315	306.949	200.918
XM_020468569.1	623.77	405.361	766.616	656.468	619.028	2243.88	1079.98	1006.55	432.832	1250.62	1653.94	532.68	424.533	748.219	425.256	723.308	1572.1	3154.46	2313.88	1228.86	849.981	1455.38	965.351	1609.16	759.777	1459.24	2047.46	1267.7	562.351	615.676	616.855	426.379	314.845	1492.42
XM_020486137.1	0	0	0	0	0	0	0	57.948	7.448	0	0	0	0	127.914	222.078	0	44.455	0	20.47	172.277	0	0	0	0	0	0	22.674	0	48.392	0	80.124	376.915	0	48.191
XM_020502636.1	79452.9	494646	21579.8	14553	149775	36417.9	189191	12747.8	18413.2	98022.4	11806.4	14805.8	58037.4	27912.2	17220.5	37812.4	10994.2	49745.1	9109.88	10361.1	54281.1	13910.3	17919.8	31311.2	15486.4	52368.3	11123.9	9504.15	19584.7	36417.7	31370.8	37032.7	26377.9	11424.9
XM_020458098.1	0	0	0	0	0	0	0	0	0	0	0	0	0	0	0	0	0	0	0	113.798	0	33.342	0	0	0	0	0	0	0	0	0	0	0	0
XR_002251569.1	1165	2069.1	213.388	317.766	2377.91	2345.92	4474.56	386.585	175.45	2661.3	605.4	70.173	270.38	269.698	98.439	123.158	409.796	2621.01	580.242	278.963	2557.12	445.948	186.58	1086.11	111.911	1288.66	489.003	332.771	76.76	126.391	85.916	82.11	65.14	400.353
XM_020453392.1	167.782	133.945	30.032	40.375	91.188	55.558	77.32	7.144	7.448	85.269	16.838	7.974	17.128	44.693	17.325	27.368	8.891	30.85	14.171	11.854	15.794	15.837	25.812	41.004	8.374	56.029	0	12.245	7.509	66.068	32.822	23.743	9.87	8.155
XM_020456354.1	0	0	297.953	700.581	0	96.377	0	0	0	0	163.787	0	0	400.694	527.632	0	269.156	0	627.48	211	0	162.542	259.59	3	0	0	232.786	220.407	0	0	0	0	0	0
XM_020494812.1	0	0	42.678	0	0	0	0	0	0	0	0	0	0	0	48.038	0	0	0	0	0	0	0	50.148	0	0	0	0	73.469	0	0	0	0	63.166	75.622
XM_020477870.1	0	0	0	0	0	0	0	0	0	0	0	0	0	0	0	0	0	0	0	0	0	0	61.948	0	299.952	0	0	0	0	0	64.678	0	0	0
XM_020509216.1	81.185	77.547	43.468	7.477	36.826	18.141	0	12.701	42.207	0	14.542	44.656	129.684	72.433	66.938	55.714	11.316	10.283	6.298	7.112	14.358	0	72.272	0	60.904	37.353	5.291	9.364	33.374	22.98	40.544	48.475	22.7	0
XM_020500657.1	139.367	45.823	17.387	53.086	135.029	61.228	0	7.144	55.449	83.773	22.195	0	0	22.346	14.175	15.639	16.974	160.68	10.235	0	84.711	26.674	11.062	2	6.852	23.657	9.825	0	9.178	4.788	4.827	84.089	0	8.897
XR_002253043.1	16.237	0	33.194	8.972	10.522	7.937	0	11.907	4.138	0	13.011	31.1	57.502	36.987	23.625	215.038	1.617	0	0	20.547	0	0	39.086	0	30.452	7.471	3.023	0	16.687	8.618	0	66.282	88.828	0
XM_020493240.1	41.945	0	10.274	14.206	19.29	44.22	0	16.67	38.897	40.391	26.022	0	0	13.1	6.3	8.797	12.124	65.557	50.387	22.127	15.794	22.506	11.8	35.004	10.658	99.607	16.628	33.133	5.84	31.598	11.584	13.85	28.622	24.466
XM_020480979.1	0	0	38.726	0	0	0	0	0	48.828	0	30.614	61.402	14.681	0	35.438	25.414	0	0	30.705	19.757	0	0	32.449	0	0	0	0	0	0	0	0	0	0	0
XM_020496707.1	289.559	979.916	199.952	156.266	471.724	143.998	321.75	161.143	148.967	237.857	116.335	125.993	110.109	318.243	205.54	149.549	53.346	127.258	90.54	89.3	54.56	40.844	154.869	53.005	143.124	140.695	151.916	82.833	219.434	219.269	306.014	399.669	274.379	102.312
XM_020490125.1	112.306	320.764	67.178	11.963	35.072	157.604	127.203	21.433	30.621	139.124	24.492	25.518	17.128	67.81	11.813	41.053	43.647	197.957	83.454	61.64	110.555	111.695	58.26	48.005	28.168	138.205	50.639	46.818	23.362	17.235	3.861	49.464	0	91.191
XM_020508715.1	0	0	0	29.16	36.826	0	0	15.876	0	0	6.123	237.633	9.787	6.165	208.69	124.135	33.948	0	0	22.918	0	0	11.062	0	11.419	0	0	8.643	141.839	36.385	180.52	101.896	87.841	27.432
XM_020458734.1	35.18	176.244	38.726	2.243	49.101	45.354	299.302	0	2.483	160.067	22.961	15.151	7.341	0	5.513	0.977	31.523	60.416	29.13	27.659	213.931	42.511	0	35.004	17.51	72.215	0	38.175	0.834	25.853	2.896	20.775	0	15.569
XM_020489727.1	0	0	0	0	0	0	0	0	0	0	0	0	0	0	0	0	0	0	0	39.513	0	0	0	0	0	0	0	0	0	272.889	113.911	0	0	0
XM_020503442.1	0	0	243.42	0	0	0	0	0	0	0	119.396	326.147	0	471.586	0	0	0	0	0	0	0	0	0	17.002	0	0	0	0	213.593	0	130.322	0	0	99.347
XM_020487755.1	209.727	969.342	58.484	53.086	485.753	206.36	900.4	56.36	66.208	336.59	32.145	35.884	173.728	73.974	52.763	110.451	46.88	290.509	42.514	54.528	310.128	60.015	61.948	176.018	41.11	380.997	42.325	42.497	24.196	106.283	63.713	72.217	71.062	52.639
XM_020480728.1	673.834	2597.84	90.887	63.553	1743.1	610.008	3678.92	44.453	157.243	707.586	110.212	83.73	298.519	117.126	112.614	166.165	33.948	644.004	37.003	33.191	862.903	30.008	84.072	375.038	86.027	987.354	57.441	8.643	97.619	215.439	150.594	168.178	97.711	20.759
XM_020491294.1	0	0	0	0	0	0	0	0	0	0	0	0	0	94.78	0	0	0	0	128.33	0	0	99.192	0	0	0	0	37.79	56.182	0	0	0	19.786	0	55.605
XR_002254430.1	0	0	0	0	0	13.606	0	39.69	38.069	5.984	73.475	68.579	0	55.481	77.176	35.188	50.921	0	46.451	56.109	2.872	56.681	42.036	25.003	32.736	6.225	94.475	0	28.368	11.49	0	24.732	15.792	66.725
XM_020483152.1	0	0	316.13	0	285.84	0	0	0	422.074	0	241.854	0	265.486	0	298.467	805.414	238.441	0	0	0	0	218.39	0	0	0	179.292	0	0	0	0	0	0	0	0
XM_020462922.1	989.102	571.03	2388.36	2704.38	827.709	5774.67	1042.57	6914.86	2158.37	3519.98	11343.4	1553.38	672.89	2948.18	1708.9	1028.27	22594.6	4297.22	16161	14725.7	6611.76	18395.6	2279.53	7465.76	1656.59	5808.33	11522.2	5063.6	1504.33	1542.54	717.251	1174.28	697.792	5140.08
XR_002254004.1	1817.19	6887.61	699.438	239.259	2353.36	545.379	1910.54	118.277	308.693	1162.36	249.507	256.771	1168.38	446.928	331.542	2845.34	59.812	1068.2	89.752	164.375	805.472	162.542	612.839	380.039	79.936	959.962	153.427	108.763	125.987	212.566	348.49	863.641	579.355	197.952
XM_020496338.1	4.059	0	6.323	3.738	21.043	0	0	0	4.138	11.968	9.184	5.582	0	0	2.363	0	6.466	29.565	6.298	3.161	78.968	25.006	5.9	4	0	6.225	3.023	0	0	0	0	8.904	0	3.707
XM_020462142.1	151.545	218.542	0	0	289.348	285.729	37.413	0	0	197.466	0	0	0	0	0	0	0	44.99	6.298	0	80.404	0	0	0	0	0	0	0	0	0	0	170.156	0	0
XM_020498514.1	0	0	0	0	0	0	0	0.794	0.828	0	0	34.289	0	97.091	0	227.744	0	0	71.645	0	0	0	0	0	0	77.195	0	0	0	0	0	0	0	0
XM_020478356.1	0	0	86.936	201.127	0	3.402	0	0.794	0	239.353	0	0	6.117	132.537	86.626	0	21.823	24.423	85.816	35.562	132.092	6.668	0	78.008	0	0	0	5.042	0	7.66	0	4.946	0	5.931
XM_020455450.1	82.538	271.416	35.565	33.646	217.449	200.69	301.796	20.639	60.414	195.97	52.044	35.884	58.725	77.057	44.101	64.511	159.23	383.06	79.518	65.592	443.656	131.701	43.511	160.016	31.975	130.734	56.685	30.972	53.398	57.45	99.431	50.453	30.596	43.742
XM_020493551.1	51216.8	265938	21808.2	13838.9	58609.5	21028.3	68383	14480.7	17132.9	75544.2	12624.6	16904.6	29911.8	29024.9	18181.3	42588.2	13061.7	24000.4	10371.9	12314.7	20988.2	15036.4	16767.9	13952.4	15367.6	20223.9	11256.9	9131.04	19977.6	27479.4	29593.6	34056.9	23533.4	10934.1
XM_020481204.1	0	0	0	37.384	0	0	0	0	124.139	0	25.257	0	0	89.386	0	0	0	0	0	0	0	0	0	0	0	0	0	0	45.889	0	12.549	0	0	0
XM_020490551.1	100.128	0	49	4.486	38.58	0	0	273.07	0	0	0	33.492	18.352	1078.02	0	0	0	0	0	0	0	0	0	0	0	0	0	0	3.337	0	0	0	0	7.414
XM_020455625.1	0	0	0	0	0	29.48	0	3.175	0	0	9.95	0	0	0	0	0	72.745	5.142	25.194	13.434	0	24.173	0	5.001	0	0	3.023	10.804	0	0	0	0	0	0
XM_020481982.1	269.263	31.724	23.71	17.944	170.101	4.535	32.424	76.999	10.759	16.455	10.715	0	90.534	266.616	17.325	19.549	0	21.852	0	0	0	5.001	13.274	4	8.374	4.98	0	4.322	3.337	0	30.891	11.871	17.766	0
XM_020481107.1	0	0	0	0	0	0	0	118.277	260.693	0	188.279	144.334	148.036	1435.56	145.69	316.692	803.427	0	676.293	368.262	0	590.152	437.321	0	20.555	0	192.729	65.546	317.052	0	0	0	0	143.089
XR_002255908.1	0	0	0	0	0	0	39.907	30.959	53.794	62.83	0	0	0	0	45.676	0	23.44	77.126	21.257	0	50.252	85.022	0	34.003	0	0	0	65.546	0	0	0	0	0	0
XM_020480812.1	48.711	0	81.404	112.153	26.304	13.606	0	13.495	46.345	0	29.084	260.758	102.769	221.152	186.64	114.361	10.508	0	4.724	4.742	0	26.674	107.671	13.001	57.097	31.127	13.604	12.245	38.38	25.853	20.272	59.357	24.674	22.983
XM_020492361.1	1562.81	345.438	201.533	0	343.71	0	0	547.728	0	0	3.827	24.72	66.066	930.843	0	0	0	0	0	0	0	0	0	0	0	0	0	0	0	0	0	0	0	0
XM_020474718.1	129.896	200.918	64.807	49.347	238.493	486.419	443.965	97.638	0	478.705	163.022	0	22.022	67.039	0	0	90.527	408.769	188.953	171.487	539.853	192.55	13.274	439.045	28.168	263.958	254.705	132.532	0	62.238	13.515	25.721	0	131.227
XM_020470678.1	5002.34	47871.4	1552.2	1006.38	9476.57	4824.51	21312.8	897.797	1259.6	7680.23	857.203	814.968	4105.85	1716.82	862.325	1777.97	753.313	5249.72	680.229	827.405	6416.49	921.905	1272.88	3900.4	815.352	6625.11	914.518	837.691	1083.82	2020.34	1784.92	2296.12	1423.22	1020.9
XM_020466293.1	0	0	7.113	0	0	0	0	0	0	0	0	24.72	11.011	11.558	27.563	7.82	0	0	0	0	0	6.668	0	0	12.181	0	0	0	15.853	0	0	0	0	0
XM_020506111.1	24711.3	145119	6473.56	4800.14	42902.3	14815.9	55395.8	4408.02	6209.45	29364.1	3939.31	4212	17995.5	8550.19	4965.26	11281.7	3693.82	18205.6	3178.34	3782.99	18711.1	4499.49	5475.73	11708.2	4669.81	22592.1	3914.29	3322.67	5514.21	11005.6	8851.25	10065.9	6683.8	4218.53
XM_020481123.1	0	31.724	0	0	0	0	0	0	43.863	0	0	0	0	0	74.814	0	171.355	0	0	0	0	30.841	0	0	0	0	0	21.609	0	0	0	0	0	0
XM_020495436.1	0	0	0	0	0	0	0	0	76.139	0	114.804	220.887	0	260.451	230.741	160.301	0	0	0	22.918	0	106.694	210.917	16.002	54.052	0	154.183	0	0	0	30.891	0	0	0
XR_002254844.1	43.299	38.774	11.855	26.169	56.116	0	0	55.567	0	26.927	16.073	14.354	0	47.004	11.813	0	0	0	0	0	0	0	0	0	8.374	0	41.569	4.322	0	8.618	0	17.807	5.922	0
XR_002257404.1	43.299	317.239	18.177	18.692	171.855	31.748	84.802	8.732	12.414	34.407	4.592	15.151	30.586	24.658	11.025	14.662	0	37.278	0	2.371	17.229	11.67	30.236	7.001	5.329	43.578	4.535	7.203	10.012	15.32	21.238	42.539	28.622	14.086
XM_020501527.1	1205.6	602.754	392.001	982.459	3235.43	874.193	346.691	448.502	1439.19	768.92	285.479	47.048	297.295	366.789	43.313	1142.63	171.355	527.029	218.87	237.079	839.931	421.776	556.791	240.025	226.867	1482.9	510.165	216.085	51.73	106.283	184.381	402.637	232.926	318.799
XR_002252167.1	105.54	514.632	26.081	68.039	699.695	734.731	2414.37	84.937	33.104	727.034	71.178	0	9.787	22.346	7.088	9.774	94.568	597.728	151.162	60.85	663.33	79.187	14.012	339.035	6.09	342.399	149.648	157.742	17.521	39.258	11.584	16.818	2.961	108.985
XM_020500616.1	58.182	24.674	68.758	4.486	101.71	20.409	0	46.041	17.38	0	57.402	204.141	239.794	137.161	40.951	117.293	10.508	19.282	11.022	19.757	14.358	10.836	105.458	0	162.918	43.578	18.139	0	23.362	213.524	28.96	107.831	75.997	5.931
XM_020491057.1	0	0	0	0	0	52.157	0	30.165	0	16.455	42.86	35.884	74.63	106.338	36.226	0	0	0	18.108	0	11.486	9.169	0	0	0	0	0	41.776	0	0	29.926	0	0	42.259
XM_020479844.1	644.066	1127.96	301.904	203.37	1131.09	1119.1	2576.49	273.864	162.209	1557.29	458.451	184.205	243.464	185.706	100.801	273.684	342.709	1455.12	570.007	354.828	848.545	340.921	324.488	1034.11	202.506	1354.65	606.908	301.799	201.912	630.996	205.618	275.02	169.76	275.798
XM_020484557.1	681.953	2900.97	169.13	80.002	894.347	325.413	882.941	65.886	114.208	469.729	67.352	79.743	415.969	234.252	173.252	210.15	56.579	294.365	62.197	64.802	315.871	77.52	158.556	188.019	66.233	466.908	98.254	79.952	176.047	262.356	189.208	322.505	143.111	116.399
XM_020495533.1	24.355	7.05	18.968	2.991	50.855	27.212	0	0	14.897	29.919	11.48	38.276	39.15	50.087	29.138	51.805	8.083	0	7.086	10.273	0	4.168	35.399	22.002	19.794	0	10.581	14.406	28.368	44.045	28.96	16.818	12.831	19.276
XM_020491910.1	709.014	215.018	482.099	22.431	257.782	0	0	591.387	0	14.96	16.838	112.437	62.395	2596.8	96.076	51.805	21.015	14.14	14.171	9.483	18.665	19.172	34.661	0	37.304	13.696	0	13.685	99.287	45.96	58.886	72.217	36.518	17.052
XM_020468312.1	47.358	0	0	0	0	60.094	39.907	0	29.793	20.943	0	0	0	0	0	0	0	0	0	0	0	35.843	0	0	0	0	0	0	0	57.45	0	0	0	19.276
XM_020496845.1	217.846	962.292	74.291	34.394	366.507	134.927	987.697	57.154	57.932	246.832	74.24	49.44	50.161	48.546	29.138	40.075	29.098	200.528	52.749	38.723	126.349	65.017	47.936	77.008	45.678	230.341	65.755	34.574	59.239	106.283	100.396	182.027	75.01	46.708
XM_020507144.1	595.355	1251.33	299.533	223.558	910.129	204.092	34.919	200.04	138.208	118.18	140.826	631.561	796.458	732.807	734.748	668.572	50.921	125.973	47.238	66.382	61.738	114.196	679.949	40.004	481.902	179.292	86.917	77.791	617.418	403.109	816.682	1107.99	786.619	77.105
XM_020484387.1	37468.2	105179	4093.1	3135.79	28312.2	22159.8	41415.9	3149.04	4621.29	19710.7	2227.96	2953.66	14655.6	6298.6	3243.76	7797.07	2366.63	14944.5	1828.12	2311.52	16999.6	2989.11	3558.3	7584.78	2838.12	31778.3	2634.72	2225.68	4145.04	7674.4	6484.22	7100.06	5322.76	2481.44
XM_020507458.1	0	0	0	210.847	0	0	0	0	0	0	150.776	114.829	0	225.776	234.678	0	0	0	114.159	128.022	0	235.061	0	0	47.201	0	0	0	0	0	0	0	0	0
XM_020494984.1	0	0	13.436	6.729	0	0	0	0	5.793	10.472	0	16.746	0	5.394	14.963	28.346	0	0	0	0	0	0	0	5.001	0	0	0	0	6.675	0	0	8.904	16.779	0
XM_020502640.1	50.064	21.149	38.726	14.206	47.348	13.606	0	21.433	46.345	0	19.899	94.096	107.662	78.598	95.289	104.586	14.549	0	6.298	13.434	0	8.335	54.573	12.001	43.394	13.696	0	0	95.95	40.215	108.119	102.885	76.984	7.414
XM_020491189.1	18.943	0	85.355	16.449	0	78.235	0	74.618	5.793	0	7.654	73.363	0	216.529	0	0	0	3.856	7.086	2.371	0	0	57.523	4	51.768	0	0	0	79.263	3.83	28.96	11.871	29.609	6.673
XM_020503013.1	0	0	0	0	0	0	0	0	0	0	283.949	0	0	0	424.468	0	0	0	278.705	0	0	0	0	0	0	0	0	0	0	0	223.96	0	0	256.522
XM_020496346.1	0	0	0	0	0	536.308	0	0	24.828	0	22.195	649.901	0	0	0	0	28.29	0	0	0	0	318.416	0	0	123.33	61.009	0	0	39.214	0	43.441	0	0	286.178
XM_020503333.1	1.353	489.958	315.34	198.884	136.782	446.734	670.935	0.794	0.828	1326.91	214.301	0.797	1.223	0	0.788	0	1.617	0	182.654	1.581	2.872	66.684	1.475	262.027	38.826	354.85	158.718	0	0	45.003	0	0.989	0	202.4
XM_020485069.1	55.476	45.823	0	0	70.145	0	47.389	0	0	61.334	0	0	79.523	0	0	0	0	88.695	0	0	246.954	0	0	0	0	0	0	0	0	0	0	0	96.724	0
XM_020497019.1	0	0	0	0	0	0	0	0	0	0	63.525	0	0	0	0	0	0	0	74.006	0	0	0	0	0	0	0	152.672	41.776	0	0	0	0	0	0
XM_020485915.1	0	0	17.387	0	259.536	0	0	0	0	0	0	0	0	19.264	0	0	52.538	183.817	0	0	0	0	90.709	15.002	0	42.333	11.337	9.364	0	16.278	17.376	0	0	11.862
XM_020454107.1	0	0	0	0	0	0	0	0	0	0	65.821	54.225	0	53.169	283.504	112.406	0	0	139.353	114.588	0	238.395	0	132.014	0	0	208.601	0	5.006	167.563	0	246.331	0	0
XM_020485942.1	43.299	0	0	49.347	0	0	0	0	0	0	0	48.643	0	81.68	48.826	0	0	0	43.302	0	0	0	75.222	55.006	0	0	64.999	38.895	0	0	0	0	0	0
XM_020469699.1	0	0	6.323	26.917	0	13.606	0	15.876	0	0	14.542	0	0	0	0	0	8.083	0	23.619	15.805	0	15.004	4.425	12.001	0	0	27.209	18.007	0	0	0	0	0	20.018
XM_020504207.1	13.531	81.072	22.129	12.711	29.812	27.212	24.942	14.289	14.069	7.48	42.86	137.955	25.692	69.351	59.063	114.361	26.673	19.282	16.533	39.513	0	95.858	61.948	0	61.665	22.412	6.802	40.336	127.655	51.705	158.317	84.089	67.114	30.397
XM_020500160.1	0	0	0	0	0	0	0	0	0	0	163.787	0	0	0	0	67.444	105.076	0	0	64.802	0	0	0	0	0	130.734	35.523	0	0	0	0	0	0	48.191
XM_020454284.1	169.135	278.465	75.081	47.104	220.956	223.367	389.093	56.36	20.69	236.361	86.486	29.505	51.384	31.593	11.813	49.85	70.32	197.957	88.965	56.899	155.064	73.352	33.186	241.025	34.258	272.674	95.987	109.483	51.73	95.75	49.233	61.335	14.805	86.743
XM_020508608.1	0	0	140.678	103.928	0	200.69	229.465	4.763	0	77.79	0	0	0	4.623	0	0	67.895	115.689	177.143	0	100.505	0	0	135.014	0	0	99.01	67.707	0	0	0	0	0	50.415
XM_020485937.1	822.673	7433.97	98.791	372.347	3352.92	3519.45	9333.23	587.418	382.349	2836.33	623.768	26.315	143.142	60.104	29.925	224.812	847.882	2569.59	427.505	525.524	3234.81	944.41	27.286	800.082	82.982	2579.82	1428.46	172.868	30.871	151.286	54.059	175.102	61.192	177.193
XM_020468249.1	261.145	42.299	120.129	205.614	145.551	275.524	107.25	285.771	443.591	411.387	705.662	90.906	44.044	273.551	141.752	117.293	1589.88	357.351	1578.54	850.322	993.559	1169.47	157.082	744.076	57.097	682.308	617.489	182.952	97.619	113.943	19.307	73.207	49.349	242.436
XM_020498966.1	31.121	359.538	40.307	0	135.029	229.036	29.93	33.34	32.276	0	34.441	62.199	59.948	36.987	14.963	141.729	4.85	0	18.108	3.951	12.922	12.503	21.387	200.02	57.097	0	12.093	6.483	85.938	0	70.47	96.949	119.424	0
XM_020506690.1	0	0	3.161	154.771	0	0	0	0	0	0	0	0	0	141.784	36.226	0	76.786	294.365	0	0	0	0	0	0	0	0	0	0	5.84	0	0	0	0	6.673
XR_002254309.1	123.13	1173.79	11.855	20.935	338.449	190.486	843.034	34.134	25.655	209.434	22.195	8.772	59.948	26.199	0	25.414	9.699	154.252	27.556	23.708	259.876	25.84	28.024	122.012	13.703	266.449	52.15	15.126	19.19	45.003	41.51	15.828	20.726	24.466
XR_002251737.1	0	0	0	0	0	0	0	0	0	0	0	0	0	20.805	0	0	0	23.138	0	41.884	38.766	30.841	0	0	0	33.617	0	0	0	0	0	0	0	0
XM_020488209.1	0	0	9.484	0	19.29	28.346	14.965	0	0	0	18.369	0	0	1.541	0	0	0	0	0	0	30.151	0	16.224	57.006	0	0	30.232	16.567	0	2.873	0	0	0	0
XM_020492447.1	825.379	3387.41	342.211	146.546	2372.65	1156.52	3075.33	185.751	240.83	1138.42	198.994	174.636	712.04	359.854	237.828	268.797	155.189	1519.39	222.807	167.536	1183.08	201.719	297.939	755.077	158.35	1385.78	183.659	200.239	159.361	450.985	269.331	276.009	209.239	252.074
XM_020479929.1	101.481	380.687	39.516	26.169	282.333	51.023	52.378	53.979	29.793	37.399	152.307	62.199	287.508	59.334	37.801	36.165	20.207	55.274	25.194	11.854	25.844	32.508	127.583	10.001	57.097	62.254	70.289	18.007	45.055	37.343	37.648	67.271	70.075	11.862
XM_020459845.1	227.318	66.973	194.42	124.863	38.58	85.038	14.965	59.536	239.175	112.197	71.944	353.259	292.402	267.386	379.58	480.902	56.579	70.699	20.47	54.528	44.509	99.192	246.316	0	191.847	56.029	68.778	82.833	286.181	256.611	273.193	409.562	295.106	53.38
XM_020456113.1	0	70.498	3.161	0	0	74.834	0	0	0	28.423	84.955	0	0	0	0	0	122.858	47.561	133.841	0	21.537	0	0	0	3.045	0	1.512	0	0	6.703	50.198	0	36.518	0
XM_020457104.1	55.476	334.863	13.436	43.366	285.84	80.503	57.366	2.381	0	76.294	14.542	4.785	55.055	23.888	0	19.549	0	44.99	0	3.161	60.303	0	8.112	17.002	7.613	13.696	6.046	2.161	16.687	42.13	0	24.732	0	14.086
XM_020464079.1	51.417	35.249	100.371	75.516	40.333	38.551	0	45.247	124.967	0	74.24	121.209	83.194	172.607	176.402	134.887	25.865	26.994	9.448	32.401	0	25.84	95.134	47.005	101.253	28.637	5.291	47.539	95.116	67.025	56.955	51.443	18.753	25.949
XM_020468956.1	2583.03	5608.08	688.374	547.306	3286.29	4202.02	10899.6	670.768	471.729	4632.97	979.661	198.559	716.934	810.634	163.015	504.361	805.043	4838.38	1242.36	716.768	3684.21	906.067	783.195	3393.35	401.205	3742.73	1455.67	872.985	377.96	768.876	526.113	629.182	351.363	1041.66
XM_020458092.1	729.31	1921.06	624.357	631.794	1539.68	5572.84	9969.25	851.756	257.382	5956.89	1567.46	116.424	244.687	416.876	95.289	145.639	2345.62	5562.09	2587.86	1642.16	3750.25	1332.01	391.598	2674.27	373.798	1784.21	1304.51	1182.71	176.882	308.317	189.208	237.427	160.877	1347.85
XM_020462091.1	0	0	0	0	0	41.952	0	39.69	0	0	249.507	164.27	19.575	199.576	218.141	125.113	66.279	0	129.118	144.618	0	75.019	105.458	0	159.112	17.431	136.044	34.574	0	0	102.327	0	25.661	97.123
XM_020465757.1	20909.2	110152	6159.8	2778.4	29993.9	24047.7	59349.1	3054.57	5855.24	25742.4	3304.06	2697.69	15122.9	6772.5	2741.33	6301.58	3587.13	20794.5	3704.26	3691.32	23019.8	4006.87	5745.64	17270.8	2697.28	33578.7	4936.13	3682.81	2797.57	7054.9	5595.14	6673.68	4451.26	4503.97
XM_020495600.1	902.505	768.424	156.484	31.403	119.246	61.228	69.837	132.566	8.276	13.464	9.95	35.884	265.486	716.626	48.038	34.211	8.891	15.425	0	8.693	28.716	18.338	71.535	4	30.452	12.451	10.581	31.693	57.57	22.98	46.337	121.681	78.958	34.104
XM_020472698.1	3628.96	21251.5	750.019	480.762	7621.24	2663.4	10927	459.615	717.525	3496.04	448.501	429.812	2077.4	822.963	465.419	862.106	311.186	2866.52	342.477	351.667	2984.98	344.256	662.25	1776.18	373.798	4016.65	488.247	409.121	484.756	1077.19	902.598	1030.83	684.961	494.51
XR_002256405.1	0	0	0	0	0	22.677	0	0	24	19.447	18.369	10.367	17.128	12.329	7.088	15.639	18.59	24.423	17.321	10.273	0	22.506	11.062	19.002	17.51	21.166	21.162	9.364	0	16.278	18.342	0	0	8.897
XR_002252168.1	86.597	1096.24	0	48.6	494.521	503.427	3207.52	57.948	56.276	797.343	160.726	4.785	25.692	9.247	0	30.301	121.241	581.017	93.689	43.464	544.16	62.516	19.174	345.035	15.987	444.496	210.868	97.959	13.35	14.363	0	1.979	7.896	129.744
XM_020460524.1	0	0	65.597	42.618	3.507	6.803	0	76.206	66.208	7.48	52.044	47.048	174.952	54.71	157.502	112.406	24.248	7.713	9.448	11.854	0	10.003	130.533	35.004	102.775	17.431	98.254	66.266	228.611	101.496	226.856	13.85	93.763	4.448
XM_020507858.1	0	0	0	0	0	0	0	142.886	0	0	193.636	226.469	0	0	0	0	193.986	0	154.311	0	0	165.876	179.943	0	0	0	134.532	0	111.803	0	0	152.349	0	0
XM_020503900.1	1519.51	6101.56	546.905	370.852	4161.34	2416.22	5891.26	438.976	594.213	2939.55	417.887	337.311	1295.62	595.647	340.992	560.075	395.247	2604.3	437.74	422.79	3733.03	484.292	499.269	1795.18	368.469	3111.47	420.225	396.877	339.58	698.021	450.816	469.908	328.663	418.887
XM_020486557.1	131586	673773	27224.3	19969.2	187750	84748	297077	20493	30381.8	134947	15751.1	18756.2	94823.7	37190.6	21192.7	51107.6	14754.3	99210	12713.4	13868.3	114938	17547	26213.4	53994.5	19094.9	104816	16487	13470.8	26954.5	50707.5	39313.7	46458.5	30705.8	16766.6
XR_002257511.1	14.884	0	62.436	68.039	14.029	5.669	0	98.432	55.449	0	71.944	172.244	20.798	152.572	242.553	63.534	6.466	12.854	12.597	11.854	0	55.014	132.007	0	126.376	0	19.651	42.497	75.926	18.193	77.228	75.185	2.961	30.397
XM_020459428.1	4999.63	36433.1	1447.09	880.026	10036	5227.02	19005.7	1000.99	1364.7	8211.29	1036.3	881.952	3917.45	1515.7	846.574	1625.49	1009.54	5907.87	951.061	1009.96	7460.31	1161.97	1297.95	4715.48	882.346	8190.18	1098.18	973.824	958.666	2104.59	1980.89	1867.76	1353.14	1141.75
XM_020472909.1	0	0	0	0	0	0	0	0	0	0	0	0	0	130.225	226.016	0	0	0	0	0	0	0	107.671	0	0	0	0	0	0	0	0	0	0	0
XM_020456066.1	0	0	0	0	70.145	0	59.86	0	0	82.277	32.91	0	0	0	0	0	0	100.264	69.283	0	93.326	0	0	32.003	0	102.097	3.023	67.707	0	0	0	0	0	0
XM_020470758.1	208.374	140.995	119.339	107.667	154.319	673.503	381.61	164.318	62.07	634.284	384.211	27.91	18.352	67.81	20.475	44.962	271.581	773.833	403.886	213.371	288.592	269.236	61.21	387.04	75.369	287.615	322.727	207.442	52.564	93.835	27.995	52.432	30.596	216.487
XR_002257396.1	115.012	105.746	223.662	223.558	138.536	444.467	264.383	165.112	57.932	312.654	381.149	25.518	29.362	158.736	33.075	53.759	277.239	505.177	610.947	233.918	229.725	332.586	128.32	310.032	120.285	128.244	325.75	338.534	48.392	29.683	20.272	27.7	25.661	362.541
XM_020490167.1	33.827	0	106.694	20.188	0	9.071	14.965	80.175	14.069	0	146.184	23.125	30.586	147.948	160.652	423.233	26.673	21.852	23.619	9.483	57.431	15.837	237.466	0	28.168	33.617	16.628	10.084	0	54.578	275.123	13.85	13.818	8.897
XM_020499229.1	0	415.936	0	79.255	0	289.13	0	0	0	0	0	0	0	0.771	117.339	0	3.233	0	0	0	0	0	0	0	0	0	0	0	0	0	0	0	0	0
XM_020493777.1	167.782	581.605	23.71	8.972	287.594	132.66	5103.1	66.68	8.276	682.155	51.279	10.367	34.256	144.866	15.75	19.549	39.606	408.769	80.305	46.625	173.729	100.859	12.537	119.012	0	110.813	37.034	20.888	13.35	21.065	11.584	31.657	14.805	23.725
XM_020494727.1	0	0	0	0	0	10.205	0	0	0	2.992	27.553	0	0	48.546	0	64.511	0	43.705	175.568	3.161	0	0	0	20.002	0	0	0	133.973	0	0	0	0	0	42.259
XM_020469708.1	0	0	3.161	5.234	0	0	0	5.557	0	0	0	5.582	8.564	28.511	22.05	12.707	0	0	0	0	0	4.168	18.437	7.001	0	4.98	0	0	5.006	0	0	0	0	0
XM_020500178.1	512.818	405.361	1216.31	836.66	920.651	1758.59	668.441	1269.3	818.492	1470.52	1624.86	325.349	220.219	735.119	321.305	357.744	2848.36	1957.72	2559.52	1770.98	1751.65	1954.67	639.388	1613.16	574.02	1638.53	2058.04	2029.76	487.259	319.807	393.861	289.859	233.913	2244.2
XM_020496133.1	0	0	7.903	0	42.087	0	0	9.526	11.586	17.951	7.654	10.367	35.48	28.511	7.875	19.549	4.85	0	0	0	0	0	11.062	0	0	0	7.558	3.601	9.178	15.32	0	9.893	0	0
XM_020509212.1	0	0	0	0	12.275	0	0	66.68	40.552	0	0	0	0	0	0	0.977	2.425	0	40.94	18.176	77.532	0	0	0	0	2.49	0	0	1.669	0	0	0	0	2.224
XM_020502586.1	346.389	236.167	0.79	0.748	142.043	319.744	129.698	127.803	0	391.94	0	70.173	214.102	147.948	0.788	329.399	0	0	3.149	0	0	3.334	0	0	110.388	507.995	0	136.854	342.083	0	0.965	0	0.987	85.26
XM_020493723.1	0	0	0	242.998	0	0	0	0	0	0	0	144.334	0	6.165	22.05	243.384	0	0	103.137	276.592	0	0	6.637	0	98.969	0	130.753	4.322	216.096	0	0	1.979	0	0
XM_020453941.1	1917.32	327.814	1809.06	219.072	473.478	315.209	49.884	2960.11	155.588	83.773	92.609	295.845	3280.03	10057.4	107.102	130	50.113	48.847	70.857	80.607	25.844	124.199	203.542	68.007	24.362	98.362	69.534	296.757	96.784	55.535	109.084	187.963	119.424	352.903
XR_002253478.1	189.431	7705.39	62.436	0	0	20595.1	23774.6	323.874	45.518	7144.68	1335.55	45.453	0	9.247	14.963	21.504	390.397	592.586	110.222	139.876	19121.7	6910.95	22.862	6605.68	9.897	19108.3	1176.03	2959.65	47.558	115.858	238.44	27.7	0	73.398
XR_002254759.1	74.419	59.923	444.953	267.671	77.159	434.262	117.227	1166.9	515.592	281.239	1676.14	279.099	91.758	235.793	305.554	181.805	2901.71	416.482	1118.76	1753.59	565.697	1971.34	257.378	563.058	230.674	815.532	2461.64	592.074	182.722	137.881	181.485	159.274	97.711	664.289
XM_020463144.1	0	0	5.532	5.981	0	55.558	22.448	23.02	8.276	52.358	16.838	7.974	8.564	16.952	0	2.932	63.854	35.992	71.645	45.835	40.202	88.356	11.062	36.004	9.136	43.578	70.289	21.609	0	0	9.653	17.807	0	36.328
XM_020461580.1	39.239	0	0	26.917	0	0	0	0	49.656	0	0	53.427	0	58.563	77.964	62.556	0	0	0	0	0	0	0	0	27.407	0	0	8.643	27.533	22.98	28.96	0	0	0
XM_020502355.1	9.472	0	13.436	17.944	0	0	0	14.289	4.138	0	11.48	40.669	0	30.823	50.401	26.391	0	0	0	0	0	0	35.399	0	23.6	9.961	0	0	19.19	11.49	43.441	22.753	12.831	0
XM_020491372.1	1133.88	5149.85	227.614	94.208	5202.99	2762.04	6796.65	599.325	120.829	6646.52	580.143	227.266	1256.47	564.824	277.204	190.602	328.16	3456.54	489.702	430.693	2002.91	347.59	261.065	999.102	447.644	1221.43	443.655	265.065	139.336	1372.1	266.435	618.3	339.52	222.418
XM_020468660.1	0	0	0	0	0	0	0	198.452	0	16.455	0	0	101.545	0	19.688	146.617	63.854	56.559	25.194	110.637	0	155.04	0	55.006	280.919	39.843	0	148.379	20.859	135.966	0	0	0	0
XM_020475860.1	247.614	253.791	166.759	97.947	291.101	512.497	1414.2	285.771	52.966	948.435	208.943	35.884	73.406	191.1	23.625	83.083	580.342	556.594	565.283	267.899	1181.65	648.501	41.298	451.046	64.71	414.614	339.354	572.626	54.233	100.538	27.03	39.571	24.674	692.462
XM_020479324.1	12.178	0	0	0	8.768	77.101	0	15.876	11.586	7.48	6.888	0	0	2.312	0	3.91	15.357	69.414	46.451	4.742	73.225	0	0	5.001	0	53.539	6.046	21.609	0	0	0	0	0	45.225
XM_020508884.1	10.825	35.249	16.597	14.954	0	57.826	27.436	38.103	18.207	55.35	47.452	7.177	6.117	12.329	0	4.887	41.222	80.983	40.94	38.723	47.381	25.84	13.274	70.007	14.465	34.862	62.731	30.252	12.515	0	0	0	0	32.621
XM_020484542.1	358.566	542.831	1006.88	253.465	180.623	880.997	9814.61	1282	99.311	4607.54	773.779	11.164	9.787	127.914	0	8.797	3828	5676.49	5937.83	5087.71	4311.64	5445.57	161.506	7574.77	227.628	1349.67	5039.68	3067.69	31.705	22.023	16.411	11.871	0	3815.21
XM_020498963.1	169.135	95.172	84.565	8.972	0	133.794	99.767	27.783	52.966	312.654	46.687	91.704	179.845	55.481	92.926	563.985	24.248	210.812	38.578	34.772	60.303	36.676	27.286	86.009	524.535	242.792	44.592	23.769	530.645	355.234	75.297	618.3	319.78	55.605
XM_020458988.1	1493.8	8096.65	395.953	252.718	2391.94	1225.68	3653.98	174.638	370.763	1554.3	287.01	287.073	972.633	559.43	389.03	433.008	200.452	1356.14	249.575	226.805	1144.32	288.408	466.82	806.082	337.256	1836.5	216.915	205.281	369.616	641.528	432.475	612.364	453.022	269.867
XM_020466602.1	0	0	0	5.981	0	122.455	0	0	0	0	0	0	0	10.017	0	0	11.316	43.705	22.832	0	0	115.03	0	0	0	0	15.872	0	0	0	0	0	0	0
XM_020505374.1	139.367	137.47	54.532	0	112.232	0	0	24.608	0	25.431	0	22.328	3.67	11.558	3.938	0	0	0	0	0.79	0	0	0	0	0	0	0	0	0	0	0	0	0	0
XR_002253393.1	41.945	144.52	36.355	29.907	96.449	21.543	82.308	15.082	14.897	55.35	27.553	11.164	11.011	23.888	22.05	24.436	31.523	26.994	26.768	16.596	30.151	12.503	14.012	44.005	12.181	29.882	27.209	8.643	16.687	29.683	11.584	10.882	3.948	22.983
XM_020502416.1	3093.14	22404.1	1215.52	684.88	5716.81	2977.47	10101.4	711.252	983.183	4866.34	684.232	803.804	2451.77	1269.12	820.587	1596.17	733.106	3169.89	671.569	700.172	3309.47	826.047	1018.45	2208.23	797.842	3608.26	698.359	702.277	1006.22	1481.26	1401.68	1743.11	1148.84	808.86
XM_020506999.1	8851.85	556.931	10333.5	450.107	7765.03	353.759	471.401	692.201	2342.92	237.857	5272.56	20859	20782.5	13712.2	19805.1	13528.8	602.974	4433.47	3187	474.157	176.601	7172.69	571.541	218.022	8474.78	2782.77	247.902	584.871	10100.6	7591.1	869.776	12601.4	6991.73	770.308
XM_020508676.1	0	0	0	0	82.42	111.117	77.32	80.175	98.484	0	0	0	0	0	0	0	228.742	0	0	102.734	54.56	0	0	102.01	245.9	136.96	0	58.343	0	0	0	0	0	54.863
XR_002254149.1	415.396	1008.12	165.178	177.949	1222.27	961.499	1097.44	241.318	183.726	762.936	661.271	57.415	156.6	136.39	70.088	236.541	231.167	672.283	399.162	210.21	328.793	325.084	132.745	361.037	86.027	399.673	269.065	138.295	145.177	138.838	118.737	115.746	75.01	186.831
XM_020458297.1	12394.2	82876.9	3269.58	3173.18	22190.3	9142.18	30666	1987.7	3975.77	10598.8	2382.57	7713.49	10461.6	4204.2	3248.48	3811.05	2070.8	12161.5	1513.19	1755.17	10718.1	2619.84	3890.9	5968.61	2744.48	12445.9	3146.4	1668.18	3052.05	6248.68	5094.13	6065.27	3681.42	2056.63
XM_020489683.1	63.595	0	60.855	82.993	43.841	200.69	102.262	82.556	47.173	101.725	140.826	15.151	22.022	72.433	15.75	25.414	90.527	222.381	192.889	81.397	70.353	129.2	47.936	148.015	35.02	102.097	177.613	99.399	16.687	30.64	38.614	8.904	11.844	84.519
XM_020456380.1	0	0	0	2.243	0	0	0	42.072	0	0	0	19.138	283.837	0	22.838	0	0	0	0	0	0	0	0	0	0	0	0	0	0	0	0	15.828	0	3.707
XM_020470855.1	714.427	645.053	515.292	134.583	773.347	2503.53	4105.43	602.501	422.901	2570.05	1083.75	228.861	298.519	339.819	209.478	292.256	1758	2627.43	1206.93	1014.7	3332.44	1370.35	372.423	1666.17	245.9	3147.58	1139.75	687.871	310.378	463.432	216.237	407.583	236.874	769.567
XM_020465678.1	0	35.249	40.307	0	17.536	35.149	29.93	0	0	0	22.961	0	0	0.771	0	0	23.44	8.998	9.448	10.273	0	0	33.924	48.005	0	42.333	0	31.693	36.711	31.598	0	0	0	51.156
XM_020494974.1	1020.22	4339.13	399.905	157.014	859.274	1134.98	3539.25	307.998	287.176	1401.71	341.351	320.565	375.595	333.655	118.127	259.023	168.121	1955.15	585.753	413.307	933.256	848.552	882.016	899.092	271.784	2168.94	514.7	355.82	240.292	372.469	309.876	456.058	292.145	464.854
XM_020469527.1	14.884	24.674	0	8.972	35.072	18.141	24.942	10.32	22.345	23.935	13.776	6.379	0	1.541	3.938	0	1.617	61.701	0	1.581	2.872	9.169	1.475	9.001	0	7.471	6.802	7.923	12.515	0	0	7.914	14.805	3.707
XM_020460474.1	0	0	41.097	39.627	47.348	39.685	0	58.742	24	0	0	54.225	0	0	23.625	0	63.854	0	0	67.172	70.353	48.346	44.248	0	50.246	0	0	44.658	0	0	0	0	0	0
XM_020503003.1	3306.93	1075.09	576.938	844.137	459.449	352.625	74.826	823.973	238.347	89.757	107.15	221.684	5631.48	5118.86	108.677	389.023	5.658	23.138	32.279	67.172	31.587	109.195	157.082	277.028	25.884	143.185	133.021	272.267	91.778	76.6	78.193	111.789	141.137	335.11
XM_020495560.1	8644.83	53606.4	2820.67	1422.85	15626.5	9446.05	32057.7	1698.75	2487.75	12851.7	1728.18	1766.3	8285.12	3226.36	1930.19	3345.79	1635.95	10966.1	1613.18	1390.07	11065.5	2046.36	2346.64	5833.6	1434.29	13857.8	2048.97	1404.55	1972.4	3952.58	3511.93	3194.38	2375.65	1800.1
XM_020492012.1	0	0	38.726	100.19	0	0	0	0	0	0	0	0	4.894	432.287	99.226	56.692	46.072	0	0	120.12	0	381.765	146.019	0	51.007	0	0	0	273.666	0	351.386	1.979	0	0
XM_020469622.1	50.064	112.796	49	20.935	91.188	35.149	134.686	34.928	0	154.083	79.597	7.177	0	21.576	13.388	3.91	51.73	84.839	89.752	28.449	78.968	31.675	22.862	95.01	12.942	87.156	103.545	51.14	11.681	0	22.203	20.775	0	77.846
XM_020455727.1	0	0	0	0	0	72.566	0	34.928	1.655	0	26.788	0	0	0	0	0	0	0	0	0	0	0	0	0	0	1.245	0	0	0	0	0	26.711	0	0
XM_020485377.1	0	394.786	139.888	63.553	171.855	0	19.953	0	279.727	0	0	0	165.164	0	0	187.669	0	138.827	23.619	44.255	0	173.378	0	29.003	0	32.372	53.662	0	0	0	0	0	0	0
XM_020458527.1	9.472	0	0	0	0	10.205	0	0	0	0	0	23.923	12.234	13.1	29.138	7.82	0	0	0	0	0	0	11.062	0	14.465	0	8.314	0	25.03	8.618	41.51	27.7	23.687	2.966
XM_020459247.1	18.943	116.321	100.371	103.181	75.406	181.415	52.378	106.37	54.621	175.027	146.184	27.112	91.758	26.97	0	54.737	160.847	107.977	145.651	177.019	137.835	231.726	134.22	230.024	73.085	119.528	243.368	201.68	83.435	35.428	78.193	0	0	189.055
XM_020480359.1	1400.44	2992.62	313.759	284.868	1532.66	573.725	299.302	131.772	356.694	499.649	100.262	600.461	1550.1	452.322	499.282	1305.87	76.786	307.219	28.343	107.476	175.165	70.852	339.237	53.005	231.435	301.311	44.592	72.749	387.972	752.599	501.979	644.021	504.344	71.174
XM_020474001.1	675.187	1244.28	154.904	123.368	631.304	329.949	576.156	120.659	169.657	354.541	182.156	234.443	463.683	309.767	226.016	479.925	54.155	173.534	52.749	65.592	70.353	79.187	160.769	221.023	166.725	522.936	105.812	74.189	166.035	370.554	249.059	348.226	175.682	50.415
XM_020459915.1	361.273	511.107	121.71	41.123	119.246	91.841	0	373.09	64.552	17.951	29.084	122.006	1284.61	434.599	80.326	32.256	0	0	7.873	15.805	0	35.843	62.685	25.003	7.613	31.127	0	120.287	21.693	88.09	49.233	52.432	28.622	146.796
XM_020494404.1	0	102.221	0	86.732	0	0	79.814	0	0	0	0	0	0	0	0	0	0	0	0	139.086	58.867	0	0	147.015	0	0	0	0	0	0	77.228	0	0	0
XR_002257590.1	5873.72	66461.6	1619.38	1362.28	14456.9	6849.55	27154.2	885.096	1607.19	8025.79	835.008	1177	5692.65	2142.17	1155.28	2333.16	801.81	5636.64	632.991	892.996	6360.5	1011.93	1783.94	4488.46	942.489	9683.04	1290.15	970.223	1462.61	2360.25	2559.13	2795.7	1912.76	1156.57
XM_020481745.1	1.353	260.841	195.21	0	227.971	1.134	234.453	0	0	1.496	0	225.671	3.67	329.031	0.788	0.977	0	6.427	0	0.79	0	0.834	0.737	0	0.761	1.245	0.756	166.386	210.256	0.958	1.931	0.989	195.421	170.521
XM_020507946.1	0	0	0	0	1.754	0	0	0	0	0	0	0	0	0	0	0	0	0	0	0	0	0	1848.84	0	0	0	1204.75	0	0	0	0	0	0	0
XM_020486739.1	0	0	0	0	0	0	0	519.151	336.831	0	125.519	165.067	0	0	270.904	0	172.163	0	0	69.543	0	189.216	0	0	0	0	0	0	0	0	0	617.31	187.525	0
XR_002254437.1	0	0	3.952	0	5.261	5.669	0	19.051	4.966	0	2.296	22.328	19.575	31.593	29.925	2.932	1.617	0	0	0	0	1.667	2.95	0	20.555	3.735	22.674	0	5.84	0	16.411	2.968	0	11.862
XM_020459470.1	0	0	0	118.882	0	0	0	0	84.415	0	111.743	0	41.597	206.511	0	0	102.651	0	0	0	0	52.514	147.494	0	61.665	0	0	93.637	0	0	0	0	0	0
XR_002253925.1	9.472	28.199	7.113	0	26.304	21.543	59.86	16.67	0	29.919	31.38	0	0	12.329	0	0	12.932	20.567	41.727	26.869	12.922	30.008	5.9	21.002	0	19.921	55.173	27.371	0	5.745	0	0	0	26.69
XM_020491710.1	949.863	6915.81	185.727	175.706	2267.43	937.689	3419.53	128.597	177.933	879.621	121.692	108.45	653.315	239.646	159.077	189.624	105.884	817.538	99.2	141.457	865.775	130.867	230.829	499.051	107.343	1362.12	154.939	118.847	177.716	302.571	229.752	329.43	201.343	137.899
XM_020505258.1	0	0	0	0	0	0	0	0	0	0	0	350.867	0	292.044	0	0	0	0	0	0	15.794	629.329	223.454	0	0	0	362.028	276.589	196.072	0	69.505	95.96	0	0
XM_020453121.1	50.064	0	62.436	53.086	59.623	64.629	0	52.391	83.587	44.879	52.044	83.73	101.545	101.715	139.389	268.797	25.057	43.705	16.533	33.191	20.101	13.337	83.334	8.001	42.633	33.617	15.872	21.609	41.717	67.025	50.198	61.335	73.036	12.604
XM_020459262.1	454.635	444.135	189.678	216.081	843.492	1530.69	975.226	274.658	141.519	1513.9	457.685	73.363	223.889	225.776	94.501	140.752	286.13	1288.01	366.883	335.071	832.752	276.738	142.332	972.099	76.13	775.689	513.944	272.988	69.251	104.368	82.054	86.067	37.505	358.834
XM_020477866.1	119.071	162.144	64.807	70.282	205.174	317.476	109.744	83.35	37.242	188.49	207.413	26.315	39.15	59.334	40.163	42.03	113.159	183.817	159.822	105.895	107.683	129.2	25.074	172.018	38.826	75.95	115.637	49.7	20.859	31.598	25.099	11.871	11.844	59.311
XM_020487870.1	1258.37	497.008	508.179	216.081	1957.04	174.612	179.581	597.738	91.863	1006.78	160.726	155.498	360.914	1377.77	277.991	388.045	190.753	167.107	118.095	15.015	63.174	7.502	221.979	447.046	46.439	668.612	178.369	41.056	265.323	827.284	303.118	369.991	231.939	54.863
XM_020466769.1	18438.4	11762.5	16276	6925.81	17636.2	6092.14	3182.58	20732.7	8607.82	3680.05	16461.4	37896.8	17861	27374.3	19490.1	35933.8	4495.63	1298.29	2348.52	6941.66	2067.52	4243.6	12401.3	2887.3	16093.1	352.36	178.369	2298.43	15912.7	8255.61	11132.4	25834	17949.1	2729.07
XM_020481771.1	0	0	0	0	0	0	0	0	0	0	163.022	56.617	0	40.84	0	0	0	0	0	0	0	0	0	0	78.414	0	0	48.979	0	0	0	0	0	0
XR_002254757.1	27.062	0	28.452	6.729	24.551	74.834	246.924	47.629	42.207	148.099	83.424	6.379	13.458	20.035	11.025	21.504	139.024	59.13	47.238	132.764	100.505	154.206	14.749	55.006	33.497	29.882	117.905	36.014	10.847	10.533	22.203	30.668	28.622	22.242
XM_020457392.1	2010.68	15601.1	836.955	538.334	6532.24	1905.99	10493	546.14	614.076	4712.25	580.143	605.246	1718.93	781.353	479.594	850.376	558.519	2090.12	490.489	308.993	2705.01	576.816	652.663	1912.2	502.458	2464.03	640.163	604.318	576.535	1242.84	1016.51	1266.28	859.656	692.462
XR_002256850.1	434.339	3479.05	158.065	133.836	1655.42	226.769	935.319	133.36	153.933	362.021	116.335	114.032	264.262	223.464	129.939	265.865	122.858	199.243	85.816	90.88	218.238	75.853	95.134	111.011	216.97	542.858	87.673	50.42	171.876	295.869	247.128	379.883	231.939	73.398
XM_020490262.1	0	0	0	263.933	0	0	0	445.327	0	0	0	0	0	0	16.538	0	0	0	0	0	0	0	581.128	0	0	0	100.521	126.05	0	0	0	0	0	0
XM_020505604.1	0	0	0	0	0	0	0	150.824	14.897	0	0	85.324	0	32.364	89.776	0	0	0	0	0	0	0	0	0	0	0	0	28.091	167.704	0	0	71.228	0	0
XM_020469317.1	6.765	0	4.742	12.711	0	20.409	0	20.639	22.345	14.96	39.033	5.582	0	14.641	0	0	32.331	28.28	23.619	8.693	18.665	41.677	23.599	13.001	0	0	22.674	11.525	0	0	16.411	0	0	28.914
XM_020464666.1	0	0	292.42	388.796	5.261	0	0	0	0	0	0	6.379	0	584.088	0	2.932	275.622	7.713	192.102	0	0	0	0	0	0	0	4.535	272.267	0	6.703	0	272.052	0	210.556
XM_020488993.1	71.713	63.448	54.532	8.225	42.087	23.811	0	24.608	56.276	0	12.246	102.868	182.292	0	169.315	49.85	12.932	0	0	13.434	0	11.67	34.661	0	58.62	16.186	20.407	0	100.956	45.003	87.846	188.952	133.242	7.414
XM_020458890.1	162.37	126.896	38.726	46.357	152.565	41.952	139.674	2.381	26.483	115.188	26.022	27.91	34.256	26.199	38.588	43.008	13.741	8.998	15.746	7.903	18.665	8.335	13.274	19.002	18.271	94.627	28.72	16.567	130.993	40.215	102.327	61.335	40.466	14.828
XM_020480313.1	32.474	0	0	16.449	50.855	179.147	79.814	249.256	25.655	97.237	410.998	0	14.681	0	0	0	1172.81	221.095	148.013	251.303	188.087	601.822	11.8	24.002	336.494	153.146	74.068	117.406	40.049	0	0	44.518	0	146.796
XM_020474017.1	0	0	156.484	0	0	0	0	0	19.035	0	97.966	0	0	0	0	0	181.862	0	0	0	0	0	0	0	51.768	0	137.556	89.315	0	0	0	0	0	141.606
XM_020472489.1	829.438	1794.16	487.631	204.866	1399.39	269.855	187.064	290.534	206.071	329.11	122.458	424.23	600.708	560.971	399.268	369.474	140.64	235.235	77.156	52.157	111.991	107.528	360.624	93.01	279.397	252.753	108.835	82.833	505.615	364.809	800.271	766.692	480.657	121.589
XM_020506132.1	0	0	0	0	33.319	0	0	113.515	0	0	27.553	0	0	0	0	0	33.948	55.274	48.025	21.337	41.638	0	0	47.005	0	0	690.046	0	0	0	141.906	59.357	0	0
XM_020481200.1	4504.4	5939.42	2612.03	1954.45	5646.66	13500.7	18531.8	3751.54	2539.06	10094.7	5353.69	1456.1	1800.9	2522.83	1109.6	3498.27	4784.99	14981.8	5624.49	6446.96	8048.98	5094.65	4551.68	7346.75	2371.45	11151	7226.21	2906.35	3267.31	4380.58	2484.8	2989.6	1914.73	3517.91
XM_020484362.1	193.491	366.587	46.629	80.002	366.507	178.013	311.773	87.319	93.518	442.802	313.798	40.669	67.289	109.42	34.65	9.774	249.757	644.004	208.635	262.367	328.793	275.071	69.322	227.023	94.401	165.597	328.773	379.59	53.398	69.898	29.926	45.507	19.74	403.318
XM_020463998.1	0	0	11.855	26.917	0	13.606	0	5.557	3.31	0	6.123	30.302	0	19.264	16.538	27.368	5.658	0	6.298	15.805	0	20.005	8.85	0	12.942	0	0	0	39.214	14.363	24.134	41.55	12.831	15.569
XM_020460798.1	63006.2	416151	17489.9	11078.5	110282	26466.2	136277	9388.37	12980	68784	8637.85	10990.9	36490.2	20885.4	12346.6	26756.5	7057.87	34420.1	6664.52	7482.2	31723.5	10321	14019.3	20715.1	10323.2	37843.2	8151.31	7371.39	15205.2	26919.3	22962.7	25848.9	18307.4	8337.71
XR_002251607.1	665.716	4081.81	215.759	123.368	1972.82	767.612	2608.92	152.411	236.692	958.906	143.122	138.752	601.931	279.715	145.69	302.03	164.888	584.874	154.311	184.131	848.545	189.216	183.631	500.051	150.737	1029.69	153.427	156.302	171.876	301.614	268.366	277.988	166.799	156.434
XR_002252206.1	39.239	38.774	0	0	50.855	0	0	53.185	0	80.782	63.525	0	0	0	0	0	15.357	0	45.664	57.689	0	47.512	53.835	0	51.768	57.274	52.906	9.364	0	80.43	0	0	0	79.329
XM_020482219.1	1165	9136.49	614.083	434.405	2895.23	594.134	925.342	377.059	268.968	727.034	306.909	614.017	805.022	986.323	493.769	753.609	196.411	365.064	136.203	184.131	295.77	295.91	862.842	104.011	686.692	475.623	117.149	189.435	769.269	715.256	1063.81	1384	897.161	248.367
XM_020469100.1	5.412	0	0	1.495	7.014	3.402	0	7.144	0	13.464	3.061	0	2.447	0	0	0	0	48.847	30.705	43.464	40.202	0	0	8.001	0	9.961	2.267	1.441	0	0	0	6.925	0	5.19
XM_020458101.1	725.251	1970.41	640.164	675.908	1508.11	5559.24	10173.8	886.684	266.486	5937.44	1649.35	111.64	244.687	436.14	98.439	146.617	9.699	5604.51	2773.67	1640.59	3836.4	1546.23	438.058	2619.27	384.456	1862.65	1373.29	1213.68	248.636	316.934	183.416	227.534	157.916	1472.41
XM_020489711.1	0	0	3.161	0	0	231.304	9.977	0	97.656	92.749	123.988	0	0	5.394	0	285.414	0	0	121.245	0	4.307	11.67	122.42	0	111.15	13.696	152.672	0	0	151.286	0	0	0	94.157
XR_002255716.1	0	0	1.581	0	0	1.134	0	0	0	0	0	0	8.564	231.17	228.378	2.932	0	0	0	0	30.151	3.334	0	4	0	0	0	11.525	0	0	0	84.089	0	0
XM_020468147.1	11554	6714.89	5873.7	16283.1	12529.6	22886.6	7120.89	47540.4	29594	21730.2	28955.1	1616.38	8133.41	33.134	2654.7	8522.33	51956.8	42751.1	13396.7	12225.4	9702.99	18957.4	2175.54	4202.43	8436.72	967.432	26567.1	2594.46	3977.34	4626.66	3986.88	6968.48	4536.14	3343.68
XM_020472032.1	56.829	0	18.177	23.926	163.087	24.945	0	4.763	120.001	26.927	10.715	27.91	33.033	13.87	9.45	8.797	82.444	8.998	52.749	34.772	0	125.866	23.599	56.006	19.794	28.637	60.464	319.086	216.931	22.023	65.643	77.164	0	174.227
XM_020459880.1	31.121	133.945	27.661	60.563	122.753	47.621	0	40.484	57.932	0	0	0	0	0	9.45	0	65.47	123.402	16.533	0	0	37.51	0	42.004	10.658	47.313	48.371	12.245	0	18.193	0	0	0	31.139
XM_020483714.1	0	0	0	57.572	0	0	89.791	0	0	155.579	0	0	0	0	0	0	0	0	0	0	0	0	0	0	0	0	0	0	0	0	0	0	0	0
XM_020485053.1	154.251	102.221	201.533	126.359	119.246	88.44	0	130.185	374.901	0	58.167	236.038	302.189	419.187	400.056	508.271	79.211	83.553	37.791	80.607	33.023	99.192	203.542	85.009	197.938	75.95	80.115	72.749	257.814	264.271	205.618	346.248	189.499	60.053
XM_020484024.1	52.77	98.697	180.194	171.22	64.884	61.228	0	233.38	245.796	11.968	345.177	1110.02	107.662	457.716	820.587	144.662	361.299	80.983	88.178	134.345	0	494.294	955.764	26.003	389.785	56.029	53.662	227.61	636.608	73.728	791.583	709.313	385.907	212.78
XM_020500824.1	949.863	3447.33	291.63	178.697	2304.26	1588.52	3384.61	273.07	313.659	1449.58	213.535	191.382	915.131	418.417	251.216	340.15	239.25	1223.74	194.464	207.049	1715.76	213.388	329.65	895.092	192.609	1961.01	274.355	206.722	172.71	381.087	251.955	265.127	233.913	223.901
XM_020487856.1	0	0	0	0	0	4.535	0	50.01	0	0	83.424	145.131	28.139	278.174	51.976	0	127.708	0	79.518	58.479	0	0	216.817	0	0	84.666	102.789	92.196	219.434	0	172.797	122.671	0	67.467
XM_020459577.1	113.659	0	86.936	0	68.391	4.535	79.814	17.464	0	8.976	0	0	111.333	4.623	0	0	0	0	0	0	0	0	0	70.007	0	2.49	0	0	65.079	0	38.614	174.113	71.062	0
XM_020454940.1	0	0	0	0.748	234.985	1.134	104.756	0	0	0	6.888	95.691	296.072	4.623	44.888	5.865	2.425	82.268	8.66	142.247	0	10.003	0	6.001	6.09	0	4.535	7.923	8.343	3.83	7.723	26.711	160.877	43.742
XM_020476110.1	377.509	1476.92	93.258	74.021	783.869	130.392	1182.24	96.051	135.726	448.786	94.905	91.704	105.216	104.797	112.614	96.767	81.636	183.817	69.283	106.685	160.807	75.019	75.96	72.007	74.607	202.949	56.685	59.784	136.833	241.291	115.841	164.22	116.463	74.139
XM_020503621.1	85.244	148.045	28.452	17.197	240.246	36.283	24.942	57.948	19.035	95.741	5.358	98.083	61.172	133.308	58.276	52.782	35.564	12.854	14.171	13.434	0	13.337	25.074	22.002	25.123	47.313	24.941	0	113.471	97.665	104.257	115.746	43.427	0
XM_020503774.1	170.488	726.125	98	34.394	131.522	217.698	37.413	69.061	47.173	0	12.246	133.967	4388.47	334.425	69.301	24.436	20.207	7.713	0	18.966	17.229	40.844	68.585	0	10.658	85.911	16.628	128.211	60.907	45.96	97.5	92.003	82.906	160.882
XM_020497592.1	0	0	0	0	0	0	406.552	15.082	0	480.201	0	0	0	0	0	0	173.779	0	0	182.551	2091.93	0	0	0	6.852	1405.7	46.104	10.084	0	0	0	0	0	0
XM_020501146.1	0	172.719	19.758	2.243	117.493	1.134	117.227	12.701	0	32.911	0	0	24.469	0	0	10.752	0	0	0	0	1.436	0	0	0	25.123	0	7.558	14.406	0	7.66	11.584	23.743	0	0
XM_020488866.1	6822.23	3838.59	6257.8	2685.69	4224.47	3266.6	965.249	7305.42	2080.57	2030.01	7032.89	14158.3	6157.56	9964.18	7175.8	14151.4	2265.6	656.858	1453.36	3450.28	1239.08	2012.19	5601.1	2076.21	7207.98	275.164	203.31	1153.17	9907.05	4172.81	6252.54	12919	8929.17	1459.06
XM_020462327.1	225.964	9242.23	66.387	67.292	219.203	7826.92	1040.07	100.814	150.622	523.584	48.983	3.987	94.205	23.117	7.875	187.669	10302.3	29.565	67.708	129.603	515.445	142.537	220.504	123.013	7533.82	140.695	84.65	577.668	15.018	132.136	132.252	44.518	29.609	779.205
XM_020509109.1	2656.1	21166.9	771.358	496.463	8106.99	2352.73	7971.41	551.697	681.939	3376.37	439.317	452.937	1819.25	863.033	341.78	818.121	319.269	2687.85	438.527	395.921	2806.95	454.284	677.737	1989.2	486.47	3537.29	517.723	388.953	549.835	1014	858.192	1012.03	679.039	433.715
XM_020461054.1	197.55	0	51.371	183.931	101.71	414.987	361.657	224.648	71.173	520.592	354.362	0	7.341	93.238	48.826	45.94	409.796	700.563	625.118	234.708	150.757	268.403	37.611	376.038	106.582	222.871	334.82	335.652	39.214	34.47	0	49.464	10.857	396.646
XM_020456863.1	94.716	415.936	0	0	229.724	317.476	446.459	42.866	0	335.094	83.424	0	0	0	0	0	0	308.505	61.41	101.944	231.16	80.854	99.559	213.022	21.316	257.733	116.393	112.364	5.006	8.618	0	32.646	0	143.089
XR_002252233.1	0	3.525	0	0	17.536	0	2.494	39.69	0	31.415	3.061	61.402	0	181.083	0	0	146.298	1.285	74.794	53.738	38.766	31.675	187.318	0	39.588	26.147	24.186	56.902	0	7.66	0	53.421	60.206	38.552
XM_020494162.1	29.768	52.873	28.452	11.215	33.319	19.275	0	0	4.966	4.488	5.358	32.694	44.044	73.974	43.313	45.94	23.44	19.282	4.724	0	7.179	10.003	31.711	0	9.136	0	0	7.923	45.889	25.853	24.134	45.507	20.726	17.052
XM_020460114.1	6628.74	66366.4	1681.02	1422.1	16554.2	6669.27	28917.6	1115.3	1630.36	7835.81	1116.66	1300.6	4914.55	1983.43	1324.59	2313.61	1059.65	6490.17	948.699	986.247	6254.25	1055.27	1759.61	4462.46	1131.29	9951.98	1197.94	1078.27	1372.5	2726.97	2749.3	3017.3	1978.89	1240.35
XM_020500338.1	637.301	243.217	210.227	0	389.304	0	0	274.658	0	0	0	3.19	52.608	836.834	0	0	0	0	0	0	5.743	0	0	5.001	0	0	0	0	0	0	0	0	0	0
XM_020505141.1	0	0	5.532	2.991	12.275	0	0	0	4.966	0	0	21.53	0	16.182	26.775	41.053	0	5.142	0	3.951	10.05	0	0	0	0	9.961	0	0	20.859	22.023	26.064	34.625	10.857	8.155
XM_020497486.1	2519.44	8100.17	1137.28	752.172	3251.21	3755.29	10904.6	740.623	547.04	3714.45	1194.73	433.002	1101.09	941.631	425.256	997.97	864.047	5014.49	1728.92	1021.81	3171.64	1581.24	1132.76	2370.24	615.891	2430.41	1867.58	1210.08	877.734	1633.5	808.959	1036.77	682.987	1346.37
XM_020463294.1	4.059	0	0	41.123	0	1.134	0	65.092	253.244	0	200.524	261.555	7.341	256.598	413.443	89.925	4.85	0	0	8.693	4.307	16.671	219.029	0	0	0	37.034	3.601	19.19	25.853	0	21.764	0	29.656
XM_020463412.1	0	0	0	229.539	0	0	0	0	0	0	0	125.993	0	0	132.302	98.722	0	0	75.581	0	0	0	0	0	0	0	0	0	0	0	0	0	0	0
XM_020458750.1	368.038	634.478	96.42	109.91	731.26	866.257	1631.2	53.979	20.69	665.699	334.462	11.961	14.681	47.004	6.3	13.684	154.381	758.408	196.826	178.599	335.972	158.374	56.048	118.012	31.975	275.164	106.568	123.889	39.214	61.28	28.96	28.689	19.74	86.002
XM_020497393.1	102.834	70.498	44.258	64.301	94.696	159.872	276.854	66.68	79.449	411.387	126.284	30.302	45.267	58.563	37.801	58.647	174.588	299.507	91.327	108.266	275.67	100.026	34.661	112.011	9.897	94.627	72.557	34.574	40.049	44.045	27.03	25.721	20.726	51.156
XM_020457793.1	0	0	60.065	1.495	0	0	0	0	0	0	0	0	0	3.082	0	0	104.268	0	0	0	0	56.681	0	0	19.794	3.735	30.232	64.105	0	0	0	0.989	0	35.587
XM_020498858.1	1.353	0	18.968	78.507	226.217	30.614	0	50.01	72.001	65.822	59.698	118.816	115.003	255.828	161.44	100.677	12.932	56.559	3.149	35.562	2.872	30.841	71.535	0	38.065	80.931	24.186	37.455	23.362	72.77	55.99	121.681	46.388	51.156
XM_020498062.1	196.197	148.045	70.339	29.16	68.391	13.606	0	100.814	19.035	0	9.184	16.746	144.366	298.979	13.388	13.684	0	0	0	0	0	18.338	0	0	7.613	14.941	0	8.643	10.012	0	21.238	28.689	0	11.862
XM_020486296.1	0	0	0	0	0	0	0	0	865.665	0	0	0	0	732.037	855.237	0	0	0	558.985	0	0	0	0	0	349.436	0	0	0	498.94	0	0	0	0	0
XM_020504939.1	0	0	0	31.403	38.58	0	0	37.309	78.622	115.188	0	0	0	53.94	0	0	0	0	0	36.352	0	0	0	0	0	0	0	0	50.895	0	81.089	44.518	40.466	0
XM_020454079.1	82.538	42.299	29.242	8.225	110.478	221.1	648.488	17.464	52.139	97.237	24.492	0	28.139	23.888	0	10.752	104.268	125.973	8.66	16.596	315.871	34.175	19.912	12.001	33.497	67.235	58.197	52.581	40.049	64.153	10.619	9.893	0	102.312
XM_020465707.1	4.059	0	0	0	36.826	0	0	0	17.38	0	127.05	0	0	0	0	0	0	25.709	0	0	0	0	0	0	0	0	0	0	0	0	0	0	0	0
XM_020457770.1	5768.18	14896.1	3294.87	1814.63	4699.7	12068.6	14019.8	1228.82	2250.23	2893.17	1386.07	1011.13	1052.16	2919.67	789.874	1968.57	2021.5	11089.5	2909.87	1218.58	7487.59	3323.36	5480.15	10094	1489.1	15617.1	6205.12	5791.81	1738.78	1231.35	2159.48	4211.36	2939.21	6910.53
XM_020473107.1	110.953	179.769	107.484	130.097	692.68	2027.31	1598.77	579.48	255.727	1053.15	1464.9	19.936	12.234	46.234	11.025	62.556	2272.87	766.12	493.639	1264.42	2581.53	640.165	26.549	1207.12	136.273	1155.44	39.302	234.813	38.38	95.75	9.653	67.271	37.505	231.315
XM_020481754.1	0	0	0	121.873	0	0	0	0	67.035	342.573	0	0	0	0	0	0	0	0	181.08	105.895	0	269.236	146.757	0	177.383	0	77.092	0	0	286.294	0	0	0	0
XM_020457211.1	4314.97	25809.2	1867.54	897.97	10155.2	4275.73	14548.6	898.591	1059.32	5946.42	961.292	1106.83	3300.83	1414.76	919.813	1599.1	1075.01	4468.18	814.858	875.611	5180.29	987.755	1059.01	3278.34	870.926	4737.56	922.832	942.132	797.637	1821.17	1532	1868.75	1135.02	1178.07
XM_020476007.1	62.242	74.022	0	0	82.42	129.258	32.424	0	0	59.838	18.369	0	0	0	0	0	155.189	46.276	64.559	0	111.991	0	0	151.015	137.034	110.813	0	44.658	0	213.524	0	29.678	111.528	44.484
XR_002257724.1	46.005	0	23.71	21.683	0	13.606	0	17.464	6.621	0	0	49.44	61.172	53.169	67.726	47.895	14.549	12.854	0	6.322	0	15.004	36.874	0	37.304	0	24.186	8.643	52.564	51.705	37.648	58.367	30.596	5.19
XM_020487523.1	0	7.05	5.532	0	0	64.629	4.988	48.422	80.277	11.968	0	0	15.905	13.87	25.988	106.541	0	0	4.724	9.483	41.638	0	25.812	37.004	60.143	88.401	68.022	41.056	82.6	34.47	43.441	0	0	0
XR_002257716.1	27.062	148.045	78.242	101.685	59.623	55.558	0	62.711	56.276	35.903	71.178	116.424	179.845	278.174	221.291	83.083	35.564	12.854	16.533	30.82	17.229	47.512	113.571	0	89.833	9.961	10.581	35.294	249.47	70.855	44.406	47.485	35.531	22.983
XM_020454012.1	679.246	2834	339.05	198.884	1388.87	729.062	2127.54	150.824	370.763	978.354	9.95	250.391	332.775	241.957	159.077	382.181	96.993	934.513	198.4	136.715	735.119	35.843	230.091	615.063	226.106	1089.45	182.148	192.316	0	362.894	0	502.554	290.171	240.953
XM_020500034.1	6482.61	34251.2	1985.3	1150.69	13566	6176.05	16865.7	1261.36	1862.92	8377.34	1225.34	1202.52	5484.67	2362.55	1312.78	2413.31	948.916	6014.56	916.42	1081.08	6120.73	1359.52	1968.31	3512.36	1347.5	7105.71	1117.07	1055.22	1404.21	2458.87	2420.12	2853.08	2136.8	1218.11
XM_020458845.1	0	0	172.291	0	0	0	0	0	0	0	83.424	0	0	0	379.58	86.993	0	0	0	0	0	0	0	0	161.395	0	0	0	0	0	0	0	0	0
XM_020482103.1	587.237	571.03	125.662	20.188	0	39.685	184.57	370.709	28.966	64.326	12.246	22.328	35.48	933.154	92.139	38.12	20.207	32.136	11.022	28.449	21.537	30.841	17.699	41.004	26.645	77.195	9.07	12.965	16.687	46.918	51.163	58.367	36.518	12.604
XM_020497131.1	56.829	176.244	44.258	67.292	85.927	56.692	39.907	100.814	56.276	92.749	70.413	165.864	209.208	172.607	200.028	1308.8	50.113	123.402	15.746	66.382	96.197	55.014	79.647	10.001	97.446	68.48	30.232	12.965	119.312	112.986	60.817	71.228	36.518	21.5
XM_020489593.1	0	0	7.903	2.991	0	22.677	0	0	21.517	0	0	26.315	17.128	36.987	0	20.526	0	0	0	0	0	0	13.274	0	0	1.245	0	0	0	13.405	9.653	0	0	0
XM_020506497.1	627.829	204.443	566.663	317.019	50.855	302.736	92.285	154.793	720.008	104.717	139.296	707.316	926.142	820.652	1090.7	1302.93	51.73	313.647	22.044	157.262	84.711	175.045	644.55	30.003	363.14	154.391	43.081	77.791	658.301	505.562	480.742	828.027	537.902	95.64
XM_020469139.1	63.595	35.249	202.323	515.903	198.159	0	0	434.213	260.693	0	45.922	1341.27	587.25	546.331	452.819	710.602	3.233	87.41	11.81	114.588	0	0	203.542	0	251.229	29.882	242.612	25.21	493.1	173.308	1697.08	1661.99	1032.38	0
XM_020505624.1	714.427	1808.26	209.436	157.014	1039.9	2087.41	5674.27	211.153	123.312	2107.8	363.546	93.299	319.317	193.412	78.751	84.06	260.265	2217.38	463.721	324.008	1612.38	305.079	223.454	1022.11	50.246	1941.09	356.738	162.784	107.631	196.288	175.693	129.596	145.085	200.176
XM_020457798.1	8.118	155.095	3.952	0	5.261	9.071	99.767	0	50.483	0	48.218	0	0	2.312	2.363	0	109.117	77.126	6.298	6.322	0	0	5.162	0	3.806	0	21.918	0	0	0	9.653	0	3.948	0
XM_020495053.1	73.066	98.697	49	56.076	66.638	181.415	286.831	51.598	10.759	251.32	123.988	8.772	11.011	24.658	1.575	28.346	78.403	222.381	155.886	90.09	172.293	88.356	29.499	109.011	22.078	78.44	103.545	92.917	15.853	14.363	15.446	16.818	3.948	91.933
XM_020454528.1	204.315	179.769	152.533	201.127	247.261	591.866	645.994	177.019	50.483	502.64	297.725	33.492	26.916	101.715	20.475	57.669	202.069	628.579	413.334	172.277	364.688	114.196	86.284	346.035	47.201	266.449	287.204	177.19	85.104	104.368	47.302	48.475	72.049	185.348
XM_020487715.1	0	1653.17	0	101.685	0	0	0	0	0	0	0	263.948	0	0	0	0	0	0	0	0	0	0	390.123	0	229.151	0	274.355	0	0	0	526.113	0	0	0
XM_020474432.1	0	7.05	8.694	11.963	10.522	10.205	0	40.484	14.069	4.488	48.983	18.341	4.894	23.888	14.175	2.932	130.941	0	94.476	51.367	15.794	111.695	4.425	10.001	13.703	13.696	111.858	12.245	11.681	0	11.584	1.979	0	11.121
XM_020482206.1	23.002	0	18.177	3.738	26.304	6.803	0	3.175	0	0	14.542	79.743	12.234	100.944	46.463	76.241	37.989	0	15.746	6.322	0	3.334	39.086	8.001	38.826	34.862	38.546	33.853	47.558	36.385	44.406	41.55	17.766	25.949
XM_020486684.1	813.201	549.881	957.875	308.794	903.115	524.97	79.814	565.985	913.665	453.274	335.993	895.508	1433.87	1293.01	629.221	6619.25	313.611	533.456	234.616	437.805	308.692	379.265	868.004	301.031	603.71	613.828	288.716	385.352	373.788	404.067	567.623	1765.86	1153.77	412.215
XM_020488216.1	8502.76	66775.3	2542.48	1592.57	22428.8	12997.2	52230.7	2063.9	2563.06	15945.4	1720.53	1409.05	8406.24	2454.25	1355.31	3240.23	1943.1	12336.3	1694.28	1911.64	18353.6	1936.33	2297.22	10759.1	1489.1	18450.9	2423.1	1775.5	1598.61	3442.23	3385.47	3474.35	2451.65	2062.56
XM_020471604.1	0	0	0	0	0	36.283	0	0	0	0	8.419	3.987	0	16.182	0	0	12.932	0	23.619	21.337	12.922	7.502	13.274	18.002	0	32.372	9.07	9.364	0	13.405	0	46.496	28.622	0
XM_020497014.1	131.249	169.194	82.194	54.581	222.71	68.031	54.872	27.783	38.897	74.798	41.329	51.833	69.736	83.221	46.463	57.669	25.057	47.561	18.108	22.127	34.459	20.839	58.26	57.006	36.542	88.401	18.895	18.007	54.233	59.365	79.158	99.917	49.349	23.725
XM_020479843.1	899.799	1776.54	268.711	185.426	1892.16	495.49	573.662	221.473	254.072	559.487	143.888	129.98	345.009	456.945	190.578	227.744	121.241	465.328	108.648	101.154	327.358	135.035	293.514	347.036	146.169	814.287	219.938	175.749	189.397	338.957	291.534	367.023	179.63	194.987
XR_002252333.1	0	98.697	0	99.442	0	320.878	443.965	39.69	0	837.734	401.049	0	0	0	0	0	430.811	442.19	0	0	605.899	0	0	492.05	0	164.351	0	336.373	0	0	245.198	0	0	0
XM_020485245.1	1.353	70.498	67.968	327.486	68.391	54.424	753.243	450.883	65.38	1163.85	124.754	531.883	1010.56	731.266	514.245	92.857	122.858	122.117	44.089	70.333	119.17	115.863	82.597	686.07	47.962	941.286	70.289	24.49	42.552	0	70.47	73.207	66.127	51.156
XM_020470421.1	0	0	0	0	0	0	0	105.577	0	85.269	0	0	0	0	0	0	0	28.28	3.937	0.79	0	0	7.375	0	0.761	0	0	0	0	0	41.51	0	0	0
XM_020459982.1	0	0	0	24.674	15.783	0	0	0	0	0	0	59.009	47.714	29.281	0	13.684	0	0	0	0	0	0	0	3	8.374	0	5.291	0	5.006	0	0	0	0	5.931
XM_020452660.1	0	0	0.79	0.748	0	0	0	259.575	3.31	55.35	0.765	0.797	0	2.312	0.788	0	0	0	22.832	3.951	0	3.334	19.174	17.002	0	0	287.204	0	26.699	8.618	28.96	7.914	0	13.345
XM_020454672.1	21.649	0	0	12.711	0	0	0	0	0	0	4.592	0	0	0	14.963	3.91	4.041	0	149.587	0	0	0	24.337	0	0	0	0	108.763	0	0	0	0	0	0
XM_020509484.1	82.538	317.239	385.679	174.211	101.71	367.365	344.197	320.699	164.691	565.471	535.752	337.311	139.472	503.95	52.763	178.872	1651.31	344.497	943.976	1452.5	1151.49	1742.12	416.672	810.083	143.886	1002.29	878.996	771.424	307.04	118.731	198.861	213.684	126.333	829.619
XM_020457870.1	54.123	24.674	85.355	0	96.449	0	0	119.071	24.828	16.455	0	13.556	0	738.201	7.088	0	0	0	6.298	0	8.615	0	0	0	0	0	0	0	0	0	0	0	28.622	0
XM_020502375.1	0	0	18.968	17.197	0	0	0	0	0	1.496	0	35.884	0	55.481	0	13.684	33.139	0	0	0	24.408	20.005	66.372	25.003	11.419	19.921	0	62.665	21.693	0	79.158	0	0	25.949
XM_020481101.1	0	0	0	0	0	0	0	48.422	0	0	95.67	0	0	0	273.266	0	184.287	0	0	214.951	0	304.245	0	0	215.448	0	0	154.141	0	0	0	0	159.89	101.571
XM_020500674.1	4.059	0	0	0	8.768	0	0	0	61.242	0	0	0	4.894	0	0	16.617	0	5.142	0	0	4.307	0	0	15.002	0	6.225	0	1.441	183.557	12.448	190.173	0	30.596	0.741
XM_020468065.1	0	0	98	0	0	0	0	0	0	0	65.056	0	0	71.663	138.602	0	0	0	0	0	0	0	0	0	0	0	27.209	0	0	0	93.638	0	61.192	0
XM_020461415.1	71.713	0	0	161.5	0	0	0	0	0	0	0	251.189	0	147.178	0	264.887	0	0	0	0	0	0	0	137.014	0	0	0	0	115.14	0	0	0	48.362	0
XM_020467063.1	876.796	2372.24	175.452	233.278	1492.33	1579.44	6060.87	358.801	172.14	2196.06	821.231	104.463	154.153	158.736	103.164	217.97	375.04	2455.18	570.007	580.843	901.669	477.623	191.005	904.092	214.686	1744.37	735.394	327.729	334.574	610.888	146.732	386.808	162.851	248.367
XM_020468930.1	142278	770761	30280.5	21322.5	240420	100041	323361	21711.5	30640.9	149654	15066.1	19281.7	107451	42326.4	21503	49279.8	13868.4	98410.5	11635.5	14321.1	121807	17391.2	27700.2	60105.1	19662.1	114472	16492.3	13874.1	27305.7	52383.2	42191.4	52613.8	35716.7	16365.5
XM_020466710.1	235.436	345.438	177.823	2.991	0	251.713	369.139	1.588	1.655	0	0	0	0	278.945	2.363	225.79	0	0	61.41	79.026	4.307	128.366	4.425	0	0	0	0	2.161	0	2.873	145.767	0	0	1.483
XM_020491079.1	60.889	1459.3	11.855	14.954	338.449	100.912	271.866	14.289	24	19.447	10.715	3.987	40.373	22.346	2.363	10.752	4.041	35.992	2.362	4.742	80.404	0	8.85	36.004	35.02	88.401	29.476	13.685	48.392	5.745	27.03	0	0	4.448
XM_020482736.1	18.943	0	21.339	14.206	10.522	7.937	0	0	14.897	0	16.838	15.151	0	17.723	19.688	7.82	0	21.852	48.813	9.483	0	11.67	30.236	18.002	0	12.451	48.371	13.685	0	0	0	0	0	0
XM_020481975.1	157945	765346	33756.4	23294.9	264821	95702.1	356783	23384.8	35577.5	154537	18620.4	22455.5	113699	48251.2	27718	62121.4	17280.1	104539	13798.3	16250.2	120028	19034.1	27375	58391	21593.5	116780	18173.2	14683	30351.9	60407.1	45490.9	52111.3	34557	17173.6
XM_020457074.1	338.27	11956.4	392.001	1060.97	8866.31	2181.51	261.889	1012.11	1024.56	852.694	347.473	169.852	883.322	1239.07	841.062	1499.4	823.633	867.67	196.038	596.648	809.779	120.865	2111.38	1104.11	1000.35	5028.9	3116.92	234.092	7660.15	2341.1	6048.85	4753.49	3496.85	831.102
XM_020469687.1	35.18	56.398	23.71	19.44	59.623	49.889	182.075	25.402	4.966	79.286	17.603	3.19	0	13.1	0	0	14.549	64.272	34.641	12.644	50.252	0	14.012	73.007	6.09	74.705	71.045	21.609	0	0	13.515	0	0	29.656
XR_002252731.1	15343.9	46373.3	3181.85	2229.6	27710.7	9714.77	28256.6	2182.18	3253.28	16778.6	2044.28	2090.05	8672.95	4711.23	2489.32	5432.63	1651.31	10928.8	1584.05	1624.78	11392.9	1798.8	2534.69	6382.65	2188.74	12267.8	2082.99	1496.75	2710.8	5840.78	4222.42	4597.18	3546.2	2044.76
XM_020494994.1	0	0	21.339	17.944	0	14.74	0	15.082	16.552	11.968	16.073	13.556	96.652	33.905	12.6	14.662	8.083	8.998	18.895	5.532	0	22.506	30.974	0	6.852	0	0	13.685	20.024	34.47	24.134	203.792	105.606	10.38
XM_020458105.1	0	0	0	0	0	0	0	821.592	0	0	0	2806.14	0	3798.89	0	0	0	0	0	0	0	0	0	0	0	0	0	0	0	0	0	0	0	0
XR_002255367.1	0	0	0	0	0	0	0	2455.25	0	41.887	0	0	4176.81	0	0	0	0	0	0	2003.32	27.28	0	0	2419.25	6.09	3275.82	116.393	780.788	0	0	0	3277.48	2130.88	884.483
XM_020459774.1	472.225	1899.91	101.952	73.273	517.318	778.951	2980.55	346.1	187.037	1302.98	408.702	0	45.267	209.594	0	23.459	658.745	912.66	429.08	388.809	1430.04	516.8	21.387	440.045	63.949	1150.46	440.632	177.19	13.35	169.478	26.064	60.346	51.323	180.159
XM_020476694.1	257.085	493.483	153.323	102.433	459.449	556.717	1414.2	255.606	144.829	810.807	229.608	83.73	118.673	115.585	63.788	127.068	240.866	462.757	288.153	189.663	410.633	255.899	134.957	300.031	98.969	410.879	306.099	168.547	131.827	108.198	121.633	167.188	79.945	215.746
XM_020490086.1	4.059	0	5.532	4.486	0	4.535	0	0	3.31	0	6.123	191.382	0	0	7.875	0	0	0	0	0	0	0	205.017	0	0	7.471	107.324	104.441	4.172	0	0	5.936	0	135.675
XM_020463474.1	11409.2	131312	2744.01	2273.71	38486.7	13974.6	77209.9	2025.8	2990.1	14436	2296.08	1516.7	6965.03	2913.51	1403.35	1983.23	1585.03	13782.5	2094.22	1872.92	14390.8	1946.34	2929.98	8429.86	2626.48	16331.8	2055.78	1996.63	1775.49	2861.02	3044.7	4385.48	3028.04	2441.41
XM_020500679.1	44856	236939	17259.1	10288.9	66136.1	20255	79547	11205.4	13186.1	55127.4	9104.72	11512.4	33130.7	20880.8	13131	29495.3	9587.77	24879.6	7612.43	9104.61	20446.9	11142.9	12170.5	16587.7	10850	22913.3	8511.07	7083.27	13555.7	22278.3	22235.8	24972.4	16978	8511.2
XM_020498786.1	3906.34	23105.6	1003.71	680.394	7978.98	3283.61	13438.7	772.376	1069.25	4139.3	571.724	669.837	2971.73	1756.89	740.26	1213.98	439.702	3194.31	477.893	555.554	1750.21	615.992	1188.07	1689.17	681.363	3066.65	970.448	656.179	1244.85	1436.26	1438.36	1946.9	1143.9	699.134
XM_020471663.1	204790	1.17316e+06	43619.6	29169.5	407066	129946	485019	21480.5	44186.1	142256	20774.9	29897.9	124448	49874.8	33688.2	85982.8	18458.6	139177	15120.9	16003.6	133157	22827.6	38361.8	68940.1	23687.1	135970	18956.2	17016.7	33852	75875.5	60224	62177.2	42607.7	19745.5
XM_020504058.1	2.706	0	0	240.007	0	0	0	0	45.518	0	0	169.852	3.67	187.247	0	437.895	4.85	6.427	2.362	4.742	0	0	258.853	2	95.924	0	3.023	2.161	2.503	0	0	0	0	3.707
XM_020461914.1	3103.97	19446.8	2076.18	1182.09	3694.88	14531.3	12595.6	1292.32	580.972	8272.62	1788.65	1048.61	2363.68	2713.93	1082.04	2859.02	7483.02	13767	2728	4737.62	17055.6	5252.19	1788.37	7563.77	1703.79	9851.13	3599.12	2067.94	1764.65	2007.89	1414.23	1207.91	894.2	2335.39
XM_020453938.1	75.773	130.421	9.484	7.477	124.507	36.283	22.448	21.433	13.242	14.96	9.184	13.556	0	38.528	13.388	11.729	0	0	0	0	10.05	5.001	45.723	8.001	10.658	16.186	24.186	0	10.847	0	42.475	17.807	20.726	0
XR_002255415.1	92.009	31.724	38.726	65.049	129.768	241.509	89.791	81.762	19.035	145.108	215.066	21.53	26.916	31.593	18.113	28.346	156.806	201.814	147.226	118.539	71.789	135.035	45.723	103.011	66.233	89.646	126.219	96.518	26.699	45.96	16.411	35.614	19.74	154.21
XM_020483687.1	1975.5	8209.44	538.212	368.609	2626.93	1743.85	4741.44	384.997	582.627	2251.41	355.127	352.462	1556.21	782.124	392.181	857.218	314.419	1926.87	264.534	389.599	1991.42	418.441	591.452	1038.11	387.501	2284.73	363.54	328.45	423.015	772.706	571.484	717.228	479.67	414.439
XM_020467274.1	0	0	0	0	0	0	0	0	0	0	0	90.109	0	0	325.242	146.617	0	0	0	0	0	0	78.909	0	0	0	151.16	0	0	0	0	0	0	0
XM_020475008.1	32460.4	221119	9605.62	6627.48	56094.8	20777.7	85817.4	6432.23	9044.79	41241.9	5124.85	6726.28	27345	13009.5	7553.02	16758.3	4795.5	24584	3803.46	4458.66	23869.8	5819	8230.92	13040.3	6637.01	22812.5	4844.68	4019.19	9412.28	15449.3	14183.8	16313.2	11376.9	4471.35
XM_020467062.1	408.63	1790.64	192.839	177.201	1290.66	1290.31	4519.46	211.947	101.794	1500.44	544.171	92.501	110.109	95.55	87.414	283.459	346.75	1275.15	431.442	355.618	772.449	581.817	165.931	625.064	196.415	1208.98	420.225	144.777	239.458	387.789	119.703	206.759	213.187	243.918
XM_020454976.1	0	0	0	0	0	52.157	0	0	85.242	0	6.123	24.72	0	0	0	0	0	0	40.94	0	0	237.561	0	0	0	0	32.499	0	0	0	110.049	0	0	0
XM_020489158.1	1579.05	10839	399.114	238.512	3014.47	1532.96	7158.31	230.998	407.177	1992.61	231.139	244.012	1094.98	463.88	234.678	569.85	224.701	1691.63	273.194	248.142	1754.52	266.736	438.796	1174.12	253.513	2657.01	371.854	226.169	284.513	666.423	515.494	625.225	398.738	254.298
XM_020477686.1	15086.8	54050.5	4143.68	2672.23	24112.3	6598.97	18990.7	2717.21	4094.94	7746.05	1843.75	2089.25	10670.8	3361.97	3800.53	7360.15	1117.85	4252.23	1474.62	2171.64	7714.44	2825.73	3001.51	4047.41	1489.1	7405.78	966.669	768.543	3330.72	5858.01	4574.77	3610.87	4284.46	1006.81
XM_020457572.1	120.424	31.724	31.613	9.72	63.13	11.338	0	4.763	16.552	46.375	4.592	9.569	4.894	12.329	10.238	18.571	0	95.122	3.937	8.693	51.688	10.003	6.637	110.011	10.658	133.224	3.779	17.287	25.865	0	23.168	5.936	115.476	4.448
XM_020463865.1	161.017	63.448	0	0	140.29	0	0	0	13.242	128.652	0	0	0	0	2.363	0	0	127.258	0	0	114.862	0	0	0	0	0	0	0	0	0	0	0	0	0
XM_020473928.1	17860.7	90466	6133.72	3695.81	23279.3	8553.72	26842.4	3795.2	5362.82	22098.2	3527.54	4261.44	12967.2	7837.42	5198.36	11428.3	3798.9	10110	2869.72	3279.59	10096.4	4047.71	5044.31	6534.67	4404.12	11205.8	3462.32	3185.1	5793.71	9011.08	9394.74	10430	6888.1	3520.88
XM_020465486.1	0	0	0	0	0	6.803	0	4.763	3.31	0	76.536	0	35.48	56.251	13.388	0	16.974	16.711	15.746	90.88	0	65.85	32.449	81.008	45.678	0	76.336	169.267	1.669	33.513	53.094	73.207	22.7	56.346
XM_020508483.1	13.531	281.99	75.081	47.852	0	114.518	0	16.67	42.207	0	1.531	266.34	3.67	59.334	121.277	444.737	4.85	78.412	70.857	29.24	0	5.001	9.587	0	3.806	2.49	0	0	54.233	3.83	4.827	50.453	27.635	0
XM_020478970.1	2.706	0	0	5.234	0	24.945	0	23.814	1.655	0	189.044	15.949	25.692	0	0	0	33.139	0	140.927	22.127	0	336.754	25.812	26.003	47.201	26.147	10.581	184.393	31.705	4.788	0.965	79.142	58.232	177.934
XM_020465726.1	154.251	257.316	61.645	64.301	94.696	75.968	62.355	33.34	28.966	55.35	29.084	40.669	68.512	64.727	57.488	76.241	25.057	28.28	11.022	15.805	44.509	15.837	67.11	28.003	47.962	70.97	10.581	33.133	56.736	36.385	58.886	74.196	62.179	48.191
XM_020462644.1	0	84.597	0	0	122.753	0	0	45.247	0	0	0	0	0	178.001	0	64.511	0	0	0	0	0	0	0	0	60.904	134.469	21.918	71.308	0	0	0	0	0	0
XM_020472171.1	96.069	56.398	127.242	192.155	84.174	413.853	27.436	319.111	123.312	252.816	554.121	35.884	39.15	94.78	60.638	58.647	339.476	452.474	678.655	260.787	155.064	363.427	140.12	348.036	86.027	186.763	472.375	345.016	43.386	40.215	38.614	34.625	23.687	329.92
XM_020486320.1	0	0	260.807	52.338	0	0	0	11.113	28.138	0	210.474	86.122	66.066	472.356	144.902	55.714	23.44	0	15.746	0	0	0	36.136	65.007	0	88.401	73.313	0	0	0	17.376	11.871	0	7.414
XM_020452466.1	1702.17	13168.9	456.018	290.85	3072.34	1998.97	5759.07	306.41	431.177	2092.84	296.96	291.858	1458.34	694.279	311.854	622.632	242.483	1611.94	202.337	231.547	1788.98	275.071	523.605	1065.11	333.449	2495.15	285.693	256.421	438.867	625.251	507.772	801.316	548.758	340.3
XM_020501298.1	0	0	26.871	67.292	0	0	0	28.577	0	0	19.134	0	0	6.935	11.813	19.549	1.617	0	0	3.161	0	0	21.387	0	0	0	38.546	0	164.367	87.133	0	28.689	92.776	0
XM_020476264.1	54.123	102.221	0	0	271.811	0	27.436	0	0	140.62	0	0	0	0	0	0	0	0	0	0	284.284	0	0	0	0	0	0	0	0	0	0	0	0	0
XM_020491327.1	171.841	0	0	0	0	0	0	198.452	0	0	0	0	185.962	386.824	0	0	0	0	0	0	0	0	0	0	0	0	0	0	0	0	0	0	0	0
XM_020508140.1	0	0	0	38.88	0	0	0	0	0	0	0	0	0	0	15.75	47.895	0	0	0	0	0	0	90.709	56.006	64.71	11.206	0	22.329	0	0	0	62.325	14.805	26.69
XM_020486606.1	50.064	88.122	0	100.938	143.797	145.132	538.744	0	0	362.021	0	0	232.453	117.126	0	0	0	0	0	0	538.417	0	0	0	0	0	0	0	0	215.439	0	0	0	158.658
XM_020484541.1	2074.27	1995.08	1028.21	835.912	2034.2	2046.59	2810.95	3283.19	2349.54	8571.82	1862.12	287.073	600.708	2341.75	222.866	767.293	3768.99	4074.84	2874.44	3138.13	9161.7	1859.65	1192.49	4702.48	1205.9	2511.34	3168.32	5117.62	661.638	376.299	382.277	682.603	435.256	5654.61
XM_020493485.1	62.242	8375.11	81.404	123.368	9181.96	123.589	311.773	99.226	505.661	659.716	40.564	302.224	1874.31	292.815	40.163	186.692	48.497	1218.59	38.578	211	419.247	113.363	263.277	53.005	60.904	384.732	163.253	93.637	34.208	14.363	49.233	454.079	151.994	113.433
XM_020497196.1	3148.62	9989.51	855.923	530.857	6221.85	1905.99	2564.02	599.325	720.835	1901.36	391.864	526.301	1701.8	1588.9	617.409	855.263	263.498	1444.83	208.635	273.431	1106.98	381.765	902.666	856.088	407.295	2812.65	438.364	352.219	838.52	1032.19	1139.11	1423.57	1091.6	374.404
XM_020483978.1	558.822	211.493	915.197	656.468	657.608	263.052	44.895	411.193	1204.15	206.442	409.468	984.023	853.959	1533.42	1194.65	3761.2	225.509	174.819	186.591	314.524	180.908	325.917	988.212	160.016	387.501	344.889	307.611	276.589	614.08	566.843	794.479	1015.99	608.964	259.488
XM_020462069.1	0	0	71.129	5.234	0	0	0	11.113	0	0	6.888	47.846	39.15	285.88	38.588	16.617	0	5.142	0	0	0	0	80.384	4	66.233	0	0	0	63.41	33.513	54.059	57.378	0	6.673
XR_002254685.1	3515.3	6605.62	1871.49	2219.88	9374.86	1775.6	1828.24	1505.86	2361.13	1847.5	1056.2	1309.37	1025.24	1864	2886.23	2926.47	565.793	1079.77	572.369	929.348	831.316	610.157	1648.99	970.099	1174.68	920.119	336.331	883.068	2017.45	2644.63	1918.14	2284.25	1551.53	1101.71
XM_020486268.1	640.007	2446.27	257.646	176.454	1902.68	625.882	1748.42	151.617	201.106	767.424	195.932	169.852	369.478	232.711	185.065	314.737	229.55	509.033	144.076	147.779	630.307	182.547	147.494	439.045	137.795	781.914	178.369	132.532	209.421	256.611	223.96	265.127	191.473	192.021
XM_020496156.1	119.071	133.945	43.468	146.546	315.652	217.698	129.698	114.308	41.38	270.768	166.083	35.884	45.267	49.316	25.2	42.03	187.52	219.81	157.46	113.798	203.881	179.213	87.022	263.027	54.052	329.948	0	108.043	35.877	76.6	11.584	60.346	40.466	161.624
XM_020498920.1	132.602	525.207	103.533	182.435	520.826	630.417	1461.59	197.658	144.002	483.193	348.239	98.083	81.97	11.558	97.651	106.541	285.321	636.291	391.289	257.626	455.142	283.406	89.234	361.037	89.833	315.007	356.738	201.68	99.287	118.731	86.881	116.735	60.206	257.264
XM_020471143.1	97.422	1286.58	95.629	26.917	238.493	91.841	960.261	13.495	17.38	26.927	15.307	0	14.681	35.446	67.726	95.79	22.632	14.14	0	9.483	57.431	0	7.375	337.034	44.917	51.049	5.291	17.287	12.515	90.005	179.554	0	0	34.104
XM_020485701.1	0	571.03	0	0	208.681	0	0	0	0	0	0	0	0	0	7.875	0	0	0	0	0	0	0	0	0	56.336	0	0	29.532	0	0	105.223	0	0	0
XM_020497348.1	466.813	155.095	741.325	676.655	597.985	2085.14	331.726	778.726	360.832	917.02	1764.15	195.369	148.036	431.516	196.878	247.293	1153.41	1631.22	2125.72	1053.42	750.912	1002.76	626.851	1546.16	297.668	877.786	1589.45	964.461	199.409	270.974	173.762	189.942	136.203	1182.52
XM_020456715.1	0	14.1	33.194	50.095	49.101	41.952	17.459	25.402	38.897	32.911	22.961	87.717	44.044	83.221	67.726	94.812	10.508	12.854	14.959	16.596	17.229	10.836	53.835	14.001	31.975	18.676	9.07	10.804	48.392	35.428	45.371	32.646	23.687	18.535
XM_020467638.1	81.185	42.299	294.791	155.519	59.623	815.234	122.215	409.605	155.588	373.988	1134.26	106.855	36.703	325.949	133.089	33.233	2064.34	514.175	1810.01	1518.09	828.444	1988.01	295.726	665.068	129.421	591.416	857.078	429.289	72.588	111.071	75.297	57.378	25.661	389.973
XM_020487883.1	342.329	0	476.566	367.114	0	0	0	0	0	0	0	399.51	461.236	0	534.72	2.932	408.988	0	0	384.067	0	384.266	2.212	383.039	0	0	0	288.114	0	0	2.896	0	0	5.19
XM_020466359.1	0	38.774	25.29	12.711	52.609	44.22	0	13.495	10.759	49.366	46.687	11.164	0	4.623	0	5.865	46.072	65.557	59.048	54.528	34.459	49.179	16.962	27.003	8.374	54.784	50.639	12.965	10.012	15.32	0	11.871	0	6.673
XM_020464561.1	0	0	0	0	0	0	0	0	43.863	0	0	51.035	0	439.222	446.519	0	0	0	0	0	0	0	0	0	0	0	0	0	0	0	0	0	0	0
XR_002254602.1	93.363	281.99	48.21	47.104	177.116	302.736	730.796	46.041	40.552	240.849	103.324	35.884	68.512	54.71	26.775	46.917	49.305	290.509	107.86	55.318	137.835	80.021	73.747	154.016	38.826	245.282	96.742	46.818	71.754	151.286	33.787	60.346	32.57	68.95
XM_020484002.1	0	0	0	0	0	0	0	0	1246.36	0	0	0	0	0	0	0	0	0	15571.3	3112.05	11134.5	0	0	0	0	7350.99	646.965	0	0	0	0	0	0	0
XM_020494842.1	0	0	0	0	0	139.463	0	90.494	57.104	83.773	30.614	0	0	46.234	0	0	61.429	0	55.111	103.524	0	40.01	0	37.004	0	107.077	50.639	18.727	0	0	0	0	0	0
XM_020482865.1	120412	640132	26331.3	18856.6	205468	67675.7	305617	16916.1	23251.3	122759	13390.7	17386.3	82221.1	36818.4	20687.9	44654.5	13318.8	77257.3	11527.7	12720.9	86514.3	16270	21408.8	43139.4	16512.6	85787.7	14710.1	11142.8	24191.9	47133.2	36168.6	40586.2	28464.4	13584.6
XM_020487116.1	1473.51	3383.88	1104.88	243.745	3025	3407.2	12633	334.193	209.382	4016.64	359.719	58.212	221.442	754.383	103.951	125.113	1366.8	3347.28	672.356	620.356	7109.98	668.506	274.34	4507.46	66.233	5768.49	990.098	1287.87	59.239	613.761	357.178	106.842	67.114	1543.58
XM_020456412.1	0	0	8.694	4.486	10.522	51.023	42.401	15.082	0	46.375	155.368	5.582	12.234	16.182	7.875	0	15.357	57.845	141.714	19.757	31.587	9.169	6.637	32.003	15.987	0	27.209	9.364	5.006	8.618	16.411	0	0	0
XM_020494505.1	0	0	126.452	85.236	0	146.266	0	57.948	153.105	80.782	101.028	0	0	33.905	0	0	4.85	79.697	48.025	176.228	80.404	202.552	112.833	0	0	0	0	127.49	102.625	92.878	0	56.389	102.645	85.26
XM_020480962.1	0	0	0	0	33.319	0	0	0	0	0	0	0	0	0	0	42.03	9.699	21.852	37.003	21.337	37.33	20.005	42.036	0	25.123	54.784	37.79	0	0	0	0	0	0	13.345
XM_020482179.1	177.254	0	71.92	20.188	145.551	69.164	0	34.134	65.38	77.79	0	76.553	159.047	157.195	137.027	250.226	0	75.841	24.406	47.416	84.711	0	28.761	21.002	0	61.009	12.849	10.804	86.772	117.773	151.559	55.4	22.7	0
XM_020452246.1	61580.1	330722	14968	10158.8	77387.3	43524.9	142927	10830.7	16526.2	71968.8	9637.41	10309.9	45518	19823.6	11482.7	24718.6	9017.13	46774.5	7926.56	8677.87	53867.5	11355.4	14313.6	25800.6	10359	45859	9265.35	7789.87	13589.9	23281.7	22719.4	23121.4	16150.9	9204.4
XM_020483210.1	225.964	56.398	161.226	156.266	406.84	702.983	773.197	140.504	14.897	646.252	352.831	77.35	135.802	109.42	67.726	0	337.051	582.303	288.153	244.191	547.032	225.892	112.096	439.045	129.421	361.075	385.458	188.714	140.171	27.768	18.342	68.26	87.841	204.625
XM_020486547.1	60.889	45.823	26.871	13.458	35.072	10.205	7.483	9.526	6.621	0	3.061	34.289	42.82	55.481	49.613	86.993	0	11.569	7.086	14.225	27.28	9.169	50.148	0	36.542	0	0	6.483	35.877	22.98	36.683	50.453	32.57	11.121
XM_020453978.1	1477.56	6774.82	319.292	303.56	2244.64	1142.91	4836.22	307.998	439.453	2083.86	294.664	261.555	842.948	482.374	249.641	473.083	234.4	1417.84	188.165	237.869	1473.11	260.067	432.896	788.081	248.945	1467.96	304.588	275.149	305.371	510.35	495.222	453.09	469.8	263.195
XM_020462427.1	428.927	102.221	290.84	334.215	224.464	1358.35	770.703	650.129	443.591	1216.21	1913.4	166.662	165.164	388.365	314.217	494.587	1484.8	1177.46	1321.88	508.929	1124.21	808.542	201.33	791.081	109.627	587.681	653.767	965.181	134.33	262.356	119.703	90.024	77.971	1092.81
XM_020491373.1	52.77	66.973	56.113	85.236	40.333	98.644	64.849	30.165	6.621	103.221	92.609	8.772	0	24.658	0	0	50.113	158.109	77.943	34.772	73.225	70.852	33.924	98.01	15.226	36.108	100.521	112.364	10.847	8.618	0	9.893	0	144.572
XM_020480660.1	28.415	35.249	54.532	62.806	36.826	35.149	0	20.639	49.656	29.919	34.441	52.63	35.48	73.974	128.364	34.211	25.865	42.419	6.298	15.805	0	25.006	114.308	19.002	64.71	32.372	0	13.685	122.649	66.068	137.079	151.36	103.632	22.242
XM_020499598.1	0	0	90.097	136.079	66.638	0	0	0	0	478.705	83.424	0	0	0	0	0	0	0	0	0	0	143.37	0	0	0	0	79.359	0	0	0	53.094	0	0	0
XM_020487085.1	31.121	0	41.097	0	29.812	0	0	11.907	0	23.935	11.48	55.022	95.428	89.386	82.689	51.805	0	0	0	0	0	0	70.797	0	29.691	4.98	0	0	69.251	22.98	68.539	69.25	27.635	0
XM_020500875.1	0	0	0	63.553	0	52.157	0	0	0	0	28.318	0	0	33.134	34.65	0	0	0	0	0	0	0	55.31	0	118.001	0	0	0	0	0	0	0	0	0
XM_020507960.1	261.145	1526.27	101.162	70.282	508.55	287.996	1494.02	67.474	91.035	510.12	92.609	59.807	154.153	125.602	55.126	129.023	87.294	480.753	68.495	71.124	358.945	104.194	86.284	268.027	57.097	534.142	97.498	61.944	55.901	129.263	108.119	155.317	96.724	70.432
XM_020478158.1	39.239	17.624	56.903	54.581	49.101	112.251	27.436	80.968	35.587	92.749	95.67	13.556	0	54.71	25.2	41.053	92.952	113.118	129.118	103.524	117.734	77.52	50.148	213.022	50.246	145.675	147.381	100.12	36.711	45.96	36.683	25.721	0	104.536
XM_020480419.1	156.957	165.669	83.775	128.602	385.797	189.352	97.273	95.257	130.76	103.221	125.519	171.446	143.142	360.624	232.316	440.827	69.512	64.272	69.283	49.787	40.202	68.351	166.669	73.007	79.175	143.185	83.138	84.273	483.088	267.144	263.539	925.966	596.133	94.157
XM_020493647.1	1745.47	7151.98	739.745	516.651	3540.56	1319.79	6183.08	637.428	540.42	1820.58	755.41	480.847	666.773	777.5	522.12	802.481	563.368	1177.46	587.328	723.09	1042.38	470.121	645.288	919.094	503.219	1389.52	633.361	427.129	636.608	970.91	843.712	1100.08	823.138	567.166
XM_020470955.1	4.059	0	41.097	32.15	8.768	65.763	0	54.773	14.897	0	89.547	35.884	0	30.052	27.563	20.526	168.93	48.847	120.457	82.978	35.894	128.366	42.036	16.002	5.329	48.558	145.869	30.252	25.03	5.745	26.064	24.732	12.831	17.793
XM_020507066.1	0	260.841	0	76.264	113.985	0	49.884	0	14.069	16.455	100.262	0	187.186	0	39.376	0	0	21.852	0	124.861	0	0	0	0	0	0	0	0	0	0	0	0	75.01	7.414
XM_020453517.1	0	24.674	70.339	0	0	0	0	0	0	0	0	0	0	0	0	66.466	37.181	48.847	0	16.596	0	0	229.354	0	95.162	33.617	22.674	76.35	47.558	0	0	31.657	79.945	45.966
XM_020506133.1	0	0	0	0	0	0	0	0	0	0	0.765	0	0	0	0	0	0.808	2.571	0.787	0.79	0	0	58.26	108.011	0	0	0	0	0	42.13	0	57.378	0	0
XM_020494008.1	253.026	88.122	531.889	183.931	64.884	314.075	22.448	128.597	100.139	58.342	115.569	247.202	428.203	181.083	574.096	346.015	29.098	20.567	8.66	136.715	21.537	122.532	761.809	64.007	194.131	29.882	24.941	91.476	98.453	228.844	192.104	552.018	295.106	75.622
XM_020492384.1	100.128	95.172	35.565	19.44	126.261	115.652	194.546	39.69	30.621	137.628	35.972	19.138	11.011	40.069	14.963	31.278	74.361	132.4	88.178	75.075	149.321	89.19	68.585	94.01	0	102.097	23.43	60.504	32.54	41.173	52.129	49.464	0	63.018
XM_020503220.1	0	0	0	0	0	0	0	0	0	0	22.195	322.957	0	0	0	0	0	0	23.619	0	0	0	323.013	0	0	0	306.099	0	0	0	0	0	0	0
XM_020457882.1	644.066	197.393	559.55	498.706	473.478	1048.81	104.756	1054.18	566.075	876.629	981.957	121.209	66.066	179.542	137.027	193.534	1159.07	1168.46	648.737	1049.47	796.857	936.908	210.18	1343.14	232.196	907.668	1304.51	752.697	253.642	65.11	133.218	375.926	75.01	757.704
XM_020504572.1	70.36	0	51.371	48.6	66.638	11.338	0	37.309	55.449	0	29.084	77.35	112.556	90.156	127.577	80.15	15.357	14.14	13.384	12.644	12.922	17.505	71.535	22.002	46.439	43.578	5.291	12.245	57.57	27.768	69.505	91.014	33.557	7.414
XM_020488196.1	0	0	18.968	74.769	203.42	54.424	339.209	151.617	60.414	100.229	97.966	0	108.886	70.892	0	371.429	26.673	0	14.959	21.337	157.936	0	14.749	28.003	31.213	52.294	10.581	19.448	125.987	59.365	510.668	231.491	167.786	43.001
XM_020485850.1	423.514	2865.73	113.807	74.769	978.521	577.126	1379.28	69.855	131.588	583.422	75.005	91.704	396.394	141.784	90.564	105.564	80.828	501.32	70.857	54.528	608.77	130.034	85.547	407.042	65.472	837.943	123.951	103.721	63.41	162.776	192.104	129.596	122.385	72.657
XM_020472600.1	135.308	567.505	26.081	28.412	226.217	166.675	665.947	42.866	26.483	195.97	58.933	23.125	23.245	62.416	23.625	12.707	49.305	151.682	68.495	22.918	84.711	50.013	43.511	108.011	37.304	120.773	49.127	32.413	26.699	79.473	32.822	48.475	9.87	33.363
XM_020471399.1	393.746	63.448	24.5	0	71.898	4.535	0	219.885	0	0	0	0	0	650.357	0	0	0	0	0	0	0	0	0	0	0	0	0	0	0	0	0	0	0	0
XR_002255251.1	0	0	0	0	0	0	0	14.289	21.517	0	13.011	0	14.681	29.281	13.388	25.414	20.207	0	10.235	0	0	26.674	20.649	19.002	8.374	18.676	0	18.007	18.356	21.065	20.272	7.914	9.87	0
XM_020498821.1	0	0	0	0	0	0	0	0	0	0	0	0	0	0	0	0	0	0	209.422	0	0	0	0	0	0	178.047	0	59.784	0	0	0	0	0	20.018
XM_020461734.1	120.424	955.242	73.5	23.178	571.681	258.516	476.389	30.165	32.276	350.053	22.961	28.707	129.684	47.775	11.025	67.444	57.388	201.814	32.279	32.401	307.257	38.343	38.349	117.012	24.362	207.929	28.72	55.462	15.853	27.768	14.48	14.839	28.622	72.657
XM_020482249.1	1654.82	3193.54	919.939	376.833	1641.39	1012.52	184.57	504.862	360.832	163.059	398.753	712.898	1283.39	948.566	1085.19	562.03	131.749	340.641	111.01	180.18	321.614	395.102	2106.22	43.004	1916.95	698.494	133.777	405.52	876.066	303.529	1544.55	1154.49	814.255	579.028
XM_020463220.1	0	0	0	8.225	0	162.14	0	198.452	4.966	0	3.061	2.392	0	0	0	10.752	0	0	0	41.094	0	0	0	0	0	0	0	0.72	7.509	1.915	0	0	0	0
XM_020497569.1	3156.74	23919.8	1016.36	605.625	8694.45	3599.95	15690.9	685.057	824.285	5137.1	713.316	657.078	2465.23	1123.48	627.646	1048.8	859.198	3591.51	751.086	811.599	4672.02	717.685	868.004	3015.31	710.292	5606.63	904.693	799.516	704.19	1458.28	1210.54	1412.69	1069.88	920.811
XM_020503970.1	0	0	0	0	0	4.535	0	0	0	0	0	124.398	0	0	0	0	172.163	0	152.737	112.217	107.683	0	7.375	0	0	8.716	15.872	125.329	83.435	0	117.772	0	0	123.813
XR_002257678.1	144.78	1092.71	30.032	58.319	261.29	102.046	142.168	29.371	82.76	164.555	32.145	58.212	84.417	87.074	66.151	78.196	20.207	102.835	31.492	31.61	73.225	35.843	75.222	46.005	49.484	129.489	30.232	32.413	82.6	96.708	126.46	160.263	122.385	48.191
XM_020480033.1	93.363	0	95.629	53.833	119.246	0	0	111.133	57.932	0	68.882	278.301	195.75	301.291	127.577	331.353	0	0	0	19.757	0	16.671	85.547	16.002	73.085	0	0	0	194.403	46.918	41.51	322.505	158.903	4.448
XM_020490781.1	545.291	1561.52	923.1	346.178	1234.55	578.26	92.285	831.117	652.145	225.889	671.221	1461.68	1030.13	1461.76	2088.48	1072.26	329.777	470.47	189.74	330.33	84.711	634.33	1536.15	114.012	1348.26	290.105	241.856	380.31	1382.52	491.2	2232.84	2244.68	1503.16	421.853
XM_020462959.1	186.725	0	174.662	0	0	0	0	0	0	83.773	32.145	0	0	0	0	101.654	0	0	0	0	0	0	65.635	0	0	0	34.767	42.497	70.92	0	0	0	0	18.535
XM_020489086.1	0	0	0	0	10.522	7.937	0	0	0	13.464	0	0	0	0	0	0	0	23.138	7.873	7.903	45.945	10.836	0	54.006	0	764.483	50.639	7.923	0	0	0	0	0	13.345
XM_020497579.1	23.002	0	15.807	5.981	14.029	0	0	0	11.586	0	7.654	14.354	26.916	22.346	0	34.211	2.425	0	0	0	0	5.835	16.224	4	12.942	8.716	0	0	23.362	10.533	27.995	39.571	9.87	4.448
XM_020466188.1	28.415	14.1	36.355	16.449	21.043	81.637	72.331	66.68	22.345	88.261	50.514	19.936	4.894	34.675	59.851	49.85	211.768	86.124	120.457	76.655	290.027	80.854	16.224	106.011	15.987	112.058	139.067	90.756	32.54	38.3	16.411	38.582	4.935	77.105
XM_020460750.1	6994.07	20712.2	1836.72	800.024	14811.1	935.421	1109.91	1189.92	1019.6	2632.88	382.68	1703.3	2983.96	3484.49	2184.56	3099.47	253.799	934.513	144.864	165.955	402.018	145.037	1832.62	210.021	868.643	2317.11	239.589	154.861	2765.03	2511.53	4236.9	5433.12	3633.06	193.504
XM_020508147.1	354.507	412.411	0	151.78	494.521	580.528	249.418	0	0	324.622	241.854	0	0	0	0	0	208.535	416.482	210.997	0	350.33	372.596	0	441.045	83.743	410.879	205.578	169.987	0	624.293	0	0	396.764	448.543
XM_020453109.1	1282.72	486.433	1056.66	772.359	1025.87	562.386	179.581	464.378	1131.32	207.938	140.061	451.343	1521.96	1493.36	1476.58	2402.56	193.986	484.61	127.543	373.794	123.477	62.516	1036.89	148.015	797.08	310.027	149.648	133.253	787.625	1317.53	525.148	1203.95	842.877	166.072
XM_020478702.1	6.765	0	3.952	5.981	8.768	44.22	32.424	4.763	3.31	37.399	17.603	1.595	7.341	3.853	2.363	0	11.316	48.847	16.533	10.273	40.202	23.339	3.687	28.003	0	13.696	11.337	1.441	0.834	6.703	0	5.936	0	5.931
XM_020485467.1	0	0	0	93.461	0	0	0	27.783	0	0	13.776	0	0	0	0	0	102.651	5.142	0	0	0	0	163.719	104.011	127.137	0	0	48.979	173.544	41.173	0	0	0	88.226
XM_020458440.1	143.427	218.542	46.629	71.778	208.681	371.901	633.523	108.752	18.207	368.005	179.094	0	0	4.623	0	0	105.076	419.052	155.099	97.202	159.371	142.537	8.85	168.017	3.806	100.852	123.951	111.644	9.178	17.235	0	5.936	0	146.796
XM_020456400.1	13.531	21.149	13.436	11.963	1.754	10.205	7.483	13.495	13.242	5.984	9.184	4.785	8.564	7.706	0	5.865	7.274	7.713	0	0	1.436	11.67	44.248	14.001	12.942	27.392	1.512	18.007	30.037	15.32	12.549	30.668	23.687	15.569
XM_020496842.1	0	0	35.565	0	0	0	0	0	0	0	0	0	0	0	0	0	0	478.183	0	0	43.073	25.84	0	0	0	0	0	0	93.447	0	0	50.453	0	63.76
XM_020483302.1	0	0	0	0	0	0	0	0	0	0	0	0	0	0	0	0	0	0	0	0	0	0	0	0	0	0	0	0	100.122	0	0	0	0	34.845
XM_020467687.1	2991.66	17592.7	933.374	605.625	6600.63	2367.47	11373.5	734.273	862.354	4631.47	635.249	625.181	2307.4	1281.45	798.536	1584.44	671.678	2956.51	584.178	693.85	3069.7	723.52	841.455	2301.24	614.369	3819.93	812.485	667.703	795.134	1682.34	1160.35	1279.14	963.288	774.756
XM_020472915.1	10951.8	66095	3535.13	2031.46	18164	7715.81	16628.7	2323.48	3199.48	7916.59	1962.38	3271.04	9020.4	5351.57	3128.78	3559.85	1038.63	6985.06	1485.64	1278.64	5262.13	2352.27	5995.65	4645.48	3593.33	11656.5	2033.86	1821.6	3754.57	2357.38	6398.31	7875.65	5497.45	2549.65
XM_020457657.1	0	0	0	8.972	0	60.094	0	2.381	7.448	0	10.715	11.164	0	12.329	39.376	0	60.621	82.268	2.362	31.61	41.638	268.403	30.236	0	69.278	36.108	37.79	11.525	12.515	81.388	0	0	75.01	0
XM_020452590.1	0	0	0	157.014	0	0	0	0	0	0	0	32.694	0	114.814	0	0	219.851	0	0	0	0	154.206	297.201	291.03	0	0	0	0	0	0	0	0	315.832	129.744
XM_020492370.1	522.289	366.587	187.307	39.627	220.956	104.314	0	265.132	48.001	23.935	23.726	86.919	699.806	530.919	26.775	19.549	4.041	0	0	15.015	0	65.017	39.823	0	11.419	47.313	0	42.497	36.711	30.64	55.99	80.132	30.596	72.657
XM_020461478.1	0	324.289	0	0	391.058	0	271.866	17.464	0	0	0	0	0	15.411	0	0	0	0	0	0	446.527	0	0	0	0	0	0	0	0	0	0	0	0	0
XM_020465988.1	90851.2	421893	28605.8	19818.2	84850.7	41057.6	131371	20339	26704	110569	16800.4	22335.1	65331.5	39469.9	25590.2	63919.9	16676.4	52363.6	13223.5	15438.6	51785.7	19034.9	23225.2	24195.5	20869.5	40323.4	14359.4	12325.5	27821.3	43324.2	40300.3	46410.1	32525.8	14647.7
XM_020493747.1	0	0	0	0	324.42	0	0	0	0	0	0	62.997	0	0	0	367.519	0	708.276	0	0	0	0	0	0	0	0	0	0	0	0	0	0	0	0
XM_020457755.1	10.825	28.199	0.79	0	0	13.606	2.494	18.258	85.242	10.472	0.765	0.797	0	0.771	0.788	0.977	0.808	1.285	0	0.79	1.436	0.834	67.11	4	42.633	1.245	92.963	0.72	0.834	9.575	0.965	6.925	0.987	2.966
XM_020489250.1	0	0	1250.3	693.104	0	0	0	0	0	0	0	0	0	0	1198.59	1796.54	957.807	0	0	0	1692.78	0	0	0	885.391	0	0	0	0	0	0	1898.43	1135.02	0
XM_020456491.1	2543.79	20243.4	1023.47	613.102	6551.53	1975.16	9081.32	546.14	753.112	4598.56	563.305	647.509	2256.02	952.418	733.173	1151.43	514.064	2204.52	454.273	564.247	2531.28	604.323	779.508	1733.18	554.987	2993.19	630.337	641.773	628.264	1239.01	1205.72	1305.85	894.2	715.445
XM_020469000.1	277.382	102.221	414.921	175.706	263.043	168.943	77.32	149.236	220.14	149.595	182.156	375.587	367.031	647.275	280.354	2072.18	113.967	131.115	48.813	124.071	216.803	147.538	471.982	111.011	360.856	171.822	90.696	121.728	218.599	129.263	222.029	830.005	637.586	148.279
XM_020497163.1	166.429	345.438	0	0	210.435	310.673	84.802	0	0	218.409	0	0	0	4.623	0	0	0	245.518	0	527.105	0	0	0	0	0	175.557	0	0	0	335.127	447.92	229.513	332.611	0
XM_020504037.1	133.955	556.931	41.097	35.889	352.478	183.683	907.883	19.845	10.759	186.994	35.207	19.138	46.491	33.905	11.813	60.602	34.756	185.103	47.238	28.449	277.105	24.173	50.148	155.016	10.658	185.518	32.499	66.986	48.392	96.708	36.683	14.839	14.805	65.243
XM_020456823.1	63.595	59.923	48.21	74.021	103.464	109.983	9.977	106.37	0	58.342	43.626	0	0	0	0	30.301	40.414	143.969	88.178	55.318	123.477	40.844	22.862	24.002	11.419	56.029	83.138	43.217	44.22	6.703	8.688	0	22.7	20.759
XM_020479300.1	0	0	0	0	5.261	0	0	41.278	59.587	0	57.402	55.022	25.692	95.55	22.05	97.744	0	74.555	49.6	0	0	0	76.697	0	51.768	0	61.22	15.126	0	62.238	0	97.939	33.557	25.949
XM_020468363.1	0	0	0	0	0	0	0	18.258	86.07	0	61.994	82.135	9.787	57.022	0	61.579	93.76	105.406	0	124.071	103.376	109.195	17.699	59.006	0	22.412	46.104	94.357	85.938	0	0	0	0	28.173
XM_020478434.1	8855.91	32629.8	2224.77	1629.95	19075.9	6830.27	20532.1	1482.04	2210.51	11088	1407.5	1402.67	6410.81	3354.27	1753.79	3708.42	1240.7	7528.8	1103.01	993.36	8031.75	1382.02	1889.4	4535.46	1464.74	8679.5	1455.67	1153.89	1667.03	4124.93	2712.62	3109.3	2109.17	1496.87
XM_020497785.1	12.178	59.923	14.226	56.076	122.753	1068.08	940.307	11.907	7.448	191.482	52.81	0	0	0	0	14.662	194.795	214.668	115.733	96.412	0	24.173	0	85.009	36.542	97.117	0	160.623	21.693	16.278	0	0	5.922	170.521
XM_020500340.1	778.021	119.846	143.049	36.637	422.623	5.669	19.953	273.07	0	0	0	146.726	23.245	611.058	3.938	0	47.688	7.713	11.81	3.161	0	0	6.637	27.003	0	0	0.756	20.168	4.172	0	13.515	0	0	77.105
XM_020484974.1	74.419	630.953	30.032	11.215	254.275	40.818	294.314	26.196	16.552	89.757	14.542	28.707	22.022	15.411	14.963	17.594	15.357	38.563	15.746	22.127	30.151	22.506	25.812	11.001	31.975	21.166	15.872	23.049	23.362	46.918	31.856	40.56	41.453	9.638
XR_002253019.1	27.062	169.194	26.871	33.646	64.884	24.945	32.424	15.876	33.931	26.927	15.307	47.048	68.512	97.091	97.651	38.12	6.466	8.998	20.47	11.064	10.05	12.503	64.898	10.001	38.826	24.902	27.209	14.406	55.901	37.343	29.926	33.636	29.609	14.828
XM_020497778.1	79.832	162.144	48.21	52.338	152.565	133.794	202.029	78.587	38.069	106.213	111.743	22.328	23.245	59.334	35.438	15.639	80.828	150.396	122.032	51.367	77.532	72.519	47.198	109.011	25.123	63.499	137.556	123.169	27.533	22.023	13.515	24.732	10.857	106.761
XM_020498401.1	0	31.724	162.017	0	0	116.786	0	0	86.07	0	0	0	0	0	51.976	0	0	0	0	0	0	0	0	0	0	0	0	0	0	0	92.673	102.885	0	0
XM_020465723.1	0	0	29.242	0	19.29	35.149	0	53.185	23.173	41.887	71.178	9.569	3.67	26.199	0	6.842	136.599	57.845	139.353	86.929	87.583	108.361	30.236	141.014	23.6	36.108	114.882	51.14	15.018	2.873	9.653	31.657	0	62.277
XM_020484707.1	2281.29	22210.3	1233.7	1535	7032.02	1904.86	1843.2	790.633	1816.57	2073.39	819.701	1111.61	2317.19	1277.6	1399.41	1624.51	282.088	2456.47	205.486	621.936	663.33	555.143	1424.8	258.026	1602.54	846.659	280.402	495.556	1192.28	1436.26	3619.08	2871.88	1962.11	613.133
XM_020508469.1	361.273	458.234	90.887	613.85	494.521	916.146	683.406	652.511	378.211	1089.05	1077.63	151.511	178.622	308.997	185.853	362.632	817.167	980.788	426.718	609.292	911.72	557.644	188.793	524.054	300.713	739.582	500.34	153.421	157.692	353.319	79.158	284.912	130.281	111.95
XM_020467640.1	1349.02	8621.85	256.065	178.697	1755.38	1000.05	4197.71	179.401	195.312	1881.91	133.938	157.093	1425.3	622.617	184.278	292.256	139.832	1165.89	132.267	209.42	1040.94	168.377	365.049	545.056	220.016	1420.64	219.938	62.665	221.937	465.347	266.435	578.728	232.926	194.245
XM_020496794.1	0	0	0	0	0	91.841	0	0	76.139	0	0	0	50.161	0	34.65	103.609	0	68.128	0	0	0	129.2	0	15.002	0	0	0	0	0	0	0	0	0	0
XM_020464992.1	213.787	70.498	223.662	119.63	261.29	141.73	0	135.741	238.347	74.798	135.469	487.227	425.756	516.279	523.695	422.256	80.019	106.691	71.645	76.655	40.202	120.865	429.209	42.004	226.867	145.675	105.056	108.043	277.838	245.121	306.014	395.712	237.861	101.571
XM_020466632.1	0	0	0	10.468	0	0	0	0	16.552	0	4.592	26.315	0	20.035	7.088	0	5.658	0	14.171	0	14.358	7.502	25.074	18.002	12.942	3.735	24.186	0	0	0	0	0	0	0
XM_020469199.1	197.55	412.411	84.565	54.581	396.318	40.818	137.18	61.917	48.001	157.075	68.117	43.858	92.981	144.866	35.438	82.105	20.207	65.557	30.705	28.449	34.459	43.345	46.461	36.004	49.484	69.725	41.569	18.007	59.239	56.493	91.708	67.271	53.297	31.139
XM_020490541.1	0	0	0	0	0	5.669	0	0	0	0	164.552	0	0	0	0	0	0	0	0	0	0	0	130.533	0	143.886	125.754	0	0	0	0	0	0	0	67.467
XM_020493673.1	316.621	62852.1	1024.26	589.176	5627.37	1089.62	391.587	898.591	167.174	200.458	848.019	7476.66	9068.12	354.46	3402.05	303.008	278.047	420.338	35.429	61.64	31.587	113.363	5674.11	64.007	5712.79	963.697	46.104	87.875	2732.49	411.727	18053.9	10149	7153.6	98.605
XM_020506958.1	6.765	0	9.484	4.486	0	19.275	0	14.289	17.38	10.472	22.961	16.746	0	5.394	7.088	10.752	22.632	66.843	29.917	13.434	12.922	24.173	11.062	0	9.136	29.882	14.36	10.804	13.35	13.405	9.653	0	0	16.311
XM_020502758.1	0	0	1.581	0	0	20.409	0	0	31.449	0	22.195	59.009	0	0	0	75.263	0	55.274	18.108	6.322	24.408	9.169	33.924	35.004	15.987	7.471	0	72.749	0	45.003	0	0	56.258	47.449
XM_020496435.1	54.123	95.172	106.694	47.852	49.101	40.818	27.436	82.556	89.38	52.358	33.676	102.07	222.666	166.442	98.439	72.331	28.29	28.28	10.235	31.61	24.408	12.503	42.773	38.004	65.472	42.333	5.291	15.846	93.447	93.835	105.223	117.724	55.271	11.862
XM_020456736.1	929.566	3616.53	478.147	183.931	2865.42	1611.19	4302.47	326.255	374.901	1285.02	548.763	121.209	550.547	475.439	269.329	489.699	636.922	1834.32	455.848	294.768	2272.84	414.274	254.428	1159.12	192.609	1560.09	377.9	538.773	234.452	407.897	224.925	261.17	149.033	579.77
XM_020502638.1	182.666	1152.63	64.016	27.664	391.058	299.335	581.145	23.814	50.483	195.97	35.207	27.91	143.142	37.758	28.35	62.556	16.974	235.235	28.343	43.464	281.413	43.345	58.998	146.015	31.975	346.134	49.883	48.979	35.043	70.855	42.475	58.367	30.596	48.191
XM_020453487.1	46.005	0	0	0	0	371.901	0	0	0	0	0	0	0	0	0	0	0	0	0	0	4.307	0	0	0	0	0	0	0	0	0	1669.08	2159.6	138.177	0
XM_020504190.1	0	0	0	106.919	0	0	0	11.113	42.207	0	0	0	0	16.952	0	71.353	0	0	0	0	0	95.858	128.32	62.006	34.258	41.088	24.186	0	0	0	0	0	0	0
XM_020495505.1	0	0	7.903	0	0	0	0	30.959	0	17.951	41.329	0	0	0	0	0	151.956	16.711	60.622	22.918	0	89.19	0	0	4.568	0	142.09	0	9.178	0	0	0	0	0
XM_020463135.1	0	0	0	0	0	0	0	0	0	0	0	0	0	0	0	0	0	0	0	0	0	0	0	132.014	0	28.637	0	0	0	0	0	0	0	0
XM_020498474.1	0	0	0	0	50.855	0	0	7.144	0	0	0	0	0	110.191	0	0	0	0	0	0	0	0	0	0	70.801	24.902	0	0	0	0	0	113.767	0	59.311
XM_020471775.1	594.002	169.194	451.276	68.039	177.116	96.377	0	359.595	28.138	7.48	5.358	153.106	1936.7	1839.34	44.888	61.579	3.233	0	8.66	38.723	0	43.345	51.623	7.001	5.329	0	6.802	103.001	20.024	0	47.302	58.367	59.219	122.33
XM_020460428.1	17.59	0	0	17.197	0	0	0	0	0	0	12.246	18.341	139.472	56.251	138.602	0	0	0	0	0	0	0	0	0	0	77.195	0	10.084	64.245	0	205.618	4.946	0	0
XM_020493857.1	0	0	0	13.458	26.304	29.48	0	14.289	0	0	21.43	0	0	0	0	0	13.741	7.713	27.556	33.981	0	13.337	8.85	17.002	7.613	16.186	15.872	10.084	8.343	0	0	10.882	0	11.862
XM_020499417.1	0	0	94.049	50.095	24.551	51.023	17.459	2.381	49.656	16.455	37.503	66.186	12.234	24.658	0	35.188	0	0	0	0	30.151	14.17	32.449	0	0	0	37.79	69.147	0	3.83	0	0	0	0
XM_020462608.1	0	0	0	0	0	0	0	3.175	6.621	0	3.061	0	0	33.134	19.688	22.481	9.699	0	3.149	13.434	0	0	42.773	0	37.304	4.98	12.093	8.643	4.172	0	3.861	0	1.974	11.862
XM_020457546.1	0	0	157.275	0	0	0	0	0	0	0	0	0	0	180.312	148.052	0	0	0	0	0	0	0	59.735	0	152.26	0	0	103.721	0	0	0	0	0	0
XM_020453562.1	0	0	209.436	0	75.406	0	0	0	9.104	0	31.38	0	0	0	0	0	0	0	0	0	0	0	0	0	0	0	0	0	0	0	0	0	0	0
XM_020483933.1	0	0	0	10.468	0	0	0	39.69	0	0	0	0	0	0	0	0	25.057	0	0	0	0	9.169	0	0	0	0	99.766	12.245	59.239	0	0	0	0	0
XR_002251773.1	112.306	0	137.517	4.486	0	0	0	3.969	0	0	0	0	4.894	483.915	1045.03	4.887	47.688	0	0	0	0	302.578	202.067	53.005	0	11.206	0	55.462	381.297	624.293	0	0	0	28.173
XM_020459468.1	830.791	3292.24	226.823	133.836	1220.52	738.132	3387.1	212.741	177.933	1204.24	159.195	88.514	441.661	219.611	120.489	124.135	161.655	965.363	245.638	150.15	1398.45	274.237	146.019	528.054	43.394	1055.83	167.788	124.609	110.134	234.589	177.623	276.998	165.812	160.141
XM_020466484.1	55.476	0	0	2.991	49.101	103.18	0	115.896	51.311	26.927	0	235.24	9.787	55.481	3.938	104.586	111.542	84.839	223.594	180.97	99.069	230.893	178.468	142.015	3.045	95.872	191.217	0	137.667	45.003	8.688	86.067	46.388	229.832
XR_002253076.1	0	0	33.194	33.646	5.261	98.644	22.448	23.814	0	118.18	86.486	7.974	4.894	20.035	3.15	0	24.248	98.979	66.133	22.918	54.56	38.343	17.699	74.008	14.465	6.225	40.813	46.098	5.84	0	0	0	6.909	37.07
XM_020491436.1	15119.3	83983.8	4966.41	3378.79	30065.8	22010.2	85844.8	3638.82	5238.68	32134.6	4511.03	2267.08	10933.9	3698.71	3127.21	6508.8	5982.86	30358.2	5159.98	4162.31	37198.2	5186.34	4272.18	21360.2	2133.92	31208.1	5519.61	3522.19	3126.3	7566.2	4397.15	5186.79	3585.68	3998.34
XM_020479422.1	4.059	0	20.548	15.701	8.768	20.409	0	17.464	4.966	0	38.268	1.595	0	10.788	3.938	0	17.782	20.567	54.324	14.225	2.872	36.676	10.325	23.002	3.045	11.206	23.43	23.769	2.503	0	0	3.957	0	22.242
XM_020478984.1	108.246	151.57	153.323	100.19	234.985	260.784	214.5	209.565	80.277	266.28	234.2	43.858	83.194	153.342	43.313	66.466	440.511	241.662	279.492	217.322	328.793	327.585	134.957	179.018	75.369	119.528	193.485	141.896	78.429	43.088	38.614	86.067	34.544	205.366
XM_020480086.1	150.192	881.22	32.403	23.926	136.782	34.015	239.442	10.32	26.483	110.701	28.318	52.63	105.216	112.502	59.851	93.835	23.44	53.988	7.086	18.966	63.174	9.169	61.948	14.001	66.233	63.499	11.337	47.539	77.594	53.62	114.876	73.207	67.114	37.07
XM_020504901.1	79.832	334.863	26.081	43.366	601.492	241.509	1970.4	60.329	31.449	324.622	198.228	0	0	10.788	0	43.985	53.346	294.365	127.543	47.416	93.326	90.023	25.074	141.014	52.53	70.97	63.487	57.623	0	33.513	0	0	15.792	18.535
[truncated: 1,046 more rows]

## Sheet: Lsal DET Matrix
	Sample ID
Transcript ID	A1-Sk1	A1-Sk3	A2-Sk3	A2-Sk5	B1-Sk1	B1-Sk3	B1-Sk5	B1-Sk8	B2-Sk2	B2-Sk4	C1-Sk1	C1-Sk5	C1-Sk7	C1-Sk8	C2-Sk2	C2-Sk6	D1-Sk1	D1-Sk2	D1-Sk3	D1-Sk8	D2-Sk3	D2-Sk6	E1-Sk3	E1-Sk5	E1-Sk7	E2-Sk1	E2-Sk5	E2-Sk7
[truncated: 13,600 more rows]
