# Supplementary material for: Rejection of Lepeophtheirus salmonis driven in part by chitin sensing is not impacted by seawater acclimitization in Coho salmon (Oncorhynchus kisutch)
Source: Sci Rep. 2023 Jun 15;13:9685. doi: 10.1038/s41598-023-36632-0 (PMC10272145; doi:10.1038/s41598-023-36632-0)
Supplement: Supplementary file 2 — Supplementary Information 2. [file 41598_2023_36632_MOESM2_ESM.xlsx]

## Sheet: Raw Output
Target	Sample	Control	Relative Quantity	Relative Quantity(lg)	Relative Quantity SD	Corrected Relative Quantity SD	SD RQ(lg)	Relative Quantity SEM	Corrected Relative Quantity SEM	SEM RQ(lg)	Relative Quantity 95% CI Low	Relative Quantity 95% CI High	Unscaled Expression	Unscaled Expression(lg)	Unscaled Expression SD	Corrected Unscaled Expression SD	SD Unscaled Expression(lg)	Unscaled Expression SEM	Corrected Unscaled Expression SEM	SEM Unscaled Expression(lg)	Expression	Expression(lg)	Expression SD	Corrected Expression SD	SD Expression(lg)	Expression SEM	Corrected Expression SEM	SEM Expression(lg)	Expression 95% CI Low	Expression 95% CI High	Wells	Mean Cq	Cq SD	Cq SEM	P-Value
CD209	1		0.066589	-3.90857	0.0138762	0.0138762		0.00801142	0.00801142				0.387455	-1.3679	0.0909768	0.0909768		0.0525255	0.0525255		0.387455	-1.3679	0.0909768	0.0909768		0.0525255	0.0525255				3	28.988	0.300637	0.173573
CD209	11		0.116025	-3.10749	0.0316265	0.0316265		0.0182596	0.0182596				0.489248	-1.03136	0.144449	0.144449		0.0833977	0.0833977		0.489248	-1.03136	0.144449	0.144449		0.0833977	0.0833977				3	28.187	0.393253	0.227045
CD209	12		0.0297582	-5.07057	0.00449184	0.00449184		0.00259336	0.00259336				0.147941	-2.75691	0.0272762	0.0272762		0.0157479	0.0157479		0.147941	-2.75691	0.0272762	0.0272762		0.0157479	0.0157479				3	30.15	0.217767	0.125728
CD209	13		0.169987	-2.5565	0.0138983	0.0138983		0.0080242	0.0080242				1.26191	0.335607	0.14526	0.14526		0.0838658	0.0838658		1.26191	0.335607	0.14526	0.14526		0.0838658	0.0838658				3	27.636	0.117956	0.068102
CD209	14		1	0	0.133974	0.133974		0.0773499	0.0773499				1.8057	0.852559	0.294603	0.294603		0.170089	0.170089		1.8057	0.852559	0.294603	0.294603		0.170089	0.170089				3	25.0795	0.193284	0.111592
CD209	15		0.245467	-2.0264	0.00936095	0.00936095		0.00540455	0.00540455				1.5473	0.629748	0.190522	0.190522		0.109998	0.109998		1.5473	0.629748	0.190522	0.190522		0.109998	0.109998				3	27.1059	0.0550176	0.0317644
CD209	17		0.0484128	-4.36847	0.00965119	0.00965119		0.00557212	0.00557212				0.0493951	-4.33949	0.0112305	0.0112305		0.00648391	0.00648391		0.0493951	-4.33949	0.0112305	0.0112305		0.00648391	0.00648391				3	29.4479	0.287604	0.166048
CD209	18		0.000584064	-10.7416	0.000182808	0.000182808		0.000105544	0.000105544				0.0308645	-5.01791	0.010061	0.010061		0.00580872	0.00580872		0.0308645	-5.01791	0.010061	0.010061		0.00580872	0.00580872				3	35.8211	0.451554	0.260705
CD209	19		0.0117254	-6.41422	0.000662041	0.000662041		0.00038223	0.00038223				0.0184524	-5.76005	0.00326364	0.00326364		0.00188426	0.00188426		0.0184524	-5.76005	0.00326364	0.00326364		0.00188426	0.00188426				3	31.4937	0.081458	0.0470298
CD209	20		0.0371853	-4.74913	0.00506744	0.00506744		0.00292569	0.00292569				0.0820883	-3.60668	0.0134911	0.0134911		0.00778912	0.00778912		0.0820883	-3.60668	0.0134911	0.0134911		0.00778912	0.00778912				3	29.8286	0.196604	0.113509
CD209	21		0.014955	-6.06323	0.00481838	0.00481838		0.0027819	0.0027819				0.0203473	-5.61902	0.00690578	0.00690578		0.00398706	0.00398706		0.0203473	-5.61902	0.00690578	0.00690578		0.00398706	0.00398706				3	31.1427	0.464825	0.268367
CD209	24		0.0132036	-6.24293	0.00169801	0.00169801		0.000980345	0.000980345				0.0243364	-5.36074	0.00320281	0.00320281		0.00184914	0.00184914		0.0243364	-5.36074	0.00320281	0.00320281		0.00184914	0.00184914				3	31.3224	0.185534	0.107118
CD209	25		0.256248	-1.96439	0.018854	0.018854		0.0108854	0.0108854				0.739654	-0.435078	0.0797257	0.0797257		0.0460296	0.0460296		0.739654	-0.435078	0.0797257	0.0797257		0.0460296	0.0460296				3	27.0439	0.10615	0.0612855
CD209	26		0.40204	-1.31459	0.0438815	0.0438815		0.025335	0.025335				2.8574	1.5147	0.423815	0.423815		0.24469	0.24469		2.8574	1.5147	0.423815	0.423815		0.24469	0.24469				3	26.3941	0.157466	0.0909129
CD209	28		0.830701	-0.267598	0.11485	0.11485		0.0663085	0.0663085				2.18051	1.12466	0.535329	0.535329		0.309072	0.309072		2.18051	1.12466	0.535329	0.535329		0.309072	0.309072				3	25.3471	0.199462	0.115159
CD209	29		0.382182	-1.38767	0.050792	0.050792		0.0293248	0.0293248				0.822821	-0.28135	0.157335	0.157335		0.0908373	0.0908373		0.822821	-0.28135	0.157335	0.157335		0.0908373	0.0908373				3	26.4671	0.191734	0.110698
CD209	3		0.206208	-2.27782	0.0189594	0.0189594		0.0109462	0.0109462				0.505778	-0.983423	0.0690475	0.0690475		0.0398646	0.0398646		0.505778	-0.983423	0.0690475	0.0690475		0.0398646	0.0398646				3	27.3573	0.132646	0.0765831
CD209	30		0.206481	-2.27592	0.00436509	0.00436509		0.00252019	0.00252019				0.832971	-0.263662	0.0913192	0.0913192		0.0527232	0.0527232		0.832971	-0.263662	0.0913192	0.0913192		0.0527232	0.0527232				3	27.3554	0.0304991	0.0176087
CD209	31		0.0784119	-3.67278	0.00630952	0.00630952		0.0036428	0.0036428				0.547622	-0.868749	0.0541453	0.0541453		0.0312608	0.0312608		0.547622	-0.868749	0.0541453	0.0541453		0.0312608	0.0312608				3	28.7522	0.116088	0.0670237
CD209	32		0.50518	-0.985129	0.0262669	0.0262669		0.0151652	0.0151652				1.48648	0.571901	0.267465	0.267465		0.154421	0.154421		1.48648	0.571901	0.267465	0.267465		0.154421	0.154421				3	26.0646	0.0750129	0.0433087
CD209	33		0.0845691	-3.56373	0.0185415	0.0185415		0.0107049	0.0107049				0.226624	-2.14163	0.0596271	0.0596271		0.0344257	0.0344257		0.226624	-2.14163	0.0596271	0.0596271		0.0344257	0.0344257				3	28.6432	0.316306	0.182619
CD209	34		0.204804	-2.28769	0.0164339	0.0164339		0.0116205	0.0116205				0.926767	-0.109722	0.197184	0.197184		0.13943	0.13943		0.926767	-0.109722	0.197184	0.197184		0.13943	0.13943				2	27.3671	0.115765	0.0818583
CD209	35		0.0527401	-4.24496	0.00289703	0.00289703		0.0016726	0.0016726				0.167075	-2.58143	0.0204122	0.0204122		0.011785	0.011785		0.167075	-2.58143	0.0204122	0.0204122		0.011785	0.011785				3	29.3244	0.0792478	0.0457537
CD209	36		0.134926	-2.88976	0.013223	0.013223		0.00763429	0.00763429				0.7507	-0.413692	0.107006	0.107006		0.06178	0.06178		0.7507	-0.413692	0.107006	0.107006		0.06178	0.06178				3	27.9692	0.141387	0.0816297
CD209	37		0.675579	-0.565804	0.0410008	0.0410008		0.0236718	0.0236718				1.97846	0.984377	0.329048	0.329048		0.189976	0.189976		1.97846	0.984377	0.329048	0.329048		0.189976	0.189976				3	25.6453	0.087557	0.0505511
CD209	40		0.170178	-2.55488	0.0244937	0.0244937		0.0141415	0.0141415				0.728803	-0.456399	0.156077	0.156077		0.090111	0.090111		0.728803	-0.456399	0.156077	0.156077		0.090111	0.090111				3	27.6343	0.207647	0.119885
CD209	42		0.0318795	-4.97123	0.00364982	0.00364982		0.00210722	0.00210722				0.12097	-3.04728	0.0232542	0.0232542		0.0134258	0.0134258		0.12097	-3.04728	0.0232542	0.0232542		0.0134258	0.0134258				3	30.0507	0.165171	0.0953616
CD209	43		0.0579999	-4.10781	0.00627506	0.00627506		0.00362291	0.00362291				0.163153	-2.61571	0.0302423	0.0302423		0.0174604	0.0174604		0.163153	-2.61571	0.0302423	0.0302423		0.0174604	0.0174604				3	29.1873	0.156087	0.0901166
CD209	44		0.0172773	-5.85498	0.00293772	0.00293772		0.00169609	0.00169609				0.0712258	-3.81146	0.0148256	0.0148256		0.00855959	0.00855959		0.0712258	-3.81146	0.0148256	0.0148256		0.00855959	0.00855959				3	30.9344	0.245307	0.141628
CD209	45		0.0167967	-5.89568	0.003278	0.003278		0.00189256	0.00189256				0.105888	-3.23939	0.0227213	0.0227213		0.0131182	0.0131182		0.105888	-3.23939	0.0227213	0.0227213		0.0131182	0.0131182				3	30.9751	0.281554	0.162555
CD209	7		0.0830584	-3.58973	0.00220578	0.00220578		0.00127351	0.00127351				0.171661	-2.54237	0.0153541	0.0153541		0.00886469	0.00886469		0.171661	-2.54237	0.0153541	0.0153541		0.00886469	0.00886469				3	28.6692	0.0383136	0.0221204
CD209	9		0.388066	-1.36563	0.10721	0.10721		0.0437682	0.0437682				1.70882	0.773002	0.534469	0.534469		0.218196	0.218196		1.70882	0.773002	0.534469	0.534469		0.218196	0.218196				6	26.4451	0.398568	0.162715
CxC11	1		0.0986661	-3.3413	0.0117562	0.0117562		0.00678745	0.00678745				0.574099	-0.800628	0.092404	0.092404		0.0533494	0.0533494		0.574099	-0.800628	0.092404	0.092404		0.0533494	0.0533494				3	27.6955	0.171899	0.099246
CxC11	11		0.260404	-1.94118	0.038156	0.038156		0.0220294	0.0220294				1.09805	0.134949	0.20348	0.20348		0.117479	0.117479		1.09805	0.134949	0.20348	0.20348		0.117479	0.117479				3	26.2954	0.211392	0.122047
CxC11	12		0.050081	-4.31959	0.0104903	0.0104903		0.00605657	0.00605657				0.248974	-2.00593	0.0584348	0.0584348		0.0337374	0.0337374		0.248974	-2.00593	0.0584348	0.0584348		0.0337374	0.0337374				3	28.6738	0.302196	0.174473
CxC11	13		0.635279	-0.654538	0.0379563	0.0379563		0.0219141	0.0219141				4.71602	2.23757	0.474787	0.474787		0.274118	0.274118		4.71602	2.23757	0.474787	0.474787		0.274118	0.274118				3	25.0087	0.0861973	0.0497661
CxC11	14		0.634106	-0.657204	0.0805525	0.0805525		0.046507	0.046507				1.14501	0.195355	0.180341	0.180341		0.10412	0.10412		1.14501	0.195355	0.180341	0.180341		0.10412	0.10412				3	25.0114	0.18327	0.105811
CxC11	15		0.820086	-0.286152	0.0310079	0.0310079		0.0179024	0.0179024				5.16939	2.36999	0.636002	0.636002		0.367196	0.367196		5.16939	2.36999	0.636002	0.636002		0.367196	0.367196				3	24.6404	0.054549	0.0314939
CxC11	17		0.0508396	-4.2979	0.0100752	0.0100752		0.00581691	0.00581691				0.0518712	-4.26892	0.01174	0.01174		0.00677808	0.00677808		0.0518712	-4.26892	0.01174	0.01174		0.00677808	0.00677808				3	28.6521	0.285908	0.165069
CxC11	18		0.0890604	-3.48907	0.0113995	0.0113995		0.0065815	0.0065815				4.70634	2.2346	0.739319	0.739319		0.426846	0.426846		4.70634	2.2346	0.739319	0.739319		0.426846	0.426846				3	27.8433	0.184661	0.106614
CxC11	19		0.0659818	-3.92179	0.00353761	0.00353761		0.00204244	0.00204244				0.103837	-3.26761	0.0182732	0.0182732		0.01055	0.01055		0.103837	-3.26761	0.0182732	0.0182732		0.01055	0.01055				3	28.276	0.0773499	0.044658
CxC11	20		0.16569	-2.59344	0.0366773	0.0366773		0.0211757	0.0211757				0.365768	-1.451	0.0876628	0.0876628		0.0506122	0.0506122		0.365768	-1.451	0.0876628	0.0876628		0.0506122	0.0506122				3	26.9477	0.319357	0.184381
CxC11	21		0.117129	-3.09383	0.0121866	0.0121866		0.00703596	0.00703596				0.159362	-2.64962	0.023748	0.023748		0.0137109	0.0137109		0.159362	-2.64962	0.023748	0.023748		0.0137109	0.0137109				3	27.448	0.150105	0.0866632
CxC11	24		0.056582	-4.14351	0.00146291	0.00146291		0.000844609	0.000844609				0.10429	-3.26132	0.00397122	0.00397122		0.00229278	0.00229278		0.10429	-3.26132	0.00397122	0.00397122		0.00229278	0.00229278				3	28.4977	0.0373003	0.0215354
CxC11	25		0.193496	-2.36963	0.0143995	0.0143995		0.00831357	0.00831357				0.558521	-0.840317	0.0605232	0.0605232		0.0349431	0.0349431		0.558521	-0.840317	0.0605232	0.0605232		0.0349431	0.0349431				3	26.7238	0.107362	0.0619857
CxC11	26		0.403935	-1.30781	0.0420476	0.0420476		0.0242762	0.0242762				2.87086	1.52148	0.415255	0.415255		0.239748	0.239748		2.87086	1.52148	0.415255	0.415255		0.239748	0.239748				3	25.662	0.150178	0.0867051
CxC11	28		0.348181	-1.52209	0.0618539	0.0618539		0.0357114	0.0357114				0.91394	-0.129828	0.246455	0.246455		0.142291	0.142291		0.91394	-0.129828	0.246455	0.246455		0.142291	0.142291				3	25.8763	0.256293	0.147971
CxC11	29		0.399474	-1.32383	0.0279964	0.0279964		0.0161637	0.0161637				0.860048	-0.217511	0.132715	0.132715		0.0766232	0.0766232		0.860048	-0.217511	0.132715	0.132715		0.0766232	0.0766232				3	25.678	0.101109	0.0583751
CxC11	3		0.059285	-4.07619	0.00343935	0.00343935		0.00198571	0.00198571				0.145411	-2.78179	0.0169259	0.0169259		0.0097722	0.0097722		0.145411	-2.78179	0.0169259	0.0169259		0.0097722	0.0097722				3	28.4304	0.0836963	0.0483221
CxC11	30		0.21422	-2.22284	0.0124412	0.0124412		0.00718294	0.00718294				0.864189	-0.210581	0.105647	0.105647		0.0609951	0.0609951		0.864189	-0.210581	0.105647	0.105647		0.0609951	0.0609951				3	26.577	0.0837872	0.0483745
CxC11	31		0.176391	-2.50315	0.000404183	0.000404183		0.000233355	0.000233355				1.2319	0.300883	0.0708357	0.0708357		0.040897	0.040897		1.2319	0.300883	0.0708357	0.0708357		0.040897	0.040897				3	26.8574	0.0033058	0.0019086
CxC11	32		0.779414	-0.359539	0.0720786	0.0720786		0.0416146	0.0416146				2.29341	1.19749	0.448384	0.448384		0.258875	0.258875		2.29341	1.19749	0.448384	0.448384		0.258875	0.258875				3	24.7137	0.133418	0.0770286
CxC11	33		0.0473299	-4.4011	0.00785274	0.00785274		0.00453378	0.00453378				0.126832	-2.979	0.0279854	0.0279854		0.0161574	0.0161574		0.126832	-2.979	0.0279854	0.0279854		0.0161574	0.0161574				3	28.7553	0.239365	0.138197
CxC11	34		0.297677	-1.74818	0.0233239	0.0233239		0.0134661	0.0134661				1.34703	0.429784	0.285652	0.285652		0.164921	0.164921		1.34703	0.429784	0.285652	0.285652		0.164921	0.164921				3	26.1024	0.11304	0.0652634
CxC11	35		0.047653	-4.39129	0.00280243	0.00280243		0.00161798	0.00161798				0.15096	-2.72776	0.0187139	0.0187139		0.0108045	0.0108045		0.15096	-2.72776	0.0187139	0.0187139		0.0108045	0.0108045				3	28.7455	0.0848435	0.0489844
CxC11	36		0.536187	-0.899191	0.00687851	0.00687851		0.00397131	0.00397131				2.98324	1.57688	0.31115	0.31115		0.179642	0.179642		2.98324	1.57688	0.31115	0.31115		0.179642	0.179642				3	25.2534	0.0185077	0.0106854
CxC11	37		1	0	0.0741408	0.0741408		0.0428052	0.0428052				2.92854	1.55018	0.502774	0.502774		0.290277	0.290277		2.92854	1.55018	0.502774	0.502774		0.290277	0.290277				3	24.3542	0.106963	0.0617549
CxC11	40		0.164536	-2.60353	0.00962205	0.00962205		0.00555529	0.00555529				0.704639	-0.505043	0.119095	0.119095		0.0687597	0.0687597		0.704639	-0.505043	0.119095	0.119095		0.0687597	0.0687597				3	26.9577	0.0843688	0.0487103
CxC11	42		0.0571404	-4.12934	0.00632087	0.00632087		0.00364935	0.00364935				0.216824	-2.2054	0.0411866	0.0411866		0.0237791	0.0237791		0.216824	-2.2054	0.0411866	0.0411866		0.0237791	0.0237791				3	28.4836	0.159591	0.0921398
CxC11	43		0.0376061	-4.73289	0.00271211	0.00271211		0.00156584	0.00156584				0.105785	-3.24079	0.0176554	0.0176554		0.0101933	0.0101933		0.105785	-3.24079	0.0176554	0.0176554		0.0101933	0.0101933				3	29.0871	0.104045	0.0600706
CxC11	44		0.181843	-2.45924	0.0397652	0.0397652		0.0229585	0.0229585				0.74965	-0.415712	0.187015	0.187015		0.107973	0.107973		0.74965	-0.415712	0.187015	0.187015		0.107973	0.107973				3	26.8134	0.315487	0.182147
CxC11	45		0.112632	-3.15031	0.0058469	0.0058469		0.00337571	0.00337571				0.710045	-0.494018	0.073283	0.073283		0.04231	0.04231		0.710045	-0.494018	0.073283	0.073283		0.04231	0.04231				3	27.5045	0.0748926	0.0432392
CxC11	7		0.0573381	-4.12436	0.00572653	0.00572653		0.00330621	0.00330621				0.118503	-3.077	0.015573	0.015573		0.00899108	0.00899108		0.118503	-3.077	0.015573	0.015573		0.00899108	0.00899108				3	28.4786	0.144086	0.0831882
CxC11	9		0.297436	-1.74935	0.0175175	0.0175175		0.00715148	0.00715148				1.30974	0.38928	0.206966	0.206966		0.0844937	0.0844937		1.30974	0.38928	0.206966	0.206966		0.0844937	0.0844937				6	26.1036	0.0849674	0.0346878
EF1a	1		0.125429	-2.99505	0.0189483	0.0189483		0.0109398	0.0109398																						3	22.744	0.217945	0.12583
EF1a	11		0.151527	-2.72235	0.0327376	0.0327376		0.0189011	0.0189011																						3	22.4713	0.311696	0.179958
EF1a	12		0.146865	-2.76743	0.0269374	0.0269374		0.0155523	0.0155523																						3	22.5163	0.264613	0.152775
EF1a	13		0.0818141	-3.61151	0.0104338	0.0104338		0.00602396	0.00602396																						3	23.3604	0.183988	0.106225
EF1a	14		0.612122	-0.70811	0.0351143	0.0351143		0.0248295	0.0248295																						2	20.457	0.0827599	0.0585201
EF1a	15		0.0732567	-3.7709	0.015564	0.015564		0.00898589	0.00898589																						3	23.5198	0.306513	0.176965
EF1a	17		1	0	0.209321	0.209321		0.120851	0.120851																						3	19.7489	0.301986	0.174352
EF1a	18		0.0127805	-6.28992	0.00208515	0.00208515		0.00120386	0.00120386																						3	26.0388	0.235378	0.135896
EF1a	19		0.403781	-1.30835	0.107148	0.107148		0.0618618	0.0618618																						3	21.0573	0.382835	0.22103
EF1a	20		0.332562	-1.5883	0.0505394	0.0505394		0.0357367	0.0357367																						2	21.3372	0.219246	0.15503
EF1a	21		0.661239	-0.596757	0.136097	0.136097		0.0962352	0.0962352																						2	20.3457	0.296938	0.209967
EF1a	24		0.708845	-0.496458	0.0342133	0.0342133		0.0197531	0.0197531																						3	20.2454	0.0696335	0.0402029
EF1a	25		0.331574	-1.5926	0.0347673	0.0347673		0.0245842	0.0245842																						2	21.3415	0.151274	0.106967
EF1a	26		0.0874003	-3.51622	0.00980253	0.00980253		0.00693143	0.00693143																						2	23.2651	0.161808	0.114416
EF1a	28		0.257154	-1.9593	0.0734916	0.0734916		0.0519664	0.0519664																						2	21.7082	0.412305	0.291544
EF1a	29		0.474917	-1.07425	0.0941506	0.0941506		0.0543579	0.0543579																						3	20.8232	0.286009	0.165127
EF1a	3		0.32904	-1.60367	0.0480027	0.0480027		0.0277144	0.0277144																						3	21.3526	0.210471	0.121515
EF1a	30		0.222853	-2.16583	0.0317952	0.0317952		0.018357	0.018357																						3	21.9147	0.205834	0.118838
EF1a	31		0.0887203	-3.49459	0.00964092	0.00964092		0.00681716	0.00681716																						2	23.2435	0.156773	0.110855
EF1a	32		0.26515	-1.91512	0.0665706	0.0665706		0.0384345	0.0384345																						3	21.664	0.362214	0.209124
EF1a	33		0.28428	-1.81461	0.0786398	0.0786398		0.0454027	0.0454027																						3	21.5635	0.399089	0.230414
EF1a	34		0.143737	-2.7985	0.0489038	0.0489038		0.0282346	0.0282346																						3	22.5474	0.490851	0.283393
EF1a	35		0.256839	-1.96106	0.0509028	0.0509028		0.0293887	0.0293887																						3	21.71	0.285926	0.16508
EF1a	36		0.113001	-3.14559	0.0192187	0.0192187		0.0110959	0.0110959																						3	22.8945	0.245366	0.141662
EF1a	37		0.304795	-1.71409	0.0892596	0.0892596		0.051534	0.051534																						3	21.463	0.422495	0.243927
EF1a	40		0.168771	-2.56686	0.0412309	0.0412309		0.0238047	0.0238047																						3	22.3158	0.352452	0.203488
EF1a	42		0.170966	-2.54822	0.0509198	0.0509198		0.0293985	0.0293985																						3	22.2971	0.429685	0.248079
EF1a	43		0.202141	-2.30657	0.054451	0.054451		0.0314373	0.0314373																						3	22.0555	0.388621	0.22437
EF1a	44		0.171745	-2.54166	0.0336116	0.0336116		0.0194057	0.0194057																						3	22.2906	0.282344	0.163012
EF1a	45		0.0918031	-3.44531	0.0107335	0.0107335		0.00619698	0.00619698																						3	23.1942	0.168678	0.0973862
EF1a	7		0.323904	-1.62636	0.0111657	0.0111657		0.00789532	0.00789532																						2	21.3753	0.0497328	0.0351664
EF1a	9		0.150281	-2.73427	0.0431051	0.0431051		0.0175976	0.0175976																						6	22.4832	0.413808	0.168937
HIgER	1		0.231679	-2.1098	0.0192749	0.0192749		0.0111284	0.0111284				1.34805	0.430874	0.184003	0.184003		0.106234	0.106234		1.34805	0.430874	0.184003	0.184003		0.106234	0.106234				3	23.4008	0.120027	0.0692979
HIgER	11		0.309614	-1.69146	0.0403266	0.0403266		0.0232826	0.0232826				1.30556	0.384668	0.225504	0.225504		0.130195	0.130195		1.30556	0.384668	0.225504	0.225504		0.130195	0.130195				3	22.9824	0.187908	0.108489
HIgER	12		0.166232	-2.58873	0.0295407	0.0295407		0.0170554	0.0170554				0.826411	-0.275068	0.170948	0.170948		0.0986966	0.0986966		0.826411	-0.275068	0.170948	0.170948		0.0986966	0.0986966				3	23.8797	0.256378	0.14802
HIgER	13		0.382562	-1.38624	0.112309	0.112309		0.0648416	0.0648416				2.83996	1.50587	0.864905	0.864905		0.499353	0.499353		2.83996	1.50587	0.864905	0.864905		0.499353	0.499353				3	22.6772	0.423533	0.244527
HIgER	14		0.595235	-0.748469	0.0481134	0.0481134		0.0277783	0.0277783				1.07482	0.10409	0.132526	0.132526		0.0765136	0.0765136		1.07482	0.10409	0.132526	0.132526		0.0765136	0.0765136				3	22.0395	0.116614	0.0673274
HIgER	15		0.567445	-0.817448	0.0476067	0.0476067		0.0274857	0.0274857				3.57687	1.8387	0.515193	0.515193		0.297447	0.297447		3.57687	1.8387	0.515193	0.515193		0.297447	0.297447				3	22.1084	0.121037	0.0698808
HIgER	17		0.134289	-2.89659	0.011731	0.011731		0.00829504	0.00829504				0.137014	-2.86761	0.0191733	0.0191733		0.0135576	0.0135576		0.137014	-2.86761	0.0191733	0.0191733		0.0135576	0.0135576				2	24.1876	0.126028	0.0891153
HIgER	18		0.000310695	-11.6522	3.73365e-05	3.73365e-05		2.15562e-05	2.15562e-05				0.0164185	-5.92853	0.0024756	0.0024756		0.00142929	0.00142929		0.0164185	-5.92853	0.0024756	0.0024756		0.00142929	0.00142929				3	32.9432	0.17337	0.100095
HIgER	19		0.185866	-2.42767	0.0290837	0.0290837		0.0167915	0.0167915				0.2925	-1.77349	0.0670709	0.0670709		0.0387234	0.0387234		0.2925	-1.77349	0.0670709	0.0670709		0.0387234	0.0387234				3	23.7187	0.225749	0.130336
HIgER	20		0.250634	-1.99634	0.0133748	0.0133748		0.00772197	0.00772197				0.553288	-0.853897	0.0587823	0.0587823		0.033938	0.033938		0.553288	-0.853897	0.0587823	0.0587823		0.033938	0.033938				3	23.2873	0.0769879	0.044449
HIgER	21		0.110026	-3.18408	0.0252333	0.0252333		0.0145684	0.0145684				0.149698	-2.73987	0.0378644	0.0378644		0.021861	0.021861		0.149698	-2.73987	0.0378644	0.0378644		0.021861	0.021861				3	24.4751	0.330866	0.191026
HIgER	24		0.106981	-3.22457	0.0139088	0.0139088		0.00803026	0.00803026				0.197184	-2.34238	0.0262223	0.0262223		0.0151394	0.0151394		0.197184	-2.34238	0.0262223	0.0262223		0.0151394	0.0151394				3	24.5156	0.187568	0.108292
HIgER	25		0.433319	-1.2065	0.0577013	0.0577013		0.0333139	0.0333139				1.25077	0.322811	0.193511	0.193511		0.111724	0.111724		1.25077	0.322811	0.193511	0.193511		0.111724	0.111724				3	22.4975	0.192111	0.110916
HIgER	26		0.66271	-0.593549	0.0682126	0.0682126		0.0393826	0.0393826				4.71004	2.23574	0.677344	0.677344		0.391065	0.391065		4.71004	2.23574	0.677344	0.677344		0.391065	0.391065				3	21.8845	0.148496	0.0857343
HIgER	28		0.611703	-0.709096	0.0220485	0.0220485		0.0127297	0.0127297				1.60566	0.683166	0.330851	0.330851		0.191017	0.191017		1.60566	0.683166	0.330851	0.330851		0.191017	0.191017				3	22.0001	0.0520011	0.0300228
HIgER	29		0.777798	-0.362533	0.0378836	0.0378836		0.0218721	0.0218721				1.67456	0.743784	0.244238	0.244238		0.141011	0.141011		1.67456	0.743784	0.244238	0.244238		0.141011	0.141011				3	21.6535	0.0702682	0.0405694
HIgER	3		0.160698	-2.63757	0.0224269	0.0224269		0.0129482	0.0129482				0.394153	-1.34317	0.0678815	0.0678815		0.0391914	0.0391914		0.394153	-1.34317	0.0678815	0.0678815		0.0391914	0.0391914				3	23.9286	0.201341	0.116244
HIgER	30		0.401056	-1.31812	0.0295364	0.0295364		0.0170529	0.0170529				1.61791	0.69413	0.210924	0.210924		0.121777	0.121777		1.61791	0.69413	0.210924	0.210924		0.121777	0.121777				3	22.6091	0.10625	0.0613432
HIgER	31		0.459334	-1.12238	0.00574995	0.00574995		0.00331973	0.00331973				3.20795	1.68165	0.188638	0.188638		0.10891	0.10891		3.20795	1.68165	0.188638	0.188638		0.10891	0.10891				3	22.4134	0.0180597	0.0104267
HIgER	32		0.515165	-0.956895	0.0819542	0.0819542		0.0473163	0.0473163				1.51586	0.600136	0.355435	0.355435		0.20521	0.20521		1.51586	0.600136	0.355435	0.355435		0.20521	0.20521				3	22.2479	0.229509	0.132507
HIgER	33		0.276885	-1.85264	0.0248564	0.0248564		0.0143508	0.0143508				0.741982	-0.430545	0.126827	0.126827		0.0732234	0.0732234		0.741982	-0.430545	0.126827	0.126827		0.0732234	0.0732234				3	23.1436	0.129513	0.0747745
HIgER	34		1	0	0.142874	0.142874		0.0824885	0.0824885				4.52514	2.17796	1.10142	1.10142		0.635905	0.635905		4.52514	2.17796	1.10142	1.10142		0.635905	0.635905				3	21.291	0.206124	0.119006
HIgER	35		0.274266	-1.86635	0.0280129	0.0280129		0.0161732	0.0161732				0.868846	-0.202827	0.129866	0.129866		0.0749782	0.0749782		0.868846	-0.202827	0.129866	0.129866		0.0749782	0.0749782				3	23.1573	0.147354	0.0850747
HIgER	36		0.946981	-0.0785928	0.0505414	0.0505414		0.0291801	0.0291801				5.26881	2.39748	0.61359	0.61359		0.354257	0.354257		5.26881	2.39748	0.61359	0.61359		0.354257	0.354257				3	21.3696	0.0769982	0.0444549
HIgER	37		0.615348	-0.700526	0.0166616	0.0166616		0.0096196	0.0096196				1.80207	0.849654	0.283278	0.283278		0.163551	0.163551		1.80207	0.849654	0.283278	0.283278		0.163551	0.163551				3	21.9915	0.0390635	0.0225533
HIgER	40		0.441874	-1.17829	0.0322117	0.0322117		0.0185975	0.0185975				1.89237	0.920191	0.330274	0.330274		0.190684	0.190684		1.89237	0.920191	0.330274	0.330274		0.190684	0.190684				3	22.4693	0.10517	0.0607197
HIgER	42		0.161247	-2.63266	0.0187736	0.0187736		0.0108389	0.0108389				0.611865	-0.708715	0.118331	0.118331		0.0683183	0.0683183		0.611865	-0.708715	0.118331	0.118331		0.0683183	0.0683183				3	23.9236	0.16797	0.0969773
HIgER	43		0.191032	-2.38812	0.00609509	0.00609509		0.003519	0.003519				0.537369	-0.896014	0.0826778	0.0826778		0.047734	0.047734		0.537369	-0.896014	0.0826778	0.0826778		0.047734	0.047734				3	23.6791	0.0460308	0.0265759
HIgER	44		0.0627651	-3.99389	0.00785533	0.00785533		0.00453528	0.00453528				0.25875	-1.95037	0.0448755	0.0448755		0.0259089	0.0259089		0.25875	-1.95037	0.0448755	0.0448755		0.0259089	0.0259089				3	25.2849	0.18056	0.104246
HIgER	45		0.0561255	-4.1552	0.0070394	0.0070394		0.0040642	0.0040642				0.353821	-1.49891	0.0544564	0.0544564		0.0314404	0.0314404		0.353821	-1.49891	0.0544564	0.0544564		0.0314404	0.0314404				3	25.4462	0.180946	0.104469
HIgER	7		0.270765	-1.88489	0.0349687	0.0349687		0.0201892	0.0201892				0.559603	-0.837523	0.0866467	0.0866467		0.0500255	0.0500255		0.559603	-0.837523	0.0866467	0.0866467		0.0500255	0.0500255				3	23.1759	0.186321	0.107572
HIgER	9		0.830308	-0.268282	0.134984	0.134984		0.0551069	0.0551069				3.6562	1.87035	0.800461	0.800461		0.326787	0.326787		3.6562	1.87035	0.800461	0.800461		0.326787	0.326787				6	21.5593	0.23454	0.0957506
RPL13	1		0.235485	-2.08629	0.0364933	0.0364933		0.0210694	0.0210694																						3	20.1024	0.223576	0.129082
RPL13	11		0.371157	-1.4299	0.0257173	0.0257173		0.0148479	0.0148479																						3	19.446	0.0999634	0.0577139
RPL13	12		0.275498	-1.85989	0.029149	0.029149		0.0168292	0.0168292																						3	19.876	0.152644	0.0881292
RPL13	13		0.221794	-2.17271	0.0221782	0.0221782		0.0128046	0.0128046																						3	20.1888	0.144262	0.0832897
RPL13	14		0.501038	-0.997009	0.0887656	0.0887656		0.0512489	0.0512489																						3	19.0131	0.255593	0.147567
RPL13	15		0.343552	-1.5414	0.0338196	0.0338196		0.0195257	0.0195257																						3	19.5575	0.14202	0.0819953
RPL13	17		0.960621	-0.0579607	0.0606785	0.0606785		0.0350328	0.0350328																						3	18.0741	0.0911292	0.0526135
RPL13	18		0.0280193	-5.15744	0.00226892	0.00226892		0.00130996	0.00130996																						3	23.1735	0.116825	0.067449
RPL13	19		1	0	0.204843	0.204843		0.118266	0.118266																						3	18.0161	0.295526	0.170622
RPL13	20		0.617029	-0.696589	0.0637175	0.0637175		0.0367873	0.0367873																						3	18.7127	0.14898	0.0860135
RPL13	21		0.816961	-0.291661	0.0459525	0.0459525		0.0265307	0.0265307																						3	18.3078	0.0811488	0.0468513
RPL13	24		0.415258	-1.26792	0.0117189	0.0117189		0.00676593	0.00676593																						3	19.284	0.0407141	0.0235063
RPL13	25		0.361979	-1.46602	0.0425594	0.0425594		0.0245717	0.0245717																						3	19.4821	0.169624	0.0979324
RPL13	26		0.226509	-2.14236	0.0377437	0.0377437		0.0217913	0.0217913																						3	20.1585	0.240399	0.138795
RPL13	28		0.564394	-0.825227	0.162561	0.162561		0.0938545	0.0938545																						3	18.8413	0.415536	0.23991
RPL13	29		0.454269	-1.13838	0.0865498	0.0865498		0.0499695	0.0499695																						3	19.1545	0.27487	0.158696
RPL13	3		0.505177	-0.985139	0.0704549	0.0704549		0.0406772	0.0406772																						3	19.0012	0.201207	0.116167
RPL13	30		0.27573	-1.85867	0.0444021	0.0444021		0.0256356	0.0256356																						3	19.8748	0.232324	0.134133
RPL13	31		0.231089	-2.11348	0.00863471	0.00863471		0.00498525	0.00498525																						3	20.1296	0.0539067	0.031123
RPL13	32		0.435594	-1.19894	0.102761	0.102761		0.0593289	0.0593289																						3	19.2151	0.340345	0.196498
RPL13	33		0.489851	-1.02958	0.0441114	0.0441114		0.0254677	0.0254677																						3	19.0457	0.129916	0.0750068
RPL13	34		0.339756	-1.55743	0.0675802	0.0675802		0.0390174	0.0390174																						3	19.5735	0.286963	0.165678
RPL13	35		0.387967	-1.36599	0.0354669	0.0354669		0.0204768	0.0204768																						3	19.3821	0.131887	0.0761453
RPL13	36		0.285874	-1.80655	0.0337401	0.0337401		0.0194798	0.0194798																						3	19.8227	0.170273	0.0983073
RPL13	37		0.382552	-1.38627	0.0385372	0.0385372		0.0222495	0.0222495																						3	19.4024	0.145333	0.0839081
RPL13	40		0.323065	-1.6301	0.0653383	0.0653383		0.0377231	0.0377231																						3	19.6462	0.291778	0.168458
RPL13	42		0.406219	-1.29967	0.0331934	0.0331934		0.0191642	0.0191642																						3	19.3158	0.117887	0.068062
RPL13	43		0.625189	-0.677636	0.0840045	0.0840045		0.0485	0.0485																						3	18.6937	0.19385	0.111919
RPL13	44		0.342603	-1.54539	0.0476686	0.0476686		0.0275215	0.0275215																						3	19.5615	0.200731	0.115892
RPL13	45		0.274091	-1.86728	0.0369354	0.0369354		0.0213247	0.0213247																						3	19.8834	0.194412	0.112244
RPL13	7		0.722785	-0.468362	0.120927	0.120927		0.0698174	0.0698174																						3	18.4845	0.241374	0.139357
RPL13	9		0.343173	-1.54299	0.0209775	0.0209775		0.00856405	0.00856405																						6	19.5591	0.0881893	0.0360031

## Sheet: qPCR
ID	CD209	FC	log2FC	CxC11	FC	log2FC	HIgER	FC	log2FC
A1-Sk1	0.387455	10.31	3.36597	0.574099	3.65609	1.8703	1.34805	6.00868	2.58705
A1-Sk3	0.505778	13.4585	3.75044	0.145411	0.926037	-0.110859	0.394153	1.75687	0.813003
A2-Sk3	0.171661	4.56779	2.1915	0.118503	0.754676	-0.406071	0.559603	2.49433	1.31865
B1-Sk1	1.70882	45.4708	5.50687	1.30974	8.34093	3.06021	3.6562	16.2968	4.02652
B1-Sk5	0.489248	13.0186	3.7025	1.09805	6.99283	2.80588	1.30556	5.81929	2.54084
B1-Sk8	0.147941	3.93662	1.97696	0.248974	1.58557	0.664998	0.826411	3.68357	1.88111
B2-Sk2	1.26191	33.5787	5.06947	4.71602	30.0335	4.9085	2.83996	12.6586	3.66205
B2-Sk4	1.8057	48.0487	5.58642	1.14501	7.29184	2.86628	1.07482	4.79079	2.26026
B2-Sk7	1.5473	41.1726	5.36361	5.16939	32.9207	5.04092	3.57687	15.9432	3.99487
C1-Sk1	0.739654	19.6818	4.29879	0.558521	3.55688	1.83061	1.25077	5.57505	2.47899
C1-Sk2	2.8574	76.0337	6.24857	2.87086	18.2827	4.19241	4.71004	20.9941	4.39191
C1-Sk8	2.18051	58.022	5.85853	0.91394	5.82033	2.5411	1.60566	7.15693	2.83934
C1-Sk5	0.822821	21.8948	4.45252	0.860048	5.47712	2.45342	1.67456	7.46405	2.89996
C2-Sk2	0.832971	22.1649	4.4702	0.864189	5.50349	2.46035	1.61791	7.21153	2.8503
C2-Sk4	0.547622	14.5719	3.86512	1.2319	7.84521	2.97181	3.20795	14.2988	3.83783
C2-Sk6	1.48648	39.5544	5.30577	2.29341	14.6053	3.86842	1.51586	6.75666	2.75631
D1-Sk2	0.226624	6.03034	2.59224	0.126832	0.807718	-0.308076	0.741982	3.30724	1.72563
D1-Sk3	0.926767	24.6607	4.62414	1.34703	8.57842	3.10071	4.52514	20.17	4.33414
D1-Sk4	0.167075	4.44578	2.15244	0.15096	0.961373	-0.0568318	0.868846	3.87272	1.95335
D1-Sk8	0.7507	19.9757	4.32017	2.98324	18.9984	4.24781	5.26881	23.4847	4.55365
D2-Sk3	1.97846	52.6457	5.71824	2.92854	18.6501	4.22111	1.80207	8.03239	3.00583
D1-Sk1	0.728803	19.393	4.27747	0.704639	4.48742	2.16589	1.89237	8.43487	3.07637
E1-Sk3	0.12097	3.21893	1.68658	0.216824	1.38082	0.465527	0.611865	2.72727	1.44746
E1-Sk5	0.163153	4.3414	2.11816	0.105785	0.673683	-0.569858	0.537369	2.39522	1.26016
E1-Sk7	0.0712258	1.89528	0.92241	0.74965	4.77406	2.25522	0.25875	1.15333	0.205805
E2-Sk1	0.105888	2.81762	1.49448	0.710045	4.52184	2.17691	0.353821	1.57709	0.657267

## Sheet: CorrelationPlot
Target	Time point	qpcr	rnaseq
cxcl11	1dpi	1.5729	2.43866
	4dpi	3.06094	3.52284
	7dpi	3.15066	2.35653
	10dpi	3.10816	1.99519
cd209	1dpi	0.892672	1.49358
	4dpi	3.10264	2.9068
	7dpi	4.5343	4.40535
	10dpi	4.9285	4.14208
	16dpi	3.94745	3.0344
fcerg1	1dpi	0.451123	2.50433
	4dpi	3.22446	3.08473
	7dpi	2.90259	2.8593
	10dpi	2.22844	2.39648
