# Supplementary material for: Rejection of Lepeophtheirus salmonis driven in part by chitin sensing is not impacted by seawater acclimitization in Coho salmon (Oncorhynchus kisutch)
Source: Sci Rep. 2023 Jun 15;13:9685. doi: 10.1038/s41598-023-36632-0 (PMC10272145; doi:10.1038/s41598-023-36632-0)
Supplement: Supplementary file 3 — Supplementary Information 3. [file 41598_2023_36632_MOESM3_ESM.xlsx]

## Sheet: Sheet1
					Read Counts - LsalHIGH								Read Counts - LsalLOW
Transcript ID	Gene	Uniprot/Swissprot	FC	log2FC	B1-Sk1	B2-Sk2	C1-Sk5	D1-Sk2	C2-Sk2	B1-Sk3	D1-Sk8	CV	D2-Sk3	B1-Sk5	C1-Sk8	D2-Sk6	E2-Sk7	C1-Sk1	C1-Sk7	B2-Sk4	C2-Sk6	CV
XM_020464601.1	4EB3L	Q98TT6	2.49722	1.32032	281.193	308.166	203.099	174.018	103.376	394.081	113.303	0.47597	68.022	135.741	107.476	37.455	65.243	96.185	74.006	136.234	91.69	0.365249
XM_020486266.1	6PGL	O95336	7.62261	2.93028	435.396	1314.94	442.19	1482.15	2315.91	658.464	351.114	0.733798	126.974	126.216	161.214	103.001	126.778	177.821	160.61	87.251	110.862	0.227748
XM_020507985.1	AAMDC	Q502H1	2.50927	1.32726	197.289	267.776	208.241	67.007	22.972	99.767	312.517	0.639508	94.475	115.102	71.914	40.336	43.001	52.538	54.324	39.799	90.857	0.411185
XM_020455366.1	ABRAL	B5X8A5	7.52398	2.9115	4824.51	5726.51	5844.88	3496.36	7134.39	18347.2	7621.18	0.653462	1111.03	821.592	893.787	991.831	1175.85	1091.17	1016.41	996.499	957.747	0.109128
XM_020479089.1	ABRAL	B5X8A5	10.1726	3.34662	86.172	185.498	109.262	38.004	120.605	508.813	125.754	0.934893	13.604	18.258	19.757	12.965	5.931	29.098	18.895	10.715	19.172	0.40192
XM_020459002.1	ACBP	P82934	3.34182	1.74063	36.283	52.358	34.707	0	24.408	54.872	36.108	0.539426	0	0	12.644	16.567	9.638	8.083	10.235	13.011	21.672	0.69191
XM_020470383.1	ACBP	P07108	7.12623	2.83314	4281.39	5003.97	3414.12	2614.27	5855.11	11485.7	4718.88	0.544956	708.941	871.602	813.97	644.654	745.101	935.176	608.585	716.377	698.514	0.141374
XM_020495345.1	ACOD	Q92038	2.06219	1.04418	120.187	79.286	1.285	0	0	87.296	296.331	1.26936	0	0.794	104.315	59.063	52.639	80.019	0	0	67.517	1.0092
XM_020481612.1	ACS2L	Q99NB1	2.26116	1.17707	1729.11	2398.01	1768.76	2512.26	4410.71	1723.48	2334.54	0.392216	1473.06	647.748	1018.65	887.39	1081.69	1605.24	1143.95	554.121	1184.47	0.322835
XM_020476185.1	ADAP1	O75689	2.34581	1.23009	1299.38	1404.7	787.973	911.093	1602.33	1334.39	1044.63	0.243178	259.995	294.503	1103.21	238.414	303.23	940.025	537.728	329.87	588.485	0.619953
XM_020487870.1	ADH1	P26325	2.55133	1.35125	174.612	1006.78	167.107	447.046	63.174	179.581	668.612	0.888551	178.369	597.738	15.015	41.056	54.863	190.753	118.095	160.726	7.502	1.19737
XM_020489078.1	ADML	O62827	2.60194	1.37959	248.312	191.482	214.668	92.009	100.505	351.68	291.35	0.447243	80.871	84.937	42.674	70.588	74.881	88.91	96.838	76.536	120.031	0.25499
XM_020480086.1	ADTRP	Q96IZ2	3.85106	1.94525	34.015	110.701	53.988	14.001	63.174	239.442	63.499	0.910588	11.337	10.32	18.966	47.539	37.07	23.44	7.086	28.318	9.169	0.651442
XM_020468145.1	AEP1	Q5CZR5	0.194769	-2.36017	64.629	31.415	91.266	33.003	30.151	0	27.392	0.742568	405.865	363.564	183.341	30.252	10.38	472.842	42.514	295.429	30.008	0.903601
XM_020496504.1	AFAD	P55196	0.395836	-1.33702	18.141	13.464	2.571	8.001	1.436	24.942	1.245	0.92524	1.512	82.556	8.693	18.727	0.741	0.808	0.787	52.044	60.849	1.25108
XM_020461840.1	AGR3	Q8TD06	3.1449	1.65301	9073.02	12473.3	7087.9	4934.51	8241.37	16137.4	5388.74	0.443914	1574.33	4680.29	3565.66	2320.04	2791.35	2682.67	1602.16	3674.49	3002.44	0.348778
XM_020498704.1	AGR3	Q8TD06	8.3673	3.06476	14751.3	15943.9	13359.5	7528.77	12604.7	39325.8	12870.5	0.622617	1570.55	3590.39	2379.48	1827.36	2144.11	1288.39	999.874	2406.29	1677.1	0.385033
XM_020452732.1	AGRE2	Q2Q421	2.11135	1.07816	1989.9	3202.84	1731.48	1047.11	1267.79	1810.78	1431.85	0.39606	919.809	591.387	817.921	494.835	570.132	860.006	1237.64	1251.36	857.721	0.321152
XM_020454763.1	AGRF5	G5E8Q8	5.00109	2.32224	1371.95	1383.76	1560.52	695.071	1342.45	3461.93	1675.89	0.524354	277.379	473.11	406.195	216.806	169.038	367.766	264.534	372.73	406.772	0.306879
XM_020457145.1	AKIP1	Q9NQ31	6.8829	2.78302	327.681	0	24.423	49.005	15.794	695.877	131.979	1.43546	50.639	25.402	0	67.707	62.277	8.891	0	17.603	0	1.06477
XM_020473379.1	AKP13	E9Q394	0.478074	-1.0647	63.495	14.96	44.99	37.004	17.229	0	21.166	0.753008	84.65	12.701	34.772	28.811	31.139	137.407	66.133	94.139	45.012	0.670652
XR_002252333.1	ANGL4	Q2TNK5	3.52004	1.81559	320.878	837.734	442.19	492.05	605.899	443.965	164.351	0.450055	0	39.69	0	336.373	0	430.811	0	401.049	0	1.44053
XR_002254373.1	ANGP2	O15123	0.363486	-1.46003	18.141	20.943	0	9.001	0	0	8.716	1.08349	22.674	20.639	16.596	22.329	45.966	25.865	14.171	16.838	15.837	0.43254
XM_020461004.1	ANGT	P01015	2.04236	1.03024	35.149	44.879	28.28	35.004	15.794	17.459	0	0.600225	0	16.67	11.854	20.168	22.983	9.699	10.235	14.542	5.001	0.583833
XM_020496379.1	ANKR6	Q9Y2G4	0.475457	-1.07261	9.071	0	1.285	10.001	0	0	2.49	1.34476	6.046	11.907	0.79	10.084	0	2.425	0	22.195	8.335	1.06114
XM_020456375.1	ANLN	Q801E2	0.247101	-2.01683	0	0	0	212.022	53.124	0	202.949	1.466	466.329	314.348	226.015	136.134	110.468	46.88	205.486	480.646	449.283	0.607567
XM_020456374.1	ANLN	Q801E2	2.7938	1.48223	202.958	115.188	64.272	11.001	61.738	37.413	22.412	0.904011	0.756	0	0.79	11.525	14.086	72.745	109.435	7.654	20.005	1.4596
XM_020460401.1	ANR10	Q5ZLC6	2.22169	1.15166	83.904	13.464	30.85	11.001	139.271	29.93	17.431	1.02732	7.558	3.969	3.161	20.168	44.484	63.854	18.895	11.48	15.004	0.970603
XM_020453614.1	ANR22	Q5VYY1	6.10463	2.6099	3333.5	3804.21	2657	2654.27	4153.71	9560.2	3397.84	0.572347	761.847	652.511	713.607	607.92	823.688	613.482	677.08	603.869	771.866	0.116377
XM_020498963.1	AP3D1	O54774	4.42907	2.147	133.794	312.654	210.812	86.009	60.303	99.767	242.792	0.570602	44.592	27.783	34.772	23.769	55.605	24.248	38.578	46.687	36.676	0.291312
XM_020498966.1	AP3D1	O54774	4.82423	2.2703	229.036	0	0	200.02	12.922	29.93	0	1.50438	12.093	33.34	3.951	6.483	0	4.85	18.108	34.441	12.503	0.895151
XM_020453242.1	ARGI1	Q95JC8	2.43264	1.28252	57.826	34.407	0	67.007	87.583	67.343	0	0.76773	26.453	18.258	15.805	22.329	26.69	12.932	24.406	0	19.172	0.453841
XM_020453510.1	ARGI1	P05089	2.85608	1.51404	322.012	362.021	33.421	614.063	618.821	616.063	242.792	0.563647	165.52	110.339	127.232	153.421	179.417	80.019	218.083	59.698	170.877	0.360456
XM_020454080.1	ARL4D	Q99PE9	4.35362	2.12222	27.212	34.407	20.567	33.003	31.587	64.849	33.617	0.399914	9.825	7.144	5.532	7.203	16.311	8.083	3.937	6.888	7.502	0.434581
XM_020474441.1	ASH1L	Q99MY8	0.10512	-3.24989	24.945	0	29.565	1	22.972	34.919	46.068	0.746171	275.111	125.422	166.745	0	44.484	495.473	216.508	347.473	279.239	0.710333
XM_020474432.1	ASH1L	Q9NR48	0.113615	-3.13778	10.205	4.488	0	10.001	15.794	0	13.696	0.820327	111.858	40.484	51.367	12.245	11.121	130.941	94.476	48.983	111.695	0.661204
XR_002253998.1	ASH1L	Q9NR48	0.234934	-2.08967	22.677	11.968	14.14	22.002	17.229	0	23.657	0.522221	125.463	26.989	49.787	11.525	12.604	138.215	81.879	78.832	85.855	0.681494
XR_002253999.1	ASH1L	Q9NR48	0.236379	-2.08083	15.874	4.488	12.854	10.001	12.922	0	23.657	0.674175	86.917	19.051	26.869	6.483	5.19	99.418	57.473	55.106	77.52	0.733513
XM_020474440.1	ASH1L	Q99MY8	0.343936	-1.53979	573.725	245.336	316.217	270.028	518.316	102.262	453.212	0.473576	1833.57	666.005	865.337	157.022	126.778	1767.7	1035.3	1010.27	1805.47	0.645023
XM_020463093.1	ASPH	Q12797	0.290201	-1.78488	7.937	0	5.142	5.001	0	0	18.676	1.27811	9.07	69.061	3.951	9.364	13.345	12.124	6.298	22.961	16.671	1.1016
XM_020484024.1	ASPN	Q3ZBN5	0.141208	-2.8241	61.228	11.968	80.983	26.003	0	0	56.029	0.959883	53.662	233.38	134.345	227.61	212.78	361.299	88.178	345.177	494.294	0.59236
XM_020460114.1	ATP5E	P05632	9.26149	3.21124	6669.27	7835.81	6490.17	4462.46	6254.25	28917.6	9951.98	0.840192	1197.94	1115.3	986.247	1078.27	1240.35	1059.65	948.699	1116.66	1055.27	0.0850489
XR_002257590.1	ATP5E	P56382	10.3439	3.37072	6849.55	8025.79	5636.64	4488.46	6360.5	27154.2	9683.04	0.806451	1290.15	885.096	892.996	970.223	1156.57	801.81	632.991	835.008	1011.93	0.207364
XM_020457440.1	ATP5I	Q00361	9.33153	3.22211	7063.85	8872.5	6326.92	4765.49	7501.94	26253.8	8970.85	0.735442	1187.36	1085.93	1130.87	982.468	1112.83	1042.68	829.817	1008.74	1230.32	0.112311
XM_020482711.1	ATP5J	P02721	6.52606	2.70621	1519.35	3374.87	1830.46	1715.17	2358.99	7243.11	2241.16	0.694083	379.412	414.368	457.562	412.723	481.164	474.458	343.264	473.758	559.311	0.144325
XM_020495973.1	ATP68	P14790	5.24216	2.39016	5350.61	10551	5604.51	3805.39	5553.59	17813.5	5569.27	0.633508	1383.11	1497.92	1561.56	1220.88	1589.55	1524.41	1180.95	1394.49	1952.17	0.154462
XM_020470678.1	ATPMD	Q96IX5	9.3389	3.22325	4824.51	7680.23	5249.72	3900.4	6416.49	21312.8	6625.11	0.750197	914.518	897.797	827.405	837.691	1020.9	753.313	680.229	857.203	921.905	0.116202
XM_020472527.1	ATPMD	Q96IX5	9.81916	3.2956	5018.39	5909.02	4528.59	3634.37	5843.62	19993.4	5819.54	0.783699	727.836	751.737	662.24	763.501	943.053	696.734	534.578	686.528	878.56	0.161839
XM_020456530.1	ATS20	P59511	0.284157	-1.81524	19.275	0	6.427	42.004	15.794	0	31.127	0.971487	34.011	27.783	52.948	103.721	106.761	29.098	35.429	68.882	60.015	0.529478
XM_020486124.1	ATX2L	Q7TQH0	0.217549	-2.20058	88.44	25.431	38.563	68.007	0	0	8.716	1.05482	51.394	73.824	45.045	80.672	134.192	397.672	393.651	24.492	153.373	0.963204
XM_020470378.1	AUGNB	P0CAX4	2.3519	1.23382	62.361	83.773	192.816	4	10.05	0	0	1.41152	12.093	29.371	14.225	15.846	8.155	0	16.533	36.737	60.015	0.843347
XM_020509223.1	AVID	P02701	8.0685	3.0123	1.22051e+06	1.23628e+06	1.80439e+06	1.03385e+06	2.7265e+06	4.28459e+06	2.34918e+06	0.550511	269249	273216	213316	148128	181016	119610	401746	327589	401450	0.398574
XR_002253478.1	AVID	P02701	9.28771	3.21532	20595.1	7144.68	592.586	6605.68	19121.7	23774.6	19108.3	0.640871	1176.03	323.874	139.876	2959.65	73.398	390.397	110.222	1335.55	6910.95	1.49907
XM_020459726.1	B2CL1	O77737	4.24774	2.0867	395.711	293.207	372.777	398.041	479.55	1047.56	280.145	0.567591	130.753	80.175	86.929	131.092	170.521	115.583	132.267	67.352	74.186	0.315093
XM_020482910.1	B2L14	Q9BZR8	2.62883	1.39442	109.983	41.887	51.417	19.002	22.972	122.215	24.902	0.761967	30.988	0	25.288	10.804	21.5	15.357	32.279	29.849	25.84	0.503803
XM_020507520.1	B3A2	P04920	0.435235	-1.20013	99.778	32.911	79.697	235.024	89.018	0	123.264	0.793753	295.518	78.587	169.116	129.651	138.641	285.321	484.191	176.033	191.716	0.565058
XM_020503422.1	B3GA1	Q9P2W7	2.92075	1.54634	17.008	43.383	14.14	9.001	12.922	109.744	22.412	1.09686	10.581	14.289	22.127	6.483	7.414	12.124	12.597	9.184	5.835	0.448903
XM_020476325.1	BACH1	O14867	0.326942	-1.6129	40.818	19.447	34.707	35.004	50.252	0	6.225	0.697629	106.568	73.03	106.685	22.329	45.225	137.407	109.435	55.871	76.686	0.449681
XM_020465430.1	BAF	Q6P026	6.55747	2.71314	1090.76	1252.11	1086.19	671.069	1140.01	2586.47	1276.21	0.462303	168.543	203.215	144.618	191.596	266.902	172.971	206.273	246.446	184.214	0.193372
XM_020461028.1	BAG2	Q91YN9	2.68178	1.42319	54.424	64.326	43.705	34.003	18.665	134.686	57.274	0.638065	6.046	35.721	11.854	18.727	31.88	26.673	17.321	34.441	12.503	0.500368
XM_020498173.1	BAG6	A7X5R6	4.6685	2.22296	273.256	341.077	187.674	141.014	437.913	735.784	328.703	0.564091	96.742	36.515	62.431	67.707	65.984	145.49	60.622	60.463	77.52	0.412954
XM_020486530.1	BAX	Q07813	2.28247	1.1906	68.031	91.253	42.419	70.007	76.096	89.791	57.274	0.245251	22.674	21.433	62.431	34.574	27.432	21.015	27.556	19.134	42.511	0.45072
XM_020503722.1	BCDO2	Q5RF16	0.328479	-1.60613	251.713	181.01	241.662	144.015	58.867	167.11	37.353	0.5342	22.674	477.873	554.764	563.983	691.72	352.408	338.54	728.623	503.463	0.453694
XM_020462488.1	BCL10	Q9Z0H7	2.57591	1.36508	38.551	47.871	52.703	45.005	33.023	44.895	32.372	0.182001	28.72	19.051	6.322	8.643	4.448	36.372	6.298	4.592	32.508	0.799452
XM_020454543.1	BEND6	Q5SZJ8	2.95786	1.56455	65.763	56.846	44.99	30.003	25.844	129.698	90.891	0.577953	15.116	38.897	18.176	27.371	38.552	19.399	8.66	16.838	10.003	0.522078
XM_020456032.1	BID	Q4JHS0	4.21165	2.07439	736.998	933.475	973.076	330.034	509.701	1873.13	374.771	0.647615	244.879	183.37	202.307	117.406	186.09	181.054	208.635	234.966	190.883	0.188726
XM_020494494.1	BMP7	P23359	4.30832	2.10713	132.66	257.304	164.536	88.009	70.353	1127.37	240.302	1.25431	89.184	99.226	44.255	50.42	72.657	66.279	61.41	75.771	61.683	0.253996
XM_020504696.1	BOLA2	Q8BGS2	7.83583	2.97009	5329.06	5904.53	4299.79	3295.34	6066.16	16075	6311.35	0.628961	825.334	871.602	899.319	782.949	964.553	929.518	721.956	788.321	974.418	0.10199
XM_020489064.1	BOLA3	Q8CEI1	9.7253	3.28174	656.496	716.562	539.883	356.036	748.041	2177.42	799.346	0.702372	101.277	69.061	79.026	66.266	129.744	103.459	85.029	54.341	104.194	0.26858
XM_020489186.1	BRK1	Q6IQ86	5.94564	2.57183	357.161	406.899	438.334	210.021	251.261	1057.53	494.299	0.614545	105.056	80.175	72.704	65.546	95.64	59.004	66.133	81.894	69.185	0.195263
XM_020504037.1	BT1A1	Q13410	7.55076	2.91662	183.683	186.994	185.103	155.016	277.105	907.883	185.518	0.914523	32.499	19.845	28.449	66.986	65.243	34.756	47.238	35.207	24.173	0.431649
XM_020462101.1	BTNLA	Q9JK39	2.80645	1.48875	61.228	189.986	80.983	45.005	64.61	87.296	18.676	0.694149	30.988	20.639	21.337	18.007	28.914	27.481	52.749	37.503	13.337	0.425505
XM_020474330.1	C1QB	P02746	3.46987	1.79488	11259.1	30516	14822.4	4084.42	19038.4	31294.5	6424.65	0.6471	5683.62	3922.21	4115.69	914.041	1152.13	10275.6	4886.79	4455.93	8109.59	0.618213
XM_020472998.1	C1QT3	Q9ES30	5.77833	2.53065	337.885	275.255	164.536	192.02	391.968	508.813	185.518	0.432783	0	41.278	86.929	34.574	0	123.666	51.175	58.167	61.683	0.771499
XM_020479155.1	C1QT3	Q9BXJ4	6.18783	2.62943	1213.21	1041.18	723.701	1691.17	1287.89	2638.85	847.904	0.482248	200.287	146.855	256.045	130.371	174.969	417.071	204.699	241.088	190.883	0.388598
XM_020479844.1	C209A	Q91ZX1	3.62717	1.85885	1119.1	1557.29	1455.12	1034.11	848.545	2576.49	1354.65	0.398969	606.908	273.864	354.828	301.799	275.798	342.709	570.007	458.451	340.921	0.318232
XM_020479845.1	C209A	Q91ZX1	5.20462	2.37979	106.581	95.741	164.536	47.005	83.275	251.913	84.666	0.574311	25.697	23.814	23.708	11.525	23.725	6.466	55.898	26.788	8.335	0.641787
XM_020498087.1	C209C	Q91ZW9	6.04192	2.59501	238.107	237.857	318.788	205.021	350.33	897.906	155.636	0.737475	49.883	52.391	54.528	58.343	57.829	58.196	66.921	65.056	48.346	0.111265
XM_020476067.1	C209E	Q91ZW7	2.22317	1.15262	1000.05	1138.42	1642.79	393.04	433.605	1426.67	697.249	0.499586	680.976	156.38	281.333	241.295	312.868	340.284	644.013	553.355	682.676	0.478074
XM_020497075.1	C209E	Q91ZW7	2.73128	1.44958	504.56	466.738	1766.19	163.017	206.752	710.842	256.488	0.956652	157.206	58.742	89.3	77.791	86.743	285.321	601.499	247.211	314.248	0.819491
XM_020497073.1	C209E	Q91ZW7	3.29519	1.72036	690.511	513.112	849.674	193.02	238.339	715.831	192.988	0.571568	179.88	119.071	129.603	69.147	77.846	136.599	254.299	140.061	217.556	0.413842
XM_020497071.1	C209E	Q91ZW7	4.54309	2.18368	717.723	830.254	42.419	302.031	238.339	1720.99	468.153	0.904456	266.042	114.308	158.843	133.973	104.536	0	6.298	438.551	0	1.05483
XM_020484602.1	C2AIL	Q96HQ2	8.38837	3.06839	2342.52	3134.02	1988.57	1760.18	2320.22	6961.27	3673.01	0.567766	561.56	404.048	337.442	314.764	405.542	300.679	354.286	390.334	330.919	0.208632
XM_020463906.1	C2AIL	Q24JY8	8.38863	3.06844	2084.01	2972.46	2268.8	1419.14	2086.19	7746.93	3168.75	0.685251	447.434	365.152	350.876	377.429	411.473	366.957	274.769	369.669	369.262	0.125345
XM_020479460.1	C4BPA	Q28065	2.43752	1.28541	2763.18	1554.3	2109.4	2673.27	4588.75	3940.81	2024.51	0.388744	1055.85	604.088	1456.45	1027.85	1085.4	2056.26	1125.84	723.265	1231.98	0.367112
XM_020503395.1	C5AR1	Q6UNA4	2.25599	1.17376	123.589	88.261	191.53	78.008	87.583	154.639	33.617	0.486739	67.266	48.422	45.835	33.133	52.639	27.481	68.495	38.268	50.013	0.291075
XM_020459172.1	CA174	Q1L9C7	4.79766	2.26233	117.92	339.581	120.831	105.011	47.381	466.412	108.323	0.827532	42.325	65.092	40.303	19.448	71.174	25.865	18.895	36.737	30.008	0.479003
XM_020466289.1	CADH1	P09803	0.267587	-1.90192	716.589	379.972	626.008	1181.12	959.1	172.099	1527.72	0.587522	4557.48	2036.12	3084.39	1293.63	1350.82	5478.5	2568.18	3320.13	3038.28	0.467477
XR_002254759.1	CADH2	B4USZ0	0.286998	-1.80089	434.262	281.239	416.482	563.058	565.697	117.227	815.532	0.490218	2461.64	1166.9	1753.59	592.074	664.289	2901.71	1118.76	1676.14	1971.34	0.493033
XM_020478130.1	CADHK	P33145	0.403763	-1.30842	6854.09	6995.08	5771.61	7563.77	7939.86	0	8318.42	0.460743	21330.2	12246.1	17212.7	5848.71	7003.94	26787.1	11214.3	16713.2	19980.2	0.448388
XM_020467598.1	CAH4	P48283	4.03457	2.01241	774.415	188.49	282.796	518.053	574.312	730.796	535.387	0.418303	52.15	69.855	129.603	137.574	220.194	91.335	155.886	146.949	145.037	0.396635
XM_020467516.1	CAH4	P48283	4.50697	2.17216	1254.03	242.345	295.65	335.034	884.44	850.517	641.22	0.585323	35.523	73.03	94.831	200.239	278.023	89.719	177.143	175.267	160.875	0.529156
XM_020467660.1	CAH4	Q95323	4.59081	2.19875	774.415	216.913	425.48	194.02	1066.78	1042.57	403.408	0.629095	35.523	127.009	136.715	88.595	121.589	139.832	141.714	275.53	88.356	0.507203
XM_020466761.1	CAH4	P22748	6.23757	2.64098	55.558	11.968	23.138	9.001	38.766	152.145	19.921	1.13178	4.535	11.113	0	0	14.828	8.083	4.724	10.715	10.003	0.722758
XM_020480863.1	CASP1	Q9MZV6	6.6611	2.73576	90.707	254.312	143.969	67.007	126.349	461.424	129.489	0.751685	18.139	68.268	47.416	15.126	11.121	10.508	25.194	28.318	21.672	0.696763
XM_020474323.1	CASP3	Q8MJC3	3.3854	1.75933	52.157	213.921	0	73.007	360.38	304.29	159.371	0.808973	62.731	57.154	48.996	10.804	12.604	75.978	41.727	65.056	66.684	0.477264
XM_020474314.1	CASP3	Q8MJC3	3.64671	1.8666	6218	9532.22	3198.17	4934.51	11045.4	5886.27	6007.54	0.403273	1843.4	2165.51	2336.81	880.187	1020.16	3059.32	1718.68	1490.92	1993.01	0.365349
XM_020502108.1	CASP3	Q5IS54	5.10275	2.35127	18690.3	13474.1	19677.5	7299.75	21684.6	33965.8	11677.7	0.477574	3209.88	3987.3	2920.02	2341.64	2943.33	5122.85	3351.55	3866.6	4122.73	0.233599
XM_020479109.1	CATL1	Q9GKL8	6.45258	2.68988	259.65	151.091	313.647	153.016	170.858	351.68	373.526	0.378299	77.092	38.103	51.367	25.93	37.07	59.812	10.235	42.095	11.67	0.554768
XM_020458988.1	CB076	Q66IB8	7.02457	2.81241	1225.68	1554.3	1356.14	806.082	1144.32	3653.98	1836.5	0.567965	216.915	174.638	226.805	205.281	269.867	200.452	249.575	287.01	288.408	0.171865
XM_020481200.1	CBPA1	P15085	2.40584	1.26654	13500.7	10094.7	14981.8	7346.75	8048.98	18531.8	11151	0.333666	7226.21	3751.54	6446.96	2906.35	3517.91	4784.99	5624.49	5353.69	5094.65	0.282456
XM_020504303.1	CBPZ	Q8QGP3	0.28741	-1.79882	63.495	28.423	34.707	14.001	12.922	0	47.313	0.763789	58.952	148.442	96.412	76.35	128.261	106.692	50.387	125.519	107.528	0.328715
XM_020453566.1	CBX1	P83917	4.51946	2.17615	18.141	73.302	0	0	0	17.459	12.451	1.50019	15.116	1.588	1.581	3.601	2.224	4.041	1.575	2.296	2.501	1.12635
XM_020477242.1	CCL13	Q68Y88	4.60642	2.20365	1998.97	3998.68	2974.5	1121.12	1342.45	8500.18	2517.57	0.78931	1089.86	589.8	590.326	534.451	590.149	449.402	815.645	707.193	900.232	0.29248
XM_020458446.1	CCL19	O70460	7.53338	2.9133	345.822	554.999	348.353	71.007	209.624	645.994	221.625	0.587943	40.813	83.35	71.124	20.168	16.311	37.181	14.959	53.575	71.685	0.569229
XM_020465981.1	CCL19	O70460	8.07217	3.01296	455.805	1166.84	1448.69	43.004	334.536	1940.47	278.899	0.878335	61.22	190.514	135.925	7.203	17.052	79.211	107.073	145.418	159.208	0.635664
XM_020463087.1	CCL2	P52203	2.63905	1.40002	66.897	113.692	57.845	2	84.711	107.25	57.274	0.536673	18.139	33.34	22.918	10.084	15.569	50.921	31.492	25.257	30.841	0.454321
XM_020463089.1	CCL20	O89093	5.52416	2.46576	485.285	339.581	267.371	103.011	269.926	1511.47	291.35	1.01585	98.254	127.009	67.172	44.658	67.467	71.937	80.305	126.284	77.52	0.327917
XM_020467471.1	CCL20	O89093	8.21178	3.03769	375.302	145.108	244.233	90.009	238.339	2020.29	192.988	1.45755	74.068	54.773	19.757	16.567	44.484	70.32	61.41	117.1	59.182	0.524683
XM_020477418.1	CCL20	O89093	9.19839	3.20138	117.92	133.14	34.707	36.004	81.839	511.308	128.244	1.1069	17.383	14.289	25.288	8.643	0	26.673	11.81	27.553	14.17	0.564518
XM_020480441.1	CCL25	Q4PR21	5.42998	2.44095	1561.3	2774.99	826.536	760.078	900.233	3137.68	3465.08	0.613616	571.385	575.511	226.015	291.715	302.489	421.92	203.124	261.753	325.084	0.39528
XM_020463622.1	CCL28	Q9NRJ3	5.57604	2.47924	19469.2	30806.2	18807.2	3769.39	10308.9	34741.5	14845.2	0.574508	2151.01	7345.11	5017.38	2120.52	2392.48	2807.14	1558.07	4067.89	3149.15	0.536613
XM_020457087.1	CCL4	Q8HYQ2	4.96993	2.31322	39.685	222.897	174.819	30.003	60.303	429	85.911	0.959264	99.766	14.289	20.547	0	8.155	21.015	29.917	26.022	50.013	0.99249
XM_020480585.1	CCL4	Q17QA1	6.6495	2.73325	517.033	149.595	510.318	107.011	114.862	1144.83	263.958	0.926744	110.347	52.391	57.689	25.21	28.914	57.388	31.492	91.078	88.356	0.502969
XM_020477240.1	CCL7	P80098	4.57156	2.19269	1635	1934.27	1609.37	1271.13	753.784	5020.79	2622.15	0.660771	572.141	507.244	447.288	527.248	676.151	283.705	462.934	306.144	392.601	0.269836
XM_020502586.1	CCNA2	P30274	4.86788	2.28329	319.744	391.94	0	0	0	129.698	507.995	1.10171	0	127.803	0	136.854	85.26	0	3.149	0	3.334	1.50033
XM_020508608.1	CD22	P35329	2.3657	1.24227	200.69	77.79	115.689	135.014	100.505	229.465	0	0.62447	99.01	4.763	0	67.707	50.415	67.895	177.143	0	0	1.15479
XM_020478048.1	CD22	P20273	5.19672	2.3776	120.187	251.32	127.258	135.014	84.711	389.093	0	0.796725	29.476	19.051	57.689	20.168	0	52.538	34.641	60.463	0	0.756045
XM_020509051.1	CD226	O18906	3.53337	1.82104	171.21	139.124	134.971	46.005	58.867	256.901	89.646	0.566764	34.767	34.134	24.498	17.287	22.242	33.139	47.238	69.648	43.345	0.435761
XM_020499826.1	CD276	Q5ZPR3	3.93303	1.97564	714.322	522.088	572.019	196.02	545.596	1683.57	332.438	0.743875	78.603	78.587	53.738	252.82	309.903	158.422	131.479	310.736	118.364	0.60519
XM_020498273.1	CD2AP	Q9JLQ0	2.18566	1.12807	232.438	166.051	200.528	32.003	0	114.732	306.291	0.727359	78.603	79.381	101.944	66.266	83.036	55.771	18.108	57.402	78.354	0.344001
XM_020504896.1	CD33	Q63994	5.39826	2.43249	4136.26	2830.34	3858.88	1287.13	1570.74	9018.97	1589.98	0.777685	959.866	371.502	715.978	235.533	352.903	428.386	864.458	945.22	911.902	0.4563
XM_020480940.1	CD44	P15379	0.249957	-2.00025	63.495	25.431	38.563	97.01	0	0	49.803	0.890617	249.414	117.484	106.685	142.616	127.52	134.982	226.743	126.284	179.213	0.322857
XM_020474586.1	CD53	P19397	2.64987	1.40592	2629.38	3624.7	3061.91	1700.17	1941.17	4319.93	2573.59	0.32439	1186.61	1013.69	1176.7	964.461	824.43	688.651	1212.45	1751.91	812.71	0.294846
XM_020489239.1	CD59	O62680	7.12646	2.83319	7250.93	11017.7	8309.06	6106.62	7369.85	28925	7733.23	0.736045	1845.66	1990.08	1290.5	1539.97	1722.26	1397.51	1155.76	1515.41	1382.86	0.175799
XM_020455174.1	CDK19	Q8BWD8	0.423418	-1.23985	40.818	0	26.994	39.004	0	0	39.843	0.960714	79.359	78.587	20.547	18.007	53.38	52.538	33.067	58.167	51.68	0.448607
XM_020472307.1	CDKA1	O14519	6.58248	2.71863	1307.32	1871.44	1389.56	1001.1	1672.68	4280.02	1914.94	0.568062	277.379	257.194	311.363	274.428	323.248	309.57	300.75	256.396	314.248	0.0876941
XM_020490125.1	CDN1A	P38936	2.20767	1.14253	157.604	139.124	197.957	48.005	110.555	127.203	138.205	0.349589	50.639	21.433	61.64	46.818	91.191	43.647	83.454	24.492	111.695	0.514119
XM_020471310.1	CDN1C	P49918	0.240155	-2.05796	10.205	0	7.713	8.001	0	0	0	1.2652	24.941	19.845	10.273	13.685	31.139	8.083	14.959	0	15.837	0.597451
XM_020504207.1	CEAM1	P16573	0.41588	-1.26576	27.212	7.48	19.282	0	0	24.942	22.412	0.810494	6.802	14.289	39.513	40.336	30.397	26.673	16.533	42.86	95.858	0.751224
XM_020459421.1	CEBPB	Q05826	2.50267	1.32347	636.086	620.821	455.045	421.043	769.577	745.761	239.057	0.345664	276.623	178.607	101.944	254.26	264.678	289.363	245.638	195.932	190.049	0.271045
XM_020506739.1	CEBPB	Q05826	3.46124	1.79129	644.023	504.136	586.159	444.045	690.61	1122.38	376.016	0.394182	187.438	164.318	72.704	199.519	186.831	170.546	204.699	267.876	168.377	0.282858
XM_020494065.1	CEBPE	P56261	2.30651	1.20571	201.824	194.474	266.085	83.008	132.092	236.947	131.979	0.364844	95.987	64.298	93.251	38.175	35.587	66.279	92.114	132.407	76.686	0.39454
XM_020460308.1	CEL2A	P08217	5.97828	2.57973	166.675	80.782	32.136	14.001	8.615	189.558	24.902	1.02028	9.07	15.876	18.176	8.643	7.414	6.466	17.321	11.48	16.671	0.377738
XM_020484557.1	CENPV	Q7Z7K6	5.49274	2.45753	325.413	469.729	294.365	188.019	315.871	882.941	466.908	0.539182	98.254	65.886	64.802	79.952	116.399	56.579	62.197	67.352	77.52	0.253509
XM_020482065.1	CEP70	Q5RDE3	5.35971	2.42215	131.526	254.312	164.536	249.025	156.5	0	250.262	0.531642	0	8.732	1.581	59.784	14.086	54.155	68.495	75.005	7.502	0.974723
XM_020495925.1	CF206	Q6PE87	2.29893	1.20096	266.453	727.034	363.779	110.011	624.564	296.808	333.683	0.550293	253.193	97.638	148.569	35.294	34.104	235.208	232.254	258.692	227.559	0.547117
XM_020498872.1	CFAD	P00746	4.46423	2.15841	12945.1	8911.4	16014	3508.36	6132.21	26962.1	3558.46	0.753327	2683.85	2198.05	2841.78	733.249	896.345	2549.3	3942.02	3859.71	2769.05	0.446351
XR_002257639.1	CFAH	Q28085	2.19772	1.13601	1625.93	876.629	1493.68	1465.15	2585.84	1820.75	1241.35	0.335544	606.908	408.018	665.401	710.921	724.342	1113.81	796.75	643.668	829.381	0.26453
XM_020491135.1	CFAH	Q28085	7.70967	2.94667	1607.79	1600.67	2177.53	1595.16	2043.11	7078.49	2010.82	0.771038	470.864	275.452	143.828	384.632	372.921	471.225	243.276	355.127	303.412	0.317455
XM_020491144.1	CFAH	Q28085	10.2508	3.35766	526.103	225.889	555.309	30.003	71.789	2164.95	63.499	1.45776	0	0	0	0	114.175	63.046	151.949	98.731	28.341	1.15702
XM_020457211.1	CH10	Q9W6X3	6.30296	2.65603	4275.73	5946.42	4468.18	3278.34	5180.29	14548.6	4737.56	0.631908	922.832	898.591	875.611	942.132	1178.07	1075.01	814.858	961.292	987.755	0.113412
XM_020478622.1	CH10	Q9W6X3	7.38327	2.88426	4697.51	6404.18	4932.22	4454.46	6656.27	16244.6	6730.94	0.575529	910.739	823.179	832.936	1169.74	1516.89	851.923	806.198	851.846	964.416	0.241174
XM_020474688.1	CHAC1	Q5SPB6	4.83616	2.27386	2108.95	1959.7	1662.07	2340.24	2986.42	3007.99	3238.47	0.245347	537.374	627.902	379.326	391.835	518.976	467.184	634.566	472.992	570.147	0.180496
XM_020494639.1	CHCH7	Q8SPI2	8.64499	3.11186	871.926	1431.63	1027.06	871.089	1049.55	4192.72	1654.72	0.748244	226.74	239.73	153.311	153.421	194.987	181.862	165.333	185.217	150.039	0.177045
XM_020480728.1	CHD2	O14647	26.9213	4.75067	610.008	707.586	644.004	375.038	862.903	3678.92	987.354	1.01749	57.441	44.453	33.191	8.643	20.759	33.948	37.003	110.212	30.008	0.697038
XM_020462436.1	CI085	Q68FU5	3.95078	1.98214	941.09	2122.76	1330.43	782.08	1274.97	2010.31	1073.27	0.37964	318.192	345.307	391.18	321.967	349.938	398.48	296.813	345.177	335.92	0.0954857
XM_020489621.1	CI085	Q68FU5	4.08511	2.03037	366.232	332.102	277.654	63.006	331.665	880.447	419.594	0.648919	114.126	96.845	60.06	93.637	131.968	97.801	53.537	102.558	90.023	0.260744
XM_020480952.1	CIB1	Q99828	8.93715	3.15982	6897.17	7672.75	8094.4	4898.5	9529.26	29630.9	8241.23	0.790379	1522.18	1374.88	1175.12	993.272	1146.94	1119.46	1151.04	1102.12	1199.48	0.131618
XM_020501448.1	CINP	Q6GM07	7.16729	2.84143	1166.72	1255.11	1347.14	714.073	1569.31	3227.47	1375.82	0.523694	269.821	200.834	211	199.519	209.073	196.411	163.759	232.669	228.392	0.138258
XM_020478077.1	CKLF3	Q99LJ5	5.29277	2.40402	399.113	680.659	618.295	364.037	328.793	1469.07	560.289	0.622251	181.392	95.257	115.378	75.63	83.036	133.366	155.099	145.418	89.19	0.307096
XM_020468847.1	CKLF7	Q96FZ5	5.0828	2.34562	1577.18	2415.97	2079.84	956.098	1477.42	4404.73	1438.08	0.556284	523.77	372.296	375.375	399.758	406.284	314.419	454.273	374.261	409.272	0.145778
XM_020491148.1	CL066	Q1L8F9	10.4093	3.37981	19.275	73.302	14.14	39.004	2.872	57.366	6.225	0.890542	1.512	0	2.371	4.322	1.483	0.808	4.724	7.654	3.334	0.815702
XM_020497070.1	CLC4E	Q67EQ1	2.18302	1.12633	64.629	149.595	46.276	28.003	20.101	207.017	34.862	0.909097	46.86	9.526	39.513	10.084	25.949	36.372	62.984	32.91	60.015	0.530195
XM_020452059.1	CLC4E	Q9ULY5	2.19134	1.13181	7162.49	16801.1	14561.4	4226.43	8830.04	10348.4	5153.41	0.489826	5784.9	3976.19	3533.26	2439.6	3118.3	6169.57	5423.73	3620.92	5293.03	0.30154
XM_020497064.1	CLC4E	Q9ULY5	2.51428	1.33014	597.536	1081.58	182.532	216.022	278.541	152.145	760.748	0.761877	176.101	84.144	165.955	93.637	97.864	166.505	44.876	693.416	149.205	1.05343
XM_020469111.1	CLC4E	Q9ULY5	2.52694	1.33739	842.446	993.313	1970.58	290.03	206.752	2047.72	379.751	0.802491	619	103.989	172.277	167.826	191.28	278.047	784.153	652.852	455.117	0.66415
XM_020497074.1	CLC4E	Q9ULY5	2.61177	1.38503	104.314	164.555	268.656	52.005	63.174	244.43	56.029	0.669927	72.557	30.165	72.704	35.294	0	22.632	110.222	77.301	48.346	0.651041
XM_020497066.1	CLC4E	Q67EQ1	2.9016	1.53685	2052.26	2065.91	1816.32	779.08	752.348	2581.48	1015.99	0.459358	801.904	264.338	499.446	260.023	308.42	458.293	758.959	1070.74	480.124	0.510239
XM_020476066.1	CLC4E	Q9ULY5	2.9422	1.5569	72.566	59.838	29.565	42.004	27.28	119.721	104.587	0.555883	4.535	66.68	24.498	12.245	0	23.44	0	54.341	13.337	1.07147
XM_020497063.1	CLC4E	Q67EQ1	2.97607	1.57341	360.562	484.689	15.425	100.01	145.014	0	212.91	0.952444	93.719	34.134	50.577	38.895	36.328	57.388	0.787	202.82	55.014	0.91337
XM_020504079.1	CLC4E	Q9ULY5	3.33071	1.73583	819.769	543.031	793.115	515.053	552.775	1129.87	398.428	0.368821	106.568	143.679	142.247	213.924	241.694	231.975	281.067	273.999	199.218	0.300993
XM_020497067.1	CLC4E	Q67EQ1	3.3485	1.74351	136.061	878.125	419.052	303.031	544.16	1204.69	6.225	0.843959	287.96	24.608	143.828	138.295	88.967	227.934	232.254	0	196.717	0.655084
XM_020505626.1	CLC4E	Q9ULY5	3.82989	1.9373	563.52	940.955	1645.36	943.096	564.261	1174.76	1465.47	0.399011	379.412	205.596	146.199	130.371	258.005	165.697	566.858	243.384	354.258	0.516057
XM_020497069.1	CLC4E	Q67EQ1	3.99927	1.99974	250.579	236.361	244.233	177.018	176.601	463.918	239.057	0.380329	42.325	23.814	24.498	23.769	63.76	99.418	77.943	121.692	97.525	0.584987
XM_020505621.1	CLC4E	Q9ULY5	4.21673	2.07612	837.91	608.853	929.371	686.07	458.013	1823.25	1022.22	0.491225	287.204	263.544	177.809	177.19	158.658	222.276	270.832	168.379	215.056	0.225361
XM_020498327.1	CLC4E	Q9ULY5	4.29848	2.10383	153.069	145.108	160.68	22.002	101.94	608.581	28.637	1.1469	29.476	41.278	10.273	24.49	22.242	74.361	40.94	54.341	67.517	0.529949
XR_002252941.1	CLC4E	Q67EQ1	4.37393	2.12893	226.769	50.862	96.408	58.006	53.124	344.197	153.146	0.788621	61.976	21.433	0	30.972	43.742	30.714	31.492	35.972	32.508	0.515716
XM_020497068.1	CLC4E	Q9ULY5	5.12349	2.35713	2521.67	1712.87	2966.79	757.077	989.252	5302.63	881.521	0.751428	478.422	248.462	435.435	190.155	200.918	351.6	629.842	799.801	462.619	0.480388
XM_020505624.1	CLC4E	Q9ULY5	8.09192	3.01648	2087.41	2107.8	2217.38	1022.11	1612.38	5674.27	1941.09	0.633979	356.738	211.153	324.008	162.784	200.176	260.265	463.721	363.546	305.079	0.323895
XM_020505625.1	CLC4E	Q9ULY5	9.93624	3.3127	758.541	830.254	1127.33	392.04	844.238	2985.54	674.837	0.795578	150.404	128.597	54.528	37.455	80.812	84.061	145.651	213.535	90.023	0.502815
XM_020469710.1	CLC4F	P10716	2.06225	1.04422	107.715	41.887	178.676	77.008	41.638	162.122	31.127	0.656871	27.209	22.227	41.884	20.888	21.5	46.072	91.327	78.832	49.179	0.579535
XM_020476669.1	CLC4M	Q8HY10	3.4103	1.7699	21.543	17.951	29.565	20.002	28.716	92.285	11.206	0.869554	9.07	0.794	6.322	12.245	14.828	4.041	18.108	13.011	5.001	0.61267
XM_020469687.1	CLC6A	Q6EIG7	3.24606	1.69869	49.889	79.286	64.272	73.007	50.252	182.075	74.705	0.557345	71.045	25.402	12.644	21.609	29.656	14.549	34.641	17.603	0	0.790885
XM_020500657.1	CLK2	P49760	5.2472	2.39155	61.228	83.773	160.68	2	84.711	0	23.657	0.961536	9.825	7.144	0	0	8.897	16.974	10.235	22.195	26.674	0.807317
XM_020492669.1	CLM3	Q6SJQ5	2.27472	1.18569	187.084	236.361	393.344	486.05	147.885	795.645	185.518	0.671256	210.112	207.978	63.221	326.289	192.021	50.113	190.527	92.609	41.677	0.629429
XM_020481776.1	CLM7	A8K4G0	2.17685	1.12224	105.447	97.237	102.835	45.005	18.665	84.802	43.578	0.488883	49.127	20.639	19.757	28.091	40.035	28.29	57.473	22.961	27.507	0.406979
XM_020481778.1	CLM7	A8K4G0	2.33331	1.22238	1.134	0	41.134	11.001	24.408	0	19.921	1.11349	9.07	0	8.693	0	0	0	17.321	5.358	13.337	1.09593
XM_020481777.1	CLM7	A8K4G0	2.5685	1.36093	138.329	0	62.986	47.005	20.101	4.988	36.108	1.06713	27.209	27.783	1.581	9.364	23.725	23.44	25.981	9.184	6.668	0.599236
XM_020481786.1	CLM7	A8K4G0	2.747	1.45786	38.551	17.951	23.138	16.002	0	19.953	42.333	0.633853	0	0	13.434	12.965	8.897	17.782	14.171	0	6.668	0.841497
XM_020481779.1	CLM7	A8K4G0	3.99726	1.99901	34.015	74.798	52.703	22.002	25.844	0	31.127	0.691682	9.07	11.907	0.79	0	0	0	35.429	7.654	12.503	1.32017
XM_020493882.1	CLM7	Q3U497	4.70131	2.23306	44.22	103.221	59.13	84.009	64.61	379.116	70.97	1.02525	34.767	23.814	22.918	25.93	21.5	14.549	36.216	22.195	18.338	0.288608
XM_020461702.1	CLN5	A2TJ54	2.21049	1.14437	5.669	0	60.416	12.001	15.794	37.413	4.98	1.119	0	30.959	15.805	0	10.38	6.466	3.149	0	12.503	1.15378
XM_020464566.1	CNGA	Q24278	3.57156	1.83655	37.417	29.919	98.979	0	30.151	0	57.274	0.947902	21.918	12.701	10.273	0	0	0	0	30.614	15.837	1.10611
XM_020469273.1	CNNM1	Q9NRU3	0.435455	-1.1994	28.346	23.935	19.282	16.002	8.615	0	21.166	0.57594	39.302	61.123	19.757	30.972	41.518	61.429	23.619	32.91	35.843	0.380331
XM_020457572.1	CNNM3	Q8NE01	10.0116	3.32361	11.338	46.375	95.122	110.011	51.688	0	133.224	0.787101	3.779	4.763	8.693	17.287	4.448	0	3.937	4.592	10.003	0.783403
XM_020479296.1	CO6A2	P12110	0.327635	-1.60984	45.354	44.879	125.973	9.001	43.073	17.459	34.862	0.832045	76.336	339.75	265.528	54.021	68.95	164.08	62.197	106.385	120.865	0.716608
XM_020501663.1	CO9A3	P32017	0.202724	-2.30241	217.698	14.96	93.837	14.001	67.482	0	38.598	1.18293	25.697	192.102	351.667	437.213	486.354	287.746	24.406	428.602	598.488	0.638405
XM_020466996.1	COA1	Q9GZY4	0.324469	-1.62385	10.205	5.984	11.569	10.001	8.615	4.988	4.98	0.337295	3.023	45.247	3.161	45.378	37.811	0	47.238	40.564	0.834	0.889468
XM_020487908.1	COA8	Q96IL0	7.4364	2.89461	1246.09	1727.83	1550.24	792.081	1224.72	3753.75	1627.33	0.562281	289.472	292.915	169.116	177.19	209.073	213.385	213.359	262.518	234.227	0.195562
XM_020470333.1	COAA1	Q05306	0.308657	-1.69592	100.912	0	37.278	0	12.922	0	31.127	1.39944	5.291	105.577	52.948	109.483	126.778	72.745	6.298	122.458	157.541	0.637834
XM_020489404.1	COAA1	Q03692	0.389897	-1.35884	408.184	28.423	291.794	33.003	101.94	19.953	131.979	1.0327	18.895	345.307	199.936	562.542	610.167	320.077	33.854	484.473	772.699	0.697305
XR_002255658.1	COHA1	Q90584	0.228322	-2.13086	6.803	8.976	8.998	0	2.872	4.988	0	0.825003	8.314	26.989	19.757	6.483	7.414	8.891	16.533	44.391	45.012	0.750893
XM_020503369.1	COHA1	Q90584	0.323331	-1.62892	492.088	450.282	781.546	27.003	53.124	79.814	227.851	0.938082	330.285	1718.6	1103.21	369.506	440.388	417.879	491.277	1514.65	2011.35	0.712079
XM_020500291.1	COMA1	Q8NFW1	0.133208	-2.90825	90.707	0	29.565	20.002	28.716	0	44.823	1.01831	53.662	183.37	124.071	245.617	270.609	246.524	81.092	334.462	524.302	0.628872
XM_020463254.1	COMI	Q03380	2.47121	1.30522	397.979	0	92.551	0	0	82.308	163.106	1.36162	15.116	172.256	0	80.672	84.519	0	8.66	0	21.672	1.38578
XM_020472129.1	COR2B	Q9UQ03	3.42032	1.77413	38.551	82.277	20.567	27.003	15.794	259.395	61.009	1.19189	21.918	15.876	22.127	14.406	15.569	30.714	15.746	28.318	25.006	0.287082
XM_020477359.1	COX16	Q9CR63	6.71763	2.74795	383.239	462.25	307.219	216.022	396.275	1184.74	547.838	0.64064	61.22	57.948	89.3	84.273	78.588	68.703	70.857	91.843	66.684	0.163988
XM_020459341.1	COX17	Q6J3Q7	6.45381	2.69015	4431.06	6311.43	3878.16	2991.31	4660.54	14955.1	5854.4	0.656509	990.854	997.023	907.221	880.908	1034.24	914.16	837.69	972.007	1048.6	0.0755872
XM_020460990.1	COX19	A8E4L1	5.48583	2.45571	257.383	423.355	233.95	135.014	124.913	840.54	207.929	0.790094	33.255	42.072	30.82	46.818	73.398	88.91	69.283	68.117	68.351	0.348645
XM_020488983.1	COX41	Q9I8U0	6.06834	2.6013	505.694	770.416	524.458	557.057	694.917	660.959	540.368	0.166401	105.056	88.113	86.139	206.722	132.709	0	36.216	88.782	157.541	0.614792
XM_020506293.1	COX42	P80971	2.67701	1.42062	47.621	97.237	50.132	17.002	20.101	69.837	84.666	0.554342	0	89.7	0	33.853	27.432	14.549	8.66	11.48	0	1.38512
XM_020459211.1	COX42	P80971	3.80787	1.92899	839.044	940.955	574.59	494.051	661.894	1905.56	1659.7	0.547111	278.89	339.75	172.277	239.855	300.264	175.396	249.575	350.535	282.573	0.238786
XM_020507593.1	COX42	P80971	5.15092	2.36483	15.874	26.927	140.113	69.007	24.408	172.099	31.127	0.9174	10.581	0	5.532	0	0	54.963	9.448	0	39.177	1.5027
XM_020506299.1	COX42	P80971	5.71082	2.5137	10.205	17.951	2.571	3	8.615	79.814	21.166	1.32263	4.535	7.144	1.581	5.042	4.448	1.617	3.937	2.296	1.667	0.538236
XM_020481452.1	COX5B	P00428	3.90607	1.96572	244.91	209.434	161.965	112.011	163.679	336.715	268.939	0.355423	28.72	185.751	11.854	35.294	51.156	34.756	36.216	55.871	53.347	0.931298
XR_002252576.1	COX7B	P56393	5.17804	2.37241	2709.89	6562.75	3171.17	2704.28	3188.86	10021.6	4153.61	0.587211	928.879	802.54	911.172	804.558	1029.8	914.16	806.198	813.578	1061.94	0.110803
XM_020468366.1	COX7C	P17665	4.99986	2.32189	6592.17	15414.3	7621.35	4873.5	7236.32	27675.5	9105.32	0.712615	2252.28	2395.71	2501.97	2021.12	2296.84	1953.6	1872.2	2159.08	2738.21	0.1237
XM_020471370.1	COXM2	Q6DHJ6	7.36153	2.88001	266.453	631.292	417.767	228.023	380.481	1222.15	475.623	0.653893	65.755	96.051	64.011	49.7	73.398	59.004	73.219	78.067	73.352	0.185717
XM_020501875.1	CP2M1	Q92088	2.07035	1.04988	531.773	807.815	309.79	701.072	837.059	483.872	656.161	0.30462	26.453	281.802	500.236	538.773	690.237	160.039	93.689	174.502	221.724	0.756809
XM_020507362.1	CREM	P79145	2.42076	1.27546	74.834	44.879	70.699	22.002	67.482	57.366	16.186	0.46845	21.162	19.845	5.532	32.413	39.294	21.823	18.108	14.542	15.004	0.477046
XM_020466813.1	CREM	P79145	2.77786	1.47397	24.945	16.455	44.99	19.002	12.922	127.203	7.471	1.1596	19.651	0	5.532	18.007	29.656	8.891	15.746	13.776	5.835	0.691678
XM_020487673.1	CRIP1	P63255	6.17746	2.62701	20269.7	32370.9	14876.4	14696.5	15796.4	61152.4	25707.3	0.630502	2561.41	5074.82	4849.05	3296.02	3805.57	5081.63	3079.93	5474.62	5253.86	0.255704
XM_020452514.1	CRNS1	A5YM72	0.345198	-1.5345	5.669	71.806	19.282	41.004	30.151	0	36.108	0.829612	74.068	173.844	72.704	61.944	76.364	98.61	86.603	57.402	58.348	0.42759
XM_020482355.1	CRUST	Q86GF7	9.0162	3.17252	168.943	258.8	11.569	294.03	282.848	426.505	97.117	0.628629	3.023	36.515	28.449	43.217	30.397	37.989	0	28.318	11.67	0.642804
XM_020481030.1	CS012	Q1L990	4.04302	2.01543	131.526	124.164	196.672	72.007	156.5	371.633	135.714	0.568677	40.813	35.721	18.176	23.769	40.035	62.237	51.175	45.922	60.015	0.355111
XM_020479324.1	CSRN2	Q8BGQ2	2.26522	1.17965	77.101	7.48	69.414	5.001	73.225	0	53.539	0.860658	6.046	15.876	4.742	21.609	45.225	15.357	46.451	6.888	0	0.949279
XM_020457019.1	CTCF	Q08705	0.158614	-2.65641	5.669	2.992	0	10.001	5.743	0	9.961	0.850453	73.313	93.669	11.064	64.826	0	4.85	11.81	1.531	17.505	1.16057
XM_020458440.1	CTF2	P83714	2.44004	1.2869	371.901	368.005	419.052	168.017	159.371	633.523	100.852	0.589681	123.951	108.752	97.202	111.644	146.796	105.076	155.099	179.094	142.537	0.21066
XM_020455257.1	CX32	P51915	3.83827	1.94046	75.968	25.431	75.841	11.001	109.119	301.796	26.147	1.12043	6.802	4.763	27.659	7.203	0	67.087	20.47	22.961	52.514	0.986353
XM_020483117.1	CX6C1	P80977	6.59849	2.72214	3849.4	6257.57	4739.41	3408.35	4934.77	14381.5	6374.84	0.595928	1076.26	917.643	938.041	896.754	1048.33	737.148	823.518	958.996	1166.13	0.137903
XR_002256625.1	CX7A2	P35171	4.22348	2.07843	43.086	52.358	51.417	52.005	63.174	114.732	34.862	0.445055	13.604	16.67	6.322	12.965	22.242	8.083	12.597	24.492	8.335	0.450206
XM_020500941.1	CX7A2	P13184	10.1212	3.3393	4940.16	5798.32	4672.56	3415.35	5731.63	22367.8	6108.4	0.869205	724.057	753.324	674.884	843.453	977.898	683.802	620.394	658.21	801.04	0.148751
XM_020488216.1	CX7A2	P13184	10.3463	3.37104	12997.2	15945.4	12336.3	10759.1	18353.6	52230.7	18450.9	0.717162	2423.1	2063.9	1911.64	1775.5	2062.56	1943.1	1694.28	1720.53	1936.33	0.114742
XM_020479676.1	CXL11	A9QWQ1	4.53434	2.18089	1489.87	2727.12	2124.83	637.065	891.619	7779.36	1495.35	1.00192	490.514	434.213	362.73	682.109	748.066	295.021	598.35	540.344	710.183	0.293393
XM_020509199.1	CXL14	O95715	4.65283	2.21811	1374.22	1603.66	1385.7	149.015	940.435	1269.54	698.494	0.474634	229.763	490.574	268.689	51.14	65.243	179.437	122.819	323.747	319.249	0.619292
XM_020509200.1	CXL14	O95715	4.83012	2.27206	2711.02	3036.79	2865.24	355.036	1738.73	2229.8	1378.31	0.46939	444.411	667.593	588.745	125.329	105.278	285.321	275.556	763.064	555.143	0.560872
XM_020502205.1	CXL14	O95715	6.56797	2.71545	2751.84	4058.52	2546.45	1407.14	1827.75	7736.96	2110.42	0.676704	420.981	866.839	306.622	464.583	631.667	569.835	385.778	390.334	355.925	0.359456
XM_020468319.1	CYB5	P00172	4.12005	2.04266	811.832	1413.68	988.501	774.079	1883.74	1688.56	1064.55	0.353735	346.157	209.565	302.67	259.302	320.282	341.901	300.75	234.966	375.93	0.183633
XM_020461734.1	CYC	Q6IQM2	6.66147	2.73584	258.516	350.053	201.814	117.012	307.257	476.389	207.929	0.427255	28.72	30.165	32.401	55.462	72.657	57.388	32.279	22.961	38.343	0.405732
XM_020461733.1	CYC	Q6IQM2	6.67556	2.73889	3296.08	3745.87	3790.75	2293.24	4140.79	10268.6	3854.79	0.584434	575.92	613.614	508.139	844.893	883.741	581.151	547.962	749.287	741.025	0.202884
XM_020455836.1	CYC	Q6IQM2	8.30896	3.05467	6037.72	5174.5	5700.91	2893.3	7032.44	21514.8	3859.77	0.851213	636.384	721.572	709.656	1004.8	1238.13	990.138	863.671	1043.19	871.892	0.213387
XM_020486780.1	CYGB1	Q575T0	2.48709	1.31446	197.289	176.523	110.548	93.01	146.449	114.732	155.636	0.266367	47.615	84.937	69.543	61.224	63.76	48.497	33.854	71.178	33.342	0.306955
XM_020460691.1	CYT	Q98967	3.15646	1.65831	470.545	554.999	374.062	167.017	321.614	720.819	536.632	0.400776	140.579	306.41	100.363	75.63	86.743	95.377	68.495	241.854	165.876	0.578897
XM_020479010.1	CYT	Q98967	3.55215	1.82869	414.987	382.964	339.355	108.011	163.679	478.883	341.154	0.422127	20.407	223.854	65.592	56.902	57.829	78.403	63.771	159.195	80.854	0.696402
XM_020465757.1	CYTB	J7FQE8	7.60151	2.92629	24047.7	25742.4	20794.5	17270.8	23019.8	59349.1	33578.7	0.489317	4936.13	3054.57	3691.32	3682.81	4503.97	3587.13	3704.26	3304.06	4006.87	0.151752
XM_020479942.1	CYTF	O89098	8.54129	3.09445	1371.95	1150.39	1721.2	804.082	960.536	5305.13	1213.96	0.881643	296.274	153.999	171.487	147.658	171.262	169.738	301.537	267.876	205.886	0.296208
XM_020484890.1	DAB2	P98078	0.309649	-1.6913	493.222	0	732.699	510.052	91.89	0	433.29	0.899062	1048.3	408.018	838.468	538.773	249.108	1791.14	1787.18	1128.14	1599.58	0.563061
XM_020497569.1	DAD1	P61805	7.41555	2.89055	3599.95	5137.1	3591.51	3015.31	4672.02	15690.9	5606.63	0.748143	904.693	685.057	811.599	799.516	920.811	859.198	751.086	713.316	717.685	0.107845
XM_020491997.1	DAD1	P61805	9.94549	3.31404	5546.76	6682.43	5670.06	3587.37	5684.25	26124.1	8894.9	0.874084	1066.43	918.436	807.648	785.11	1006.81	805.043	906.185	877.103	866.89	0.105793
XM_020462939.1	DDA1	Q7T2A3	7.32508	2.87284	666.7	931.979	762.264	599.061	1118.47	1898.07	1220.18	0.434355	151.16	110.339	128.813	134.693	179.417	132.557	140.14	138.53	147.538	0.133878
XM_020470311.1	DDIT4	Q7T346	3.87651	1.95476	1903.72	2387.54	1353.57	1244.13	3481.76	4314.94	1327.26	0.52266	833.648	384.203	343.764	630.249	767.342	771.904	521.981	438.551	619.327	0.303691
XM_020471940.1	DDT4L	Q20A00	3.19394	1.67534	121.321	189.986	249.375	165.017	139.271	279.349	170.577	0.305569	58.952	38.103	41.884	32.413	38.552	54.963	75.581	78.832	110.028	0.431107
XM_020453101.1	DDT4L	Q20A00	4.20168	2.07097	125.857	210.929	155.538	392.04	281.413	793.15	326.213	0.692837	99.766	70.649	59.27	63.385	70.432	64.662	127.543	63.525	80.021	0.28761
XM_020454302.1	DDX17	Q501J6	0.34889	-1.51916	123.589	56.846	68.128	69.007	38.766	14.965	103.342	0.542933	176.101	320.699	220.483	115.245	128.261	236.017	67.708	239.558	245.063	0.40676
XM_020462602.1	DESP	P15924	0.357179	-1.48528	488.687	335.094	408.769	482.049	539.853	214.5	347.379	0.278973	899.402	727.129	1175.12	503.479	436.681	1885.71	1810.8	1052.37	1647.09	0.48611
XM_020501893.1	DIAP2	O60879	2.66353	1.41334	40.818	140.62	34.707	28.003	28.716	199.535	37.353	0.943796	36.278	23.02	26.079	19.448	22.983	19.399	40.94	32.91	25.006	0.279124
XM_020467510.1	DIK1A	Q1RLQ5	2.61072	1.38445	290.264	719.554	321.359	206.021	228.289	1142.34	489.319	0.701575	192.729	213.534	283.704	157.742	200.918	158.422	148.8	163.787	153.373	0.233505
XM_020478862.1	DKK3	Q90839	4.45382	2.15504	126.99	562.479	161.965	35.004	109.119	965.249	79.686	1.18435	76.336	81.762	79.816	28.091	43.001	74.361	45.664	65.821	94.191	0.332459
XM_020467261.1	DLG1	Q28C55	0.229566	-2.12302	10.205	0	0	0	5.743	0	8.716	1.30159	0	14.289	41.094	2.161	0	4.85	22.044	42.86	10.836	1.09056
XM_020467258.1	DLG1	Q28C55	0.453533	-1.14072	116.786	0	26.994	0	77.532	0	0	1.49374	1.512	156.38	72.704	61.944	92.674	0.808	33.067	75.771	132.534	0.766371
XM_020482878.1	DLRB2	Q32P85	9.15693	3.19486	3468.43	3805.71	3525.95	2311.24	4479.63	14613.4	4504.72	0.800327	619	512.006	464.674	564.703	656.875	561.752	552.686	573.255	649.334	0.108765
XM_020498936.1	DLX1A	Q98875	2.43593	1.28447	34.015	29.919	20.567	26.003	20.101	12.471	48.558	0.427693	12.093	14.289	6.322	15.846	23.725	4.85	6.298	6.888	10.836	0.540929
XM_020484367.1	DMBT1	Q8CIZ5	5.96382	2.57624	376.436	379.972	0	330.034	189.523	486.366	261.468	0.548225	29.476	67.474	0	28.811	0	104.268	206.273	0	0	1.43139
XM_020497624.1	DMRT2	Q8BG36	2.16089	1.11162	7.937	0	15.425	7.001	0	0	7.471	1.07159	0	0	7.903	0	5.931	4.85	0	3.827	0	1.26032
XM_020494844.1	DNJB6	Q0III6	2.69628	1.43097	1698.5	4027.11	2307.36	1864.19	2538.46	2945.63	1363.37	0.374934	1060.39	1129.59	730.993	669.144	959.363	823.633	874.693	901.594	835.216	0.16576
XM_020494841.1	DNJB6	O54946	2.96204	1.56659	309.539	543.031	289.223	429.044	404.89	990.191	253.998	0.551572	175.346	189.72	165.955	107.322	120.106	174.588	161.397	133.173	170.044	0.181517
XM_020465817.1	DPM2	Q2KIN1	6.06602	2.60075	958.098	863.165	984.645	361.037	697.788	3432	1033.42	0.853059	202.554	157.174	189.663	172.868	201.659	210.152	185.803	245.681	200.052	0.126749
XM_020481918.1	DPY30	Q9C005	6.52649	2.70631	1072.62	2442.89	1127.33	821.084	1154.37	3833.56	1948.56	0.60631	287.204	275.452	282.914	202.4	281.73	300.679	213.359	264.049	335.086	0.151916
XM_020453978.1	DPY30	Q9C005	7.17818	2.84362	1142.91	2083.86	1417.84	788.081	1473.11	4836.22	1467.96	0.719607	304.588	307.998	237.869	275.149	263.195	234.4	188.165	294.664	260.067	0.14709
XR_002256775.1	DPYS	Q63150	2.45418	1.29524	31.748	41.887	16.711	12.001	15.794	72.331	13.696	0.75371	6.046	13.495	7.903	7.923	25.207	5.658	9.448	13.776	17.505	0.536794
XM_020487188.1	DRC8	Q9CQ46	4.5115	2.17361	119.054	79.286	71.984	12.001	25.844	219.488	80.931	0.789479	16.628	29.371	15.015	9.364	26.69	12.932	18.108	24.492	20.839	0.34399
XM_020462922.1	DSG2	Q14126	0.396771	-1.33362	5774.67	3519.98	4297.22	7465.76	6611.76	1042.57	5808.33	0.439958	11522.2	6914.86	14725.7	5063.6	5140.08	22594.6	16161	11343.4	18395.6	0.49099
XM_020467638.1	DSG2	Q14126	0.474295	-1.07614	815.234	373.988	514.175	665.068	828.444	122.215	591.416	0.449043	857.078	409.605	1518.09	429.289	389.973	2064.34	1810.01	1134.26	1988.01	0.587724
XM_020487755.1	DTD2	Q68EL2	7.77884	2.95955	206.36	336.59	290.509	176.018	310.128	900.4	380.997	0.656338	42.325	56.36	54.528	42.497	52.639	46.88	42.514	32.145	60.015	0.184762
XM_020482740.1	DUS19	Q8K4T5	5.9019	2.56118	111.117	110.701	50.132	14.001	51.688	79.814	98.362	0.496111	18.139	18.258	9.483	0	8.897	23.44	7.873	13.776	12.503	0.55635
XM_020490227.1	DYL1	Q24117	6.60948	2.72454	15749.1	24856.8	14783.8	12128.2	23657.3	61978	18097.3	0.702157	2937.8	2741.81	3435.27	3440.8	3856.73	4537.66	3386.19	4108.45	4867.92	0.190844
XM_020473525.1	DYL1	Q24117	6.99971	2.8073	10549.3	19902.2	14806.9	9229.94	20666.6	45531.3	15825.1	0.628117	2649.08	2337.77	2453.76	2269.62	2780.97	3389.91	2718.55	2976.49	3498.4	0.155927
XM_020503245.1	DYL2	Q78P75	6.11055	2.6113	375.302	396.428	325.216	185.019	308.692	855.505	1111.86	0.668581	96.742	46.041	79.026	92.196	115.657	53.346	59.835	113.273	92.524	0.304857
XM_020508061.1	DYL2	Q78P75	6.22259	2.63752	470.545	876.629	452.474	171.017	302.949	1015.13	825.493	0.54225	102.033	53.979	65.592	77.791	112.692	62.237	72.432	159.96	143.37	0.398703
XM_020477020.1	DYLT3	Q8SPS9	2.71178	1.43924	3460.49	3174.41	3069.62	2312.24	2733.72	8158.47	3673.01	0.520079	2346	1076.4	1335.54	677.787	732.497	674.911	2317.82	2240.97	1201.14	0.510344
XM_020468429.1	DYLT3	Q8SPS9	3.28939	1.71782	3521.72	2833.34	2709.7	2249.23	2663.37	8076.17	3534.8	0.548345	1143.53	938.282	984.667	914.761	1172.14	1323.96	1274.64	1413.62	836.049	0.182318
XM_020483067.1	E41L1	Q9Z2H5	2.01846	1.01325	99.778	164.555	91.266	0	215.367	0	241.547	0.830678	9.07	0	211.79	0	34.104	76.786	185.803	0	0	1.46471
XM_020457645.1	E41LA	P52963	0.371162	-1.42988	44.22	0	26.994	23.002	0	0	36.108	1.00262	74.068	50.804	47.416	39.616	68.208	47.688	30.705	42.095	50.846	0.269925
XM_020472323.1	EDF1	Q5ZMC0	9.48674	3.24591	846.981	239.353	554.023	129.013	834.187	1518.96	696.003	0.668071	251.681	0	42.674	0	117.882	0	99.987	94.139	46.679	1.11872
XM_020462987.1	EFC14	O75071	2.43393	1.28329	0	0	0	60.006	136.399	0	93.382	1.35677	23.43	0	19.757	66.266	0	0	0	43.626	0	1.4144
XM_020466281.1	EFNA5	O08543	0.284469	-1.81366	11.338	4.488	0	13.001	20.101	0	3.735	0.999884	24.186	3.175	48.206	33.133	16.311	46.88	23.619	0	42.511	0.675154
XM_020462214.1	EGFL6	Q8AVH7	0.446829	-1.16221	30.614	0	10.283	0	0	0	19.921	1.41855	0	23.02	15.805	41.056	31.139	14.549	0	25.257	24.173	0.696224
XM_020466543.1	EGFR	Q01279	0.0392519	-4.67109	1.134	1.496	5.142	1	1.436	0	1.245	0.992994	46.86	0.794	153.311	0.72	0.741	42.839	129.118	0.765	0	1.43372
XM_020487749.1	EGLN3	Q91UZ4	5.72369	2.51694	83.904	122.668	140.113	295.03	116.298	207.017	158.126	0.440225	37.034	14.289	9.483	23.769	25.949	61.429	34.641	39.033	6.668	0.614376
XM_020501471.1	EGLN3	Q91UZ4	6.52104	2.7051	82.771	94.245	188.959	168.017	199.573	209.511	44.823	0.466271	25.697	0	11.064	6.483	10.38	49.305	15.746	25.257	50.846	0.836083
XM_020471578.1	EGR3	P43300	2.2284	1.15601	14.74	16.455	39.849	34.003	24.408	27.436	38.598	0.361359	12.849	7.144	11.064	11.525	11.862	16.974	9.448	25.257	6.668	0.453407
XM_020509109.1	EIF1B	P61220	8.06852	3.0123	2352.73	3376.37	2687.85	1989.2	2806.95	7971.41	3537.29	0.574987	517.723	551.697	395.921	388.953	433.715	319.269	438.527	439.317	454.284	0.157126
XM_020498920.1	ELL	P55199	2.16478	1.11422	630.417	483.193	636.291	361.037	455.142	1461.59	315.007	0.629341	356.738	197.658	257.626	201.68	257.264	285.321	391.289	348.239	283.406	0.235738
XM_020477751.1	ENDD1	O94919	0.46543	-1.10336	48.755	77.79	42.419	61.006	14.358	4.988	135.714	0.793176	559.292	135.741	48.996	38.895	45.966	82.444	76.368	36.737	39.177	1.4256
XM_020458519.1	EPHB5	Q07497	0.455639	-1.13404	17.008	0	35.992	11.001	12.922	0	26.147	0.893596	32.499	38.103	28.449	28.091	36.328	29.098	18.108	45.156	35.009	0.236369
XM_020462338.1	ERMIN	Q5R6D6	2.81333	1.49228	107.715	127.156	38.563	67.007	31.587	177.087	63.499	0.599647	22.674	66.68	33.981	24.49	30.397	18.59	16.533	47.452	19.172	0.52917
XM_020490635.1	ETFR1	B5XCZ6	8.7305	3.12606	560.119	568.462	431.907	314.032	476.679	1439.14	662.386	0.583559	99.01	45.247	67.963	84.994	88.226	66.279	78.73	71.944	53.347	0.233374
XM_020455249.1	EXT1	A5D7I4	2.73447	1.45126	30.614	28.423	10.283	15.002	15.794	14.965	12.451	0.437287	12.849	11.113	0	0	6.673	9.699	3.149	11.48	5.001	0.739853
XM_020491413.1	F13A	Q8BH61	0.343852	-1.54014	265.319	95.741	217.239	34.003	27.28	97.273	68.48	0.794685	141.335	1320.9	120.12	209.603	228.349	118.008	142.502	492.892	237.561	1.15819
XM_020503882.1	F13A	Q8BH61	0.373251	-1.42178	6.803	17.951	5.142	0	0	0	12.451	1.15672	18.895	23.02	33.981	26.651	21.5	21.823	0	0	0	0.794391
XM_020496634.1	F177A	A6QLZ5	4.4344	2.14874	343.555	438.314	731.414	206.021	926.077	1035.09	275.164	0.585588	136.8	31.752	86.929	30.972	20.759	323.31	129.905	115.569	270.903	0.835398
XM_020455303.1	F177A	A6QLZ5	5.09733	2.34974	453.537	590.902	377.918	185.019	493.908	1311.94	509.24	0.634477	136.044	70.649	82.978	135.413	185.348	60.621	51.962	191.34	75.019	0.486976
XM_020463868.1	F240C	A0A1B0GVR7	8.8913	3.15239	210.895	227.385	379.204	132.014	192.394	2354.51	423.329	1.4254	76.336	30.165	81.397	25.93	22.983	28.29	124.394	68.117	109.195	0.60734
XM_020509526.1	F263	Q16875	0.492949	-1.02049	302.736	89.757	240.377	224.023	73.225	42.401	100.852	0.654399	482.201	111.133	162.794	270.827	286.919	374.232	440.102	426.306	245.063	0.412513
XM_020483211.1	F264	P25114	2.04009	1.02863	6250.88	6046.65	7432.4	4756.49	4412.15	5569.51	2897.32	0.27499	4969.39	1647.95	1965.38	1531.32	1663.69	3341.41	3113.78	3216.81	2098.88	0.435441
XM_020483210.1	F264	Q6DTY7	2.20053	1.13785	702.983	646.252	582.303	439.045	547.032	773.197	361.075	0.250072	385.458	140.504	244.191	188.714	204.625	337.051	288.153	352.831	225.892	0.314765
XM_020495763.1	FA20A	Q8CID3	0.251543	-1.99113	31.748	0	11.569	0	0	0	12.451	1.49619	25.697	55.567	33.191	43.217	45.966	21.015	14.959	4.592	40.844	0.518439
XM_020498776.1	FA32A	B0JZ89	7.28828	2.86558	1328.87	1980.64	1123.47	688.07	1270.66	4551.89	1318.55	0.737615	285.693	296.884	231.547	207.442	234.28	174.588	186.591	297.725	248.397	0.191911
XM_020470955.1	FA53A	E9PV82	0.329586	-1.60127	65.763	0	48.847	16.002	35.894	0	48.558	0.840988	145.869	54.773	82.978	30.252	17.793	168.93	120.457	89.547	128.366	0.559115
XM_020472850.1	FABP6	P51162	3.78974	1.9221	19868.3	59045.3	23617.3	18283.9	34959.8	81836.7	23198.5	0.649473	10609.2	6891.05	10651.2	7303.68	8885.6	14933.7	10648.3	7469.91	11090.4	0.25699
XM_020505175.1	FABPH	Q99P61	4.89933	2.29258	642.889	1650.04	838.105	322.033	318.743	1494.02	1093.19	0.584924	250.17	325.461	92.461	137.574	182.383	144.681	182.654	187.513	165.876	0.365771
XM_020497032.1	FABPI	Q91775	6.05917	2.59912	666.7	792.855	600.299	302.031	189.523	1089.96	1349.67	0.575884	55.929	165.112	35.562	154.141	239.47	100.226	99.987	109.446	99.192	0.520362
XM_020477572.1	FADD	Q61160	6.75155	2.75522	760.809	860.173	926.8	402.041	967.715	1878.12	758.258	0.485906	133.777	153.205	130.393	139.015	125.296	147.915	119.67	154.603	144.204	0.0888185
XR_002256385.1	FBF1	A2A870	4.20584	2.07239	1586.25	1147.4	1084.91	321.033	575.747	3863.49	1517.76	0.806114	172.322	242.905	193.614	433.611	475.233	131.749	295.238	544.171	597.654	0.50441
XM_020496845.1	FBX16	Q8IX29	5.55186	2.47297	134.927	246.832	200.528	77.008	126.349	987.697	230.341	1.10136	65.755	57.154	38.723	34.574	46.708	29.098	52.749	74.24	65.017	0.299779
XM_020454896.1	FBX25	Q4R372	2.32447	1.2169	6.803	0	262.229	82.008	0	97.273	207.929	1.12475	64.243	62.711	26.079	68.427	11.862	29.906	0	3.061	96.692	0.839755
XM_020471483.1	FCERG	P20491	4.30147	2.10483	1415.04	1440.6	1938.44	856.088	956.229	3698.87	1287.42	0.584548	364.296	337.369	360.36	309.722	268.384	317.653	590.477	487.534	429.277	0.262642
XM_020467062.1	FCERG	Q8SPW1	4.38616	2.13296	1290.31	1500.44	1275.15	625.064	772.449	4519.46	1208.98	0.828297	420.225	211.947	355.618	144.777	243.918	346.75	431.442	544.171	581.817	0.404096
XM_020467064.1	FCERG	P20491	4.39348	2.13536	932.02	2004.58	1865.17	748.077	1088.32	5155.48	992.334	0.845759	636.384	390.554	362.73	181.512	340.3	354.833	592.839	394.926	487.626	0.333027
XM_020504182.1	FCERG	P20491	4.5303	2.17961	1024.99	1240.15	1649.22	647.066	680.559	3062.86	826.738	0.652163	365.807	200.834	315.315	201.68	280.988	210.152	465.296	274.764	276.738	0.299986
XM_020467063.1	FCERG	Q8SPW1	4.53119	2.17989	1579.44	2196.06	2455.18	904.092	901.669	6060.87	1744.37	0.784272	735.394	358.801	580.843	327.729	248.367	375.04	570.007	821.231	477.623	0.387133
XM_020504183.1	FCERG	P20491	7.21714	2.85143	5579.65	6154.35	8148.38	3632.37	4387.74	20629.4	5331.46	0.764037	1454.92	777.138	915.914	875.145	1054.26	871.322	1322.67	1231.46	1092.78	0.21635
XM_020504181.1	FCERG	Q07249	7.5125	2.90929	52.157	55.35	93.837	62.006	57.431	157.134	57.274	0.500498	15.872	7.938	0	12.965	17.793	0	13.384	15.307	8.335	0.650261
XM_020501119.1	FCF1	Q5RFQ0	6.43775	2.68656	771.014	1189.28	912.66	634.065	1297.94	3060.36	1195.28	0.630427	186.683	212.741	160.423	213.204	271.35	173.779	154.311	202.82	234.227	0.185394
XM_020496911.1	FCGBP	Q9Y6R7	0.297887	-1.74716	234.706	116.684	141.398	381.039	113.427	37.413	474.378	0.743648	248.658	467.553	938.041	317.645	358.834	2053.02	653.461	851.846	580.983	0.768823
XM_020476744.1	FCL	Q13630	0.434073	-1.20399	17.008	0	0	10.001	11.486	7.483	39.843	1.11066	62.731	7.144	8.693	20.168	16.311	42.03	85.029	4.592	7.502	1.01914
XM_020453682.1	FCRL5	Q96RD9	0.420731	-1.24903	418.388	160.067	388.202	195.02	33.023	34.919	255.243	0.724954	1018.82	215.916	757.862	138.295	130.485	666.828	754.236	505.903	349.257	0.626748
XM_020496908.1	FERM1	Q9BQL6	3.52814	1.81891	39.685	124.164	44.99	13.001	0	0	181.783	1.20482	0	32.546	49.787	0	0	0	44.089	20.665	0	1.28076
XM_020474965.1	FGL2	Q29RY7	2.27195	1.18393	6213.46	7702.67	8149.67	3914.4	3619.6	11418.4	2737.95	0.493693	3506.91	3895.22	1885.57	1141.65	1281.87	3149.04	3183.06	3889.56	2829.06	0.386054
XM_020466185.1	FKBP2	P45878	5.80355	2.53693	1851.57	2272.35	2092.69	1229.13	2058.91	4781.35	2211.27	0.477302	420.981	301.647	354.038	363.744	495.251	430.811	412.546	414.825	460.952	0.143908
XM_020502384.1	FOSL1	P10158	2.07857	1.05559	249.446	269.272	275.083	269.028	258.44	376.622	226.606	0.173582	121.684	46.041	82.187	242.016	235.022	92.952	150.375	130.111	90.023	0.509425
XM_020501961.1	FOXN1	O15353	0.472115	-1.08279	12.472	0	15.425	0	0	0	7.471	1.32915	12.093	10.32	9.483	4.322	8.897	4.85	0	13.011	33.342	0.882882
XM_020507187.1	FPR2	O88536	4.16062	2.0568	70.298	59.838	51.417	21.002	31.587	47.389	59.764	0.35347	15.872	7.144	11.854	7.203	11.862	12.124	18.895	13.011	7.502	0.343628
XM_020473581.1	FRIH	P49946	6.82681	2.77121	21248.2	29862.2	24407.9	11109.1	16933.6	63509.4	33932.3	0.596836	5486.35	6356.82	2984.03	3520.75	4575.14	3220.17	3582.23	4402.35	3727.63	0.265712
XM_020476714.1	FRIM	P49947	5.03176	2.33106	964.901	679.163	1325.29	293.03	548.468	3334.72	559.044	0.94478	210.112	215.122	199.936	200.959	212.039	209.344	232.254	191.34	297.577	0.144919
XM_020472032.1	FUBP3	Q96I24	0.216265	-2.20913	24.945	26.927	8.998	56.006	0	0	28.637	0.954096	60.464	4.763	34.772	319.086	174.227	82.444	52.749	10.715	125.866	1.03673
XM_020492841.1	GA45A	Q60GI5	3.93718	1.97716	226.769	167.547	151.682	127.013	166.55	221.982	164.351	0.208166	34.011	33.34	19.757	43.217	34.104	67.087	48.025	75.771	45.012	0.394012
XM_020498639.1	GA45B	O75293	2.94955	1.56049	1201.87	1400.21	1335.57	910.093	1371.17	1833.22	856.62	0.259359	419.469	384.997	330.33	255.701	336.593	412.221	551.112	653.617	539.306	0.29326
XM_020470196.1	GADL1	A6QM00	2.1617	1.11217	509.096	1060.63	741.697	918.094	383.353	528.767	377.261	0.414112	350.691	211.153	227.596	475.388	470.785	311.186	233.829	305.379	101.693	0.40922
XM_020478083.1	GADL1	A6QM00	2.28229	1.19048	3787.04	7152.15	5136.61	6292.64	2963.45	4858.67	2546.2	0.362556	2363.39	1675.73	1620.83	2946.68	3131.65	1920.46	1865.12	1909.57	1008.59	0.325166
XM_020508315.1	GAL3A	F1QCN0	3.51457	1.81335	668.968	409.891	524.458	288.029	182.344	1030.1	561.534	0.531086	135.288	190.514	76.655	151.26	201.659	109.926	149.587	158.43	167.543	0.25869
XM_020488196.1	GALE	Q3T105	2.44115	1.28756	54.424	100.229	0	28.003	157.936	339.209	52.294	1.10385	10.581	151.617	21.337	19.448	43.001	26.673	14.959	97.966	0	1.16109
XM_020480359.1	GAMT	Q71N41	4.03495	2.01255	573.725	499.649	307.219	53.005	175.165	299.302	301.311	0.563391	44.592	131.772	107.476	72.749	71.174	76.786	28.343	100.262	70.852	0.403356
XM_020472600.1	GBG10	P50151	4.71381	2.23689	166.675	195.97	151.682	108.011	84.711	665.947	120.773	0.951455	49.127	42.866	22.918	32.413	33.363	49.305	68.495	58.933	50.013	0.311631
XM_020467687.1	GBG5	P63219	6.23081	2.63942	2367.47	4631.47	2956.51	2301.24	3069.7	11373.5	3819.93	0.733697	812.485	734.273	693.85	667.703	774.756	671.678	584.178	635.249	723.52	0.100367
XM_020466340.1	GBG8	P63077	5.21234	2.38193	62.361	104.717	64.272	62.006	22.972	226.971	79.686	0.736512	10.581	18.258	20.547	27.371	28.173	19.399	0	16.838	12.503	0.508352
XM_020459344.1	GBRD	O14764	0.46102	-1.1171	22.677	16.455	32.136	36.004	35.894	0	46.068	0.566868	44.592	24.608	55.318	45.378	49.673	79.211	73.219	48.218	107.528	0.415863
XM_020492837.1	GELS	O93510	0.4781	-1.06462	336.752	1504.93	852.245	176.018	1065.35	324.244	2035.72	0.767473	1129.17	783.489	3132.6	1496.03	1584.36	1682.02	1372.27	3485.45	2263.92	0.482569
XM_020501064.1	GFRP	Q6PBT6	4.262	2.09153	429.727	471.225	428.05	252.026	368.995	1127.37	485.584	0.557323	102.789	185.751	93.251	100.12	127.52	94.568	104.711	137.765	128.366	0.248567
XM_020497721.1	GGCT	Q32LE4	7.67094	2.9394	164.407	227.385	134.971	80.008	96.197	703.36	133.224	0.993494	30.232	38.103	30.82	25.93	26.69	32.331	29.917	29.849	14.17	0.225385
XM_020458111.1	GGT1	P07314	2.35058	1.23302	54.424	86.765	43.705	24.002	18.665	157.134	39.843	0.792358	45.348	27.783	27.659	8.643	12.604	30.714	21.257	39.033	19.172	0.458961
XM_020481074.1	GHC2	Q9DB41	2.26309	1.17829	45.354	31.415	28.28	0	107.683	14.965	0	1.14043	0	30.959	25.288	0.72	0	21.823	18.895	0	31.675	0.976414
XM_020467369.1	GILT	Q5XJN2	3.21326	1.68404	1449.05	2248.42	2185.24	1191.12	1078.27	3801.14	2303.41	0.45842	1219.86	411.193	531.056	435.772	413.698	443.744	827.455	677.344	744.359	0.424437
XM_020463235.1	GILT	Q5XJN2	3.38371	1.75861	4705.45	4354.72	11104.9	2806.29	3061.08	9370.65	4644.17	0.561586	2031.59	1355.03	1324.48	1171.9	1431.63	1297.28	2292.62	1708.28	2604.01	0.299457
XM_020476476.1	GIMA7	Q8NHV1	2.72409	1.44577	80.503	17.951	57.845	10.001	0	74.826	53.539	0.770415	11.337	0	59.27	13.685	14.086	21.015	19.683	0	0	1.19041
XM_020469665.1	GLIP1	P48060	2.26387	1.17879	20.409	13.464	42.419	15.002	14.358	34.919	33.617	0.476436	12.849	4.763	9.483	3.601	2.966	25.057	15.746	6.123	18.338	0.691115
XM_020469664.1	GLIP1	P48060	3.27859	1.71308	2806.26	2115.28	2782.97	1353.14	1218.98	4901.07	1283.68	0.559007	740.684	646.954	697.011	344.296	479.682	547.203	1011.68	1049.31	938.576	0.340181
XM_020472940.1	GLOD5	Q502D1	5.61061	2.48816	1221.15	1029.22	867.67	378.039	1002.17	1918.03	730.866	0.46736	135.288	158.762	222.064	107.322	166.814	259.457	139.353	230.373	218.39	0.285647
XM_020455376.1	GLT14	Q96FL9	0.463382	-1.10973	132.66	215.417	77.126	82.008	58.867	0	103.342	0.698916	196.508	314.348	211	182.232	163.107	185.904	108.648	228.077	267.569	0.288792
XM_020462253.1	GLUC1	Q91971	14.268	3.83471	1065.81	450.282	1147.89	15.002	2021.58	1331.89	1749.35	0.628236	54.418	169.081	67.172	10.804	8.155	8.083	72.432	63.525	247.564	1.03717
XM_020508091.1	GMFG	Q56JZ9	5.75216	2.5241	370.767	616.333	401.056	340.035	811.215	1671.1	331.193	0.746477	182.148	73.03	122.491	119.567	103.795	54.155	196.826	68.117	95.025	0.436849
XM_020503267.1	GMFG	Q56JZ9	10.2943	3.36377	4708.85	5805.8	8265.36	3764.39	4117.81	34222.7	5142.21	1.16953	1213.06	763.644	806.858	739.012	816.274	762.204	1134.5	1014.87	996.09	0.193785
XM_020500817.1	GNA1	Q5RAL9	4.03201	2.0115	1830.02	1630.59	1617.08	995.102	1958.4	3511.81	1394.5	0.431409	435.341	425.481	430.693	361.583	470.785	494.665	504.661	492.126	510.132	0.106816
XM_020496520.1	GPR31	F8VQN3	2.31624	1.21178	142.864	267.776	134.971	72.007	193.83	169.604	57.274	0.485482	46.86	38.897	79.026	20.168	49.673	160.039	69.283	57.402	55.014	0.620983
XM_020497393.1	GPR31	F8VQN3	2.53874	1.34411	159.872	411.387	299.507	112.011	275.67	276.854	94.627	0.493177	72.557	66.68	108.266	34.574	51.156	174.588	91.327	126.284	100.026	0.461129
XM_020483514.1	GPX2	Q4AEH7	7.4582	2.89883	5247.43	6094.52	8901.65	3889.4	5803.42	25537.9	4787.36	0.88598	1432.24	889.859	979.925	941.412	1214.4	1058.84	1402.97	1208.5	1260.33	0.170993
XM_020479344.1	GRAA	P12544	2.22425	1.15332	159.872	178.018	87.41	32.003	64.61	162.122	85.911	0.512481	66.51	30.959	89.3	11.525	10.38	42.03	49.6	40.564	104.194	0.652007
XM_020501860.1	GRB10	Q13322	3.03209	1.60031	19.275	0	12.854	0	0	37.413	11.206	1.18999	0	4.763	0	6.483	7.414	0	0	12.246	3.334	1.14007
XM_020492442.1	GRZ1	Q06605	6.21156	2.63495	13438.3	10999.7	39019.4	7299.75	9977.23	63202.6	17381.4	0.8956	4777.41	3071.24	3684.99	1884.98	2180.44	2828.16	5588.27	4298.26	5077.14	0.35322
XM_020476694.1	GSAP	A4D1B5	2.61069	1.38443	556.717	810.807	462.757	300.031	410.633	1414.2	410.879	0.616013	306.099	255.606	189.663	168.547	215.746	240.866	288.153	229.608	255.899	0.184299
XM_020503678.1	GSTP1	P46424	2.12841	1.08978	2858.42	1329.9	1075.91	2393.24	2206.79	960.261	2808.92	0.416779	387.726	1126.41	760.232	871.544	1056.49	809.084	791.239	1294.22	1138.63	0.296507
XM_020482182.1	GUC2A	Q02747	3.21756	1.68597	27.212	46.375	132.4	16.002	33.023	54.872	34.862	0.787067	45.348	30.959	0	4.322	5.931	3.233	24.406	6.888	16.671	1.00462
XM_020466002.1	H2AV	Q5BJ65	5.04573	2.33506	3573.88	4299.37	3718.77	2578.26	3816.3	7170.78	4640.44	0.337818	888.821	749.355	744.427	706.599	1020.16	891.529	785.728	880.164	926.072	0.121813
XM_020453713.1	H33	Q6P823	6.41163	2.68069	392.31	236.361	515.46	101.01	172.293	1631.2	301.311	1.10036	88.429	95.257	56.109	71.308	58.57	59.812	101.562	29.849	110.862	0.350999
XM_020505493.1	HA1L	P01897	14.9156	3.89875	3.402	89.757	28.28	22.002	35.894	12.471	43.578	0.839346	2.267	3.969	4.742	2.881	0	3.233	0	1.531	1.667	0.727361
XM_020507476.1	HACD1	Q9QY80	2.84966	1.51079	123.589	200.458	97.693	60.006	74.66	319.255	107.077	0.647614	35.523	57.154	48.206	48.259	45.225	39.606	64.559	67.352	37.51	0.233874
XM_020504268.1	HACD4	Q6GNB5	4.49098	2.16703	1695.1	3011.36	2052.84	889.091	2081.88	5015.8	1171.63	0.611868	571.385	446.914	508.929	359.422	407.766	669.253	569.22	461.512	562.645	0.1909
XM_020496073.1	HAND2	P57102	3.53546	1.8219	112.251	143.612	34.707	26.003	22.972	37.413	78.44	0.730709	0	23.814	6.322	13.685	18.535	22.632	27.556	40.564	12.503	0.65545
XM_020486632.1	HBA1	P02019	2.4937	1.31829	63.495	107.709	77.126	7.001	63.174	57.366	65.99	0.474169	57.441	15.876	32.401	36.014	35.587	21.015	17.321	3.827	8.335	0.658659
XM_020493484.1	HBA1	P02019	5.84982	2.54839	52.157	227.385	343.212	14.001	122.041	197.04	113.303	0.73531	40.057	9.526	33.191	32.413	45.225	14.549	32.279	16.073	11.67	0.507712
XM_020493485.1	HBB	Q98TS0	4.42358	2.14522	123.589	659.716	1218.59	53.005	419.247	311.773	384.732	0.865968	163.253	99.226	211	93.637	113.433	48.497	38.578	40.564	113.363	0.563443
XM_020493483.1	HBB1	P02142	3.59123	1.84448	21.543	94.245	133.685	18.002	0	159.628	73.46	0.858727	42.325	0	24.498	28.811	40.035	12.124	16.533	10.715	4.168	0.755091
XM_020486630.1	HBB1	P02142	3.71609	1.89378	28.346	71.806	91.266	5.001	50.252	62.355	79.686	0.544832	43.081	7.144	12.644	19.448	27.432	7.274	7.873	4.592	5.001	0.868966
XM_020464598.1	HBEGF	Q9W7C5	2.76001	1.46467	87.306	124.164	129.829	103.011	304.385	289.325	103.342	0.567891	45.348	30.165	37.933	70.588	94.898	84.869	58.26	51.279	58.348	0.359795
XM_020495944.1	HDC	Q9UBI9	2.22143	1.15149	20.409	13.464	5.142	0	0	0	0	1.47733	0	0	7.112	0	3.707	3.233	3.937	4.592	0	1.04224
XM_020493647.1	HEBP1	Q5ZMB2	3.31996	1.73116	1319.79	1820.58	1177.46	919.094	1042.38	6183.08	1389.52	0.948216	633.361	637.428	723.09	427.129	567.166	563.368	587.328	755.41	470.121	0.178945
XR_002255544.1	HEBP2	Q9Y5Z4	2.6516	1.40686	900.272	906.548	1345.85	264.027	262.748	720.819	998.56	0.511884	350.691	635.047	156.472	164.225	221.677	225.509	236.978	388.803	238.395	0.51634
XM_020486230.1	HEBP2	Q9Y5Z4	2.91583	1.54391	58.96	124.164	87.41	31.003	67.482	221.982	87.156	0.642146	21.162	96.051	10.273	14.406	39.294	25.865	10.235	74.24	7.502	0.948013
XM_020498237.1	HEPC1	Q801Y3	4.99695	2.32105	22.677	128.652	104.12	19.002	45.945	468.906	54.784	1.31765	32.499	34.134	9.483	20.168	32.621	10.508	38.578	9.184	30.008	0.491346
XM_020477435.1	HEPH	Q9BQS7	0.444577	-1.1695	128.124	140.62	96.408	210.021	208.188	0	241.547	0.566084	475.398	233.38	286.075	374.548	372.18	413.029	333.816	163.022	312.581	0.286572
XM_020488061.1	HIG1A	Q8VH49	4.94913	2.30718	345.822	356.037	388.202	575.059	516.88	1257.07	745.807	0.54179	218.426	60.329	126.442	149.099	77.105	147.915	67.708	92.609	147.538	0.424071
XM_020467017.1	HIG1A	Q9JLR9	8.54838	3.09565	879.863	1392.73	913.946	1151.12	1689.91	4748.93	1389.52	0.781482	194.996	203.215	171.487	186.554	243.918	202.877	285.791	205.116	135.868	0.208433
XR_002257410.1	HMCN1	D3YXG0	2.17161	1.11876	251.713	369.501	461.472	515.053	328.793	329.232	179.292	0.331315	245.635	133.36	188.082	158.463	172.745	161.655	155.886	150.011	75.853	0.280888
XM_020469435.1	HMCN2	A2AJ76	2.06363	1.04519	377.57	143.612	327.786	221.023	116.298	254.407	256.488	0.38405	175.346	93.669	83.768	79.952	98.605	97.801	170.845	160.726	96.692	0.334472
XM_020504023.1	HNRPC	G3V9R8	0.435748	-1.19843	0	0	20.567	20.002	0	0	24.902	1.25815	30.232	20.639	29.24	32.413	17.052	18.59	0	0	45.012	0.691332
XM_020488421.1	HPCL1	B3VSB7	2.42626	1.27873	86.172	290.215	88.695	57.006	159.371	294.314	36.108	0.74624	53.662	42.072	35.562	65.546	77.846	90.527	33.067	70.413	67.517	0.331925
XM_020489484.1	HPLN1	P03994	0.480125	-1.05852	628.149	362.021	443.476	144.015	120.605	212.006	191.743	0.620171	52.906	1052.59	362.73	613.682	828.137	469.608	144.864	1453.42	651.001	0.706484
XM_020471342.1	HS12B	Q9CZJ2	0.361396	-1.46835	18.141	0	0	20.002	8.615	0	33.617	1.1303	28.72	31.752	9.483	46.818	57.829	51.73	15.746	22.195	21.672	0.529057
XM_020455450.1	HSDL1	A5WWC6	3.64736	1.86685	200.69	195.97	383.06	160.016	443.656	301.796	130.734	0.458655	56.685	20.639	65.592	30.972	43.742	159.23	79.518	52.044	131.701	0.64844
XM_020471717.1	HSE1	Q6FN49	0.413445	-1.27423	157.604	19.447	91.266	56.006	22.972	32.424	41.088	0.822078	149.648	90.494	141.457	82.833	108.243	155.997	216.508	168.379	195.05	0.312392
XM_020473607.1	HUNKB	Q6VZ17	0.157686	-2.66487	11.338	5.984	12.854	0	0	0	13.696	1.01373	30.988	31.752	11.854	0	0	82.444	35.429	81.894	83.355	0.871465
XM_020483630.1	HVCN1	Q6DHQ1	4.02852	2.01025	3554.6	3277.64	4879.52	2758.28	2824.18	5746.6	2826.35	0.316289	1089.11	657.273	788.682	674.906	796.998	876.171	1224.26	1242.94	905.234	0.240396
XM_020506922.1	HXC9	Q9PVQ9	2.21184	1.14525	23.811	44.879	15.425	4	12.922	0	38.598	0.845408	10.581	11.113	10.273	8.643	4.448	16.974	5.511	6.123	7.502	0.421693
XM_020499029.1	HXDCA	Q90471	4.79019	2.26008	104.314	65.822	75.841	64.007	34.459	179.581	110.813	0.517284	21.918	23.02	9.483	15.846	21.5	9.699	22.832	25.257	20.839	0.309751
XM_020470509.1	HYAS2	P70312	2.29149	1.19628	487.553	424.851	633.72	385.039	1369.73	708.348	437.025	0.542635	343.889	158.762	203.097	290.275	314.351	356.45	236.191	309.971	281.739	0.237165
XM_020507659.1	I10R1	Q61727	3.2501	1.70048	11.338	734.513	26.994	190.019	222.546	17.459	24.902	1.49325	20.407	151.617	126.442	47.539	72.657	6.466	29.917	11.48	19.172	0.975156
XM_020466172.1	I13R2	Q95LF0	3.44513	1.78456	43.086	40.391	84.839	0	0	74.826	0	1.04062	10.581	34.928	0	0	0	9.699	0	22.195	13.337	1.20542
XM_020506898.1	IBP6	P47880	2.60474	1.38114	459.207	724.042	921.658	588.06	429.298	1257.07	418.349	0.454281	321.971	185.751	195.985	342.135	382.559	248.141	262.959	175.267	253.399	0.277008
XM_020497806.1	ICAM1	Q5NKV4	2.45717	1.297	449.002	583.422	745.553	378.039	367.559	990.191	501.77	0.392771	268.309	171.463	188.873	208.882	246.143	183.479	354.286	201.29	278.405	0.253242
XM_020470537.1	IEX1	P46694	2.87427	1.52319	164.407	197.466	163.25	127.013	179.472	304.29	61.009	0.431587	55.173	47.629	41.094	43.217	40.035	82.444	78.73	98.731	48.346	0.361615
XM_020465906.1	IF1AX	Q5RA42	7.09769	2.82735	17623.3	22419.9	19200.6	12529.3	20340.7	56735.2	21674.5	0.601271	3903.71	3454.65	3118.38	3281.61	3747	3531.36	3217.7	3226.76	3408.38	0.0758169
XM_020465586.1	IF3M	Q9CZD5	2.13539	1.0945	35.149	62.83	14.14	28.003	28.716	39.907	54.784	0.442429	24.186	23.02	12.644	12.245	18.535	24.248	14.959	3.827	25.006	0.412242
XM_020504875.1	IF4B	Q8BGD9	2.43843	1.28595	100.912	175.027	116.975	57.006	63.174	77.32	170.577	0.445706	39.302	60.329	36.352	43.937	49.673	62.237	26.768	35.972	46.679	0.260308
XM_020480306.1	IFI44	Q8BV66	3.01021	1.58986	656.496	881.117	849.674	175.018	615.949	0	367.301	0.663859	101.277	312.761	226.015	104.441	140.123	131.749	107.073	205.882	185.048	0.422029
XM_020460532.1	IFIT5	Q13325	3.21329	1.68405	75.968	152.587	230.093	59.006	132.092	34.919	99.607	0.589787	32.499	42.866	41.094	44.658	51.156	17.782	13.384	42.86	27.507	0.371327
XM_020457037.1	IFM5	O88728	2.62034	1.38975	526.103	203.45	475.612	79.008	156.5	229.465	442.006	0.583258	55.173	165.112	101.154	98.679	129.744	106.692	37.791	156.133	185.881	0.428883
XM_020454369.1	IFM5	A6NNB3	5.05743	2.33841	2079.47	2839.32	3042.63	1935.2	1550.64	9774.7	1602.43	0.898377	319.704	713.634	411.727	830.488	971.226	674.102	527.493	921.493	432.612	0.364576
XM_020453716.1	IFM5	A6NNB3	5.29539	2.40474	4158.94	8078.15	5211.16	2037.21	4100.58	17529.1	3476.28	0.825636	1094.4	2035.33	401.453	1461.46	1706.69	645.004	1008.53	1750.38	723.52	0.468974
XM_020468166.1	IFT25	Q9Y547	8.18072	3.03223	209.761	221.401	181.247	150.015	216.803	713.336	277.654	0.690734	30.988	39.69	41.884	30.972	40.777	32.331	26.768	23.726	42.511	0.203017
XM_020504978.1	IGFR1	Q3U4N7	4.60939	2.20458	53.291	257.304	64.272	32.003	67.482	276.854	47.313	0.923236	37.034	22.227	28.449	20.168	14.086	24.248	21.257	25.257	30.008	0.265742
XM_020472237.1	IL12B	Q8CJE6	3.18611	1.6718	128.124	163.059	143.969	35.004	104.812	182.075	85.911	0.414704	29.476	63.505	36.352	14.406	11.862	41.222	38.578	49.748	55.014	0.458606
XM_020462303.1	IL17D	Q8TAD2	3.09081	1.62799	87.306	197.466	120.831	52.005	61.738	84.802	159.371	0.488606	19.651	101.607	18.176	19.448	9.638	38.797	19.683	58.933	31.675	0.818362
XM_020503069.1	IL18	P70380	6.9124	2.78919	1823.22	2320.22	1883.16	1298.13	1859.33	5906.23	2249.87	0.625108	458.015	293.709	314.524	398.317	460.405	303.912	363.734	383.445	249.231	0.205941
XM_020458092.1	IL1R2	Q29612	3.20203	1.67898	5572.84	5956.89	5562.09	2674.27	3750.25	9969.25	1784.21	0.534734	1304.51	851.756	1642.16	1182.71	1347.85	2345.62	2587.86	1567.46	1332.01	0.354196
XM_020458110.1	IL1R2	Q29612	3.21096	1.683	489.82	589.406	457.616	161.016	77.532	1077.49	112.058	0.832694	38.546	29.371	111.427	54.742	129.744	144.681	181.867	102.558	394.268	0.838883
XM_020458117.1	IL1R2	Q29612	3.38601	1.75959	327.681	580.43	430.621	166.017	78.968	862.987	109.568	0.779956	40.813	29.371	122.491	70.588	54.863	35.564	173.207	99.497	344.256	0.930209
XM_020458101.1	IL1R2	Q29612	3.64191	1.8647	5559.24	5937.44	5604.51	2619.27	3836.4	10173.8	1862.65	0.539427	1373.29	886.684	1640.59	1213.68	1472.41	9.699	2773.67	1649.35	1546.23	0.522989
XM_020486284.1	IL3RB	P32927	0.495398	-1.01334	843.58	192.978	583.588	435.045	268.491	37.413	268.939	0.717774	1212.3	322.286	532.637	640.333	665.03	758.163	1055.77	1004.92	634.33	0.371315
XM_020504667.1	IL8	Q9XSX5	2.46266	1.30022	937.689	1461.55	1267.44	326.033	449.399	1035.09	740.827	0.465724	620.512	205.596	218.903	99.399	121.589	613.482	418.845	567.897	380.098	0.577978
XM_020475139.1	IL8	P08317	4.786	2.25882	1246.09	2710.67	1669.78	1491.15	3328.14	7208.19	1134.27	0.802036	662.837	354.832	243.401	727.487	935.639	775.137	627.48	221.189	499.296	0.441919
XM_020475138.1	IL8	P08317	4.85797	2.28035	242.643	490.673	331.643	310.032	633.178	1154.81	339.909	0.633454	150.404	48.422	62.431	128.211	174.227	128.516	67.708	60.463	106.694	0.438207
XM_020486762.1	IL8	P08317	9.16621	3.19633	291.398	1389.74	215.953	378.039	1272.1	4511.98	404.653	1.26837	143.602	69.061	91.67	223.288	246.884	130.941	118.095	43.626	120.031	0.504298
XM_020486763.1	IL8	P08317	10.4151	3.38061	266.453	1261.09	452.474	1038.11	1148.62	4097.94	300.066	1.08975	72.557	73.824	67.172	212.484	233.539	130.132	115.733	45.156	106.694	0.558681
XM_020496644.1	INF2	Q6NTV6	0.31688	-1.65799	461.474	198.962	158.109	591.06	328.793	47.389	515.466	0.616438	1207.77	783.489	1202.78	747.655	842.223	1678.79	864.458	586.266	1423.7	0.347024
XM_020480062.1	INGR1	C8AW46	4.3899	2.13419	1681.49	2623.9	1942.3	1776.18	2717.93	4761.4	1313.57	0.481324	524.525	581.862	441.757	620.885	676.892	577.109	533.791	600.042	368.428	0.172035
XM_020483509.1	INK1B	F1QPR4	2.13756	1.09596	27.212	25.431	16.711	19.002	4.307	12.471	11.206	0.487353	6.802	11.113	5.532	11.525	8.155	4.041	0	15.307	7.502	0.5797
XM_020462210.1	INRA2	V5JFY4	0.258339	-1.95266	2.268	0	0	25.003	10.05	0	33.617	1.36168	36.278	46.041	50.577	0	30.397	61.429	33.854	43.626	50.846	0.448551
XM_020473497.1	ION3	P18520	2.47924	1.3099	627.016	314.15	1386.99	23.002	409.197	366.645	288.86	0.891114	397.551	30.165	204.678	7.923	4.448	216.618	209.422	397.222	303.412	0.78891
XM_020469358.1	IR3IP	Q3B8G7	8.0367	3.0066	1247.23	1358.33	1120.9	742.076	1493.21	4893.59	1670.91	0.782401	232.031	210.359	205.468	207.442	262.453	206.11	196.826	217.362	265.902	0.11438
XM_020494197.1	IRF2	P14316	2.10362	1.07287	46.488	92.749	150.396	20.002	57.431	0	97.117	0.772185	60.464	23.814	52.948	6.483	0	57.388	12.597	37.503	32.508	0.712946
XM_020483443.1	IRF6	Q08DD6	2.39856	1.26217	38.551	32.911	71.984	93.01	84.711	142.168	186.763	0.594573	34.767	23.814	36.352	52.581	60.053	25.057	49.6	32.91	33.342	0.323914
XM_020477678.1	IRG1	P54987	0.452559	-1.14382	52.157	0	12.854	41.004	37.33	0	0	1.09649	30.988	32.546	60.85	0	0	54.963	45.664	59.698	122.532	0.818707
XM_020496069.1	ISK1	P11706	7.27052	2.86206	45.354	89.757	39.849	26.003	37.33	187.064	97.117	0.757866	0	12.701	13.434	7.923	18.535	8.083	10.235	11.48	10.003	0.488906
XM_020478345.1	IST1	Q3ZBV1	2.03417	1.02444	0	137.628	50.132	95.01	192.394	0	0	1.12905	2.267	34.134	37.142	0	7.414	48.497	62.197	108.681	0	1.09156
XM_020491739.1	ITIH3	Q9GLY5	2.59901	1.37796	416.121	471.225	543.74	256.026	737.99	668.441	301.311	0.369053	158.718	74.618	203.097	137.574	147.537	295.829	158.248	239.558	264.235	0.374583
XR_002256918.1	ITPA	A5WVX0	3.94074	1.97847	21.543	56.846	14.14	26.003	57.431	82.308	0	0.791387	2.267	7.144	9.483	20.888	8.155	7.274	0	10.715	18.338	0.720439
XM_020479459.1	ITPR3	Q14573	0.440866	-1.18159	0	0	0	5.001	18.665	0	14.941	1.44994	17.383	8.732	10.273	10.804	0	12.932	23.619	13.011	15.837	0.519074
XM_020484809.1	JAK2	Q62689	0.178204	-2.4884	185.95	0	66.843	218.022	84.711	0	117.038	0.879378	675.685	457.234	305.041	423.527	335.851	927.093	592.839	562.54	572.648	0.353075
XM_020475713.1	JARD2	Q1LVC2	0.349173	-1.51798	74.834	11.968	25.709	38.004	0	0	31.127	1.0079	76.336	123.04	67.963	68.427	91.191	70.32	55.111	58.933	57.515	0.287095
XM_020480845.1	JIP2	Q9ERE9	2.32335	1.2162	179.147	373.988	230.093	195.02	584.362	386.598	156.881	0.51638	105.056	61.917	174.648	72.028	77.846	227.126	155.099	140.061	151.706	0.42265
XM_020453392.1	K1C13	Q8JFQ6	4.88992	2.28981	55.558	85.269	30.85	41.004	15.794	77.32	56.029	0.477511	0	7.144	11.854	12.245	8.155	8.891	14.171	16.838	15.837	0.49221
XM_020507002.1	K1C18	O57607	2.89834	1.53522	202815	217814	211202	162961	370507	408447	161612	0.402543	88734	34595	86860.9	46238.6	54125.4	159816	113043	69294.9	117105	0.465309
XM_020478970.1	K1C19	O93256	0.0886037	-3.49649	24.945	0	0	26.003	0	0	26.147	1.24769	10.581	23.814	22.127	184.393	177.934	33.139	140.927	189.044	336.754	0.889831
XM_020480313.1	K1C42	Q6IFU7	0.38198	-1.38843	179.147	97.237	221.095	24.002	188.087	79.814	153.146	0.518994	74.068	249.256	251.303	117.406	146.796	1172.81	148.013	410.998	601.822	0.991047
XM_020476135.1	KAZD1	Q8BJ66	2.83264	1.50215	20.409	23.935	32.136	47.005	10.05	62.355	125.754	0.854768	21.918	46.835	14.225	15.846	5.19	11.316	4.724	17.603	8.335	0.790618
XM_020491679.1	KCC2D	P15791	0.0357631	-4.80538	5.669	5.984	10.283	18.002	17.229	0	22.412	0.711182	854.054	18.258	23.708	4.322	6.673	1080.66	34.641	36.737	801.874	1.42186
XM_020460524.1	KCC2G	Q13555	0.271272	-1.88219	6.803	7.48	7.713	35.004	0	0	17.431	1.15146	98.254	76.206	11.854	66.266	4.448	24.248	9.448	52.044	10.003	0.887037
XM_020495918.1	KCNS3	Q9BQ31	2.54129	1.34556	14.74	4.488	5.142	8.001	2.872	0	4.98	0.809402	0	2.381	1.581	2.881	3.707	6.466	0	0	3.334	0.952682
XM_020465977.1	KDM6B	O15054	0.309075	-1.69397	45.354	0	16.711	16.002	0	0	13.696	1.2367	35.523	57.154	49.787	27.371	59.311	21.823	22.044	42.86	65.85	0.392695
XM_020481547.1	KI16B	Q96L93	0.395595	-1.3379	0	0	8.998	9.001	17.229	0	7.471	1.06702	15.116	14.289	6.322	15.846	5.931	22.632	28.343	6.123	24.173	0.54087
XM_020490579.1	KI21A	Q7Z4S6	0.460343	-1.11922	12.472	0	5.142	11.001	12.922	0	8.716	0.773879	9.07	28.577	17.386	22.329	20.018	0	14.959	13.011	15.004	0.521859
XM_020468297.1	KISHA	Q5ZII6	5.08301	2.34568	1885.58	2700.2	1501.39	1727.18	2392.01	4993.35	3470.06	0.458848	764.87	525.501	482.85	417.765	504.148	515.68	577.88	410.233	523.468	0.199092
XM_020496300.1	KLF11	O14901	0.106915	-3.22546	0	19.447	0	10.001	0	0	16.186	1.31761	26.453	19.051	70.333	44.658	57.087	68.703	27.556	48.218	186.715	0.829552
XM_020494994.1	KMO	Q1RLY6	0.416449	-1.26379	14.74	11.968	8.998	0	0	0	0	1.28887	0	15.082	5.532	13.685	10.38	8.083	18.895	16.073	22.506	0.570108
XM_020485188.1	KSR1	Q8IVT5	0.455113	-1.1357	155.337	49.366	129.829	49.005	90.454	62.355	114.548	0.449712	569.873	90.494	6.322	99.399	221.677	400.097	185.803	251.803	13.337	0.906634
XR_002255416.1	KV3AB	P01663	2.73298	1.45048	19.275	100.229	74.555	97.01	269.926	177.087	69.725	0.718469	23.43	4.763	43.464	26.651	33.363	82.444	54.324	19.899	91.69	0.689871
XR_002253590.1	LAC1	P01843	6.78803	2.76299	19.275	2.992	0	2	0	19.953	12.451	1.10345	0	3.175	0	2.881	0	1.617	0	3.061	0	1.24233
XM_020483761.1	LAMB3	Q13751	0.356153	-1.48943	3287.01	3787.76	3699.49	4622.47	3032.36	3022.95	3787.55	0.155192	7574.63	6731.49	10768.1	10922.4	12375.3	12991.4	9984.57	6572.91	13194.2	0.257594
XM_020485245.1	LAS1L	A2BE28	4.5941	2.19978	54.424	1163.85	122.117	686.07	119.17	753.243	941.286	0.816564	70.289	450.883	70.333	24.49	51.156	122.858	44.089	124.754	115.863	1.08418
XM_020491437.1	LAT2	Q9QXW9	0.410892	-1.28317	395.711	260.296	377.918	294.03	443.656	57.366	453.212	0.424794	851.787	616.789	1022.6	236.253	242.436	985.289	839.264	679.64	1667.1	0.548687
XM_020487116.1	LBH	Q53QV2	6.68637	2.74122	3407.2	4016.64	3347.28	4507.46	7109.98	12633	5768.49	0.564816	990.098	334.193	620.356	1287.87	1543.58	1366.8	672.356	359.719	668.506	0.509776
XM_020487117.1	LBH	Q53QV2	7.60174	2.92633	238.107	282.735	227.522	303.031	406.325	867.976	164.351	0.669158	48.371	0	11.064	106.602	26.69	108.309	81.879	19.899	18.338	0.893909
XM_020489236.1	LCE	P31579	5.83418	2.54453	37694.6	69374.9	171333	52424.4	35850	319400	89241.6	0.930486	37301.8	12008.7	16724.3	11890.5	14357.8	16496.1	25710.9	12248.8	24122.9	0.450138
XM_020470319.1	LEC	P30617	3.20059	1.67834	12533.5	23938.3	31382.7	11161.1	28843.4	25383.3	19633.8	0.355948	8615.37	2329.03	5508.92	587.752	738.428	14299.2	8154.88	10005.6	11172.9	0.709966
XM_020502553.1	LECT2	O88803	4.43631	2.14936	12683.2	13985.7	11624.2	13043.3	12255.8	30214.5	7278.78	0.504184	3969.46	2102.01	2762.76	3569.73	4607.02	3272.71	3102.76	3163.23	2746.54	0.225217
XM_020472915.1	LEG	P08520	4.6411	2.21447	7715.81	7916.59	6985.06	4645.48	5262.13	16628.7	11656.5	0.480138	2033.86	2323.48	1278.64	1821.6	2549.65	1038.63	1485.64	1962.38	2352.27	0.275439
XM_020470779.1	LEPB	B9X0L5	3.10249	1.63343	119.054	101.725	33.421	252.026	139.271	566.18	180.538	0.88243	63.487	26.989	26.869	143.337	160.141	50.113	57.473	35.207	13.337	0.816491
XM_020466907.1	LFG1	Q7Z429	2.19219	1.13237	1785.8	1738.3	1880.59	1400.14	923.206	2716.17	499.28	0.458172	520.746	592.181	587.955	599.997	674.668	826.058	1003.81	879.399	733.523	0.225503
XR_002253968.1	LGMN	Q9R0J8	3.733	1.90034	156.47	1141.41	658.144	408.042	402.018	399.069	1185.32	0.639914	201.043	161.143	186.502	120.287	125.296	210.152	100.775	143.122	250.065	0.294335
XM_020484495.1	LOC106568262	A0A1S3LTL3	2.00869	1.00626	586.197	646.252	712.132	298.03	186.651	1017.63	115.793	0.635554	274.355	14.289	128.813	53.301	260.229	244.908	444.039	512.026	348.423	0.662696
XR_002251495.1	LPHN	B4GD14	2.29617	1.19923	126.99	106.213	0	0	114.862	97.273	92.136	0.69901	12.849	0	91.67	5.762	8.155	23.44	101.562	0	57.515	1.19512
XM_020492552.1	LPXN	Q9N261	2.92839	1.55011	3104.46	2517.69	3702.06	1621.17	2272.84	3549.22	1870.12	0.304639	1199.45	712.046	796.584	691.473	744.359	783.22	1251.02	1010.27	994.423	0.2335
XM_020484230.1	LR75A	Q8NAA5	12.6263	3.65836	187.084	142.116	21.852	114.012	83.275	815.598	188.008	1.2104	22.674	14.289	13.434	15.846	23.725	20.207	12.597	25.257	10.003	0.313752
XM_020499306.1	LRC66	Q6TXF5	5.19484	2.37708	58.96	110.701	74.555	23.002	43.073	279.349	49.803	0.956196	16.628	28.577	12.644	20.888	14.828	19.399	3.149	32.145	10.003	0.510956
XM_020509414.1	LRGUK	Q96M69	0.44228	-1.17697	0	0	15.425	7.001	11.486	0	17.431	1.03552	20.407	0	20.547	0	8.155	17.782	36.216	15.307	30.841	0.751682
XM_020476265.1	LSM5	Q5R628	6.51096	2.70287	2181.51	4511.8	2492.46	2174.22	2857.2	9233.47	3395.35	0.65659	581.966	608.057	573.73	586.311	775.498	497.898	454.273	553.355	670.173	0.158517
XM_020491372.1	LT4R1	Q15722	8.28476	3.05046	2762.04	6646.52	3456.54	999.102	2002.91	6796.65	1221.43	0.707308	443.655	599.325	430.693	265.065	222.418	328.16	489.702	580.143	347.59	0.320575
XM_020507017.1	LTOR5	Q66X52	7.80425	2.96426	2138.43	1925.29	1920.44	1530.16	2466.67	5983.55	3382.9	0.555926	437.608	396.904	288.446	327.009	367.731	352.408	331.454	357.423	328.418	0.123169
XM_020479422.1	LYAM3	P16109	0.404375	-1.30624	20.409	0	20.567	23.002	2.872	0	11.206	0.920434	23.43	17.464	14.225	23.769	22.242	17.782	54.324	38.268	36.676	0.470934
XM_020455193.1	LYRM2	B5XFA7	3.69434	1.88532	111.117	212.425	97.693	108.011	127.784	314.267	175.557	0.477349	50.639	49.216	62.431	29.532	35.587	53.346	37.791	49.748	30.841	0.254875
XM_020508561.1	LYRM9	B3DFV0	7.56816	2.91994	241.509	224.393	327.786	173.018	172.293	892.918	412.124	0.729793	89.184	26.989	33.191	48.259	56.346	42.839	29.13	45.922	43.345	0.405809
XM_020457770.1	LYSC2	P11941	3.03927	1.60372	12068.6	2893.17	11089.5	10094	7487.59	14019.8	15617.1	0.406226	6205.12	1228.82	1218.58	5791.81	6910.53	2021.5	2909.87	1386.07	3323.36	0.661898
XM_020459519.1	M3K12	Q60700	7.54931	2.91634	30.614	73.302	19.282	11.001	14.358	281.843	24.902	1.50442	6.802	9.526	7.903	5.762	8.155	9.699	10.235	6.123	13.337	0.276136
XM_020456699.1	M3K19	Q56UN5	6.32413	2.66087	7.937	186.994	91.266	18.002	50.252	665.947	153.146	1.36976	2.267	49.216	36.352	33.133	37.07	30.714	21.257	16.073	12.503	0.550851
XM_020479843.1	M4A15	Q3UPL6	3.23903	1.69556	495.49	559.487	465.328	347.036	327.358	573.662	814.287	0.32025	219.938	221.473	101.154	175.749	194.987	121.241	108.648	143.888	135.035	0.294238
XM_020500155.1	MA7D1	A2AJI0	0.324884	-1.622	44.22	46.375	60.416	12.001	0	0	28.637	0.878781	95.231	119.865	86.929	18.007	0	126.091	140.927	59.698	111.695	0.581354
XM_020500156.1	MA7D1	A2AJI0	0.378003	-1.40353	295.933	158.571	100.264	386.039	252.697	24.942	385.977	0.610596	1028.64	228.617	465.464	57.623	58.57	1021.66	792.813	701.835	1101.95	0.690901
XM_020500153.1	MA7D1	A2AJI0	0.427033	-1.22758	35.149	110.701	51.417	11.001	57.431	32.424	21.166	0.720981	157.962	105.577	79.816	1.441	1.483	244.099	128.33	111.743	130.867	0.705722
XR_002257566.1	MAG	P07722	2.14583	1.10154	410.451	191.482	204.384	309.032	301.514	289.325	225.361	0.27613	98.254	94.463	112.217	136.134	146.055	127.708	188.165	139.296	115.03	0.222745
XM_020508808.1	MAG	P20917	2.95694	1.5641	581.662	1235.66	1906.3	403.041	636.05	917.859	404.653	0.62697	413.423	197.658	219.693	118.847	297.299	103.459	370.819	407.937	516.8	0.487878
XM_020508797.1	MAG	P20917	3.2325	1.69265	515.899	363.517	674.854	235.024	192.394	314.267	291.35	0.459829	125.463	26.989	36.352	123.169	176.452	75.17	174.781	133.173	157.541	0.490653
XM_020508809.1	MAG	P20917	3.45657	1.78934	1327.73	1525.87	1560.52	895.092	904.541	1873.13	943.776	0.299322	468.596	281.008	350.876	309.722	349.196	293.404	531.429	368.904	405.938	0.222556
XM_020483687.1	MANBL	Q9NQG1	6.35307	2.66745	1743.85	2251.41	1926.87	1038.11	1991.42	4741.44	2284.73	0.508947	363.54	384.997	389.599	328.45	414.439	314.419	264.534	355.127	418.441	0.139508
XM_020502414.1	MASY	P95329	4.95957	2.31022	17.008	375.484	42.419	13.001	137.835	147.157	23.657	1.21044	15.872	17.464	8.693	12.965	51.898	16.166	46.451	9.95	16.671	0.728417
XM_020455538.1	MECR	Q9DCS3	3.01785	1.59352	2.268	95.741	0	67.007	0	14.965	100.852	1.15081	46.86	0	7.903	20.888	0	8.891	12.597	0	22.506	1.14339
XM_020479888.1	MET	Q2IBG7	0.487141	-1.03759	29.48	0	15.425	10.001	25.844	0	38.598	0.873203	59.708	0	43.464	18.007	13.345	74.361	30.705	23.726	51.68	0.687943
XM_020498488.1	MFN1	Q8R4Z9	4.21879	2.07683	1936.61	2701.69	2014.28	1127.12	1654.02	7240.61	2597.25	0.744827	969.692	869.22	370.633	150.539	786.619	0	824.306	1056.96	845.218	0.581748
XM_020492914.1	MGN2	Q0VC92	6.13219	2.6164	52.157	77.79	60.416	16.002	84.711	64.849	130.734	0.50229	3.779	0	8.693	18.007	42.259	6.466	22.832	0	0	1.24982
XM_020484709.1	MGP	Q800Y2	2.06966	1.04939	17.008	20.943	26.994	3	5.743	19.953	3.735	0.69202	6.802	8.732	9.483	4.322	3.707	0.808	5.511	6.123	15.004	0.604146
XM_020484707.1	MGP	Q800Y2	2.76929	1.46952	1904.86	2073.39	2456.47	258.026	663.33	1843.2	846.659	0.580566	280.402	790.633	621.936	495.556	613.133	282.088	205.486	819.701	555.143	0.429784
XM_020493668.1	MGP	Q800Y2	3.08204	1.62388	659.897	339.581	476.897	208.021	206.752	758.232	1072.02	0.59975	210.868	344.513	131.974	163.505	159.4	111.542	51.962	184.452	194.217	0.466566
XM_020493667.1	MGP	Q800Y2	3.30655	1.72533	1577.18	1299.98	1192.88	524.054	684.866	1723.48	1997.12	0.417981	439.12	862.076	227.596	284.512	377.369	286.938	220.445	417.887	383.432	0.500619
XM_020464167.1	MIA	Q28038	4.88975	2.28976	131.526	113.692	123.402	28.003	74.66	266.878	186.763	0.583811	40.057	31.752	17.386	26.651	36.328	15.357	18.108	27.553	30.008	0.319579
XM_020459453.1	MIC10	Q5TGZ0	8.74462	3.1284	1858.37	2424.94	1874.17	1639.17	2334.58	8230.81	2907.28	0.766625	424.76	321.492	309.783	316.205	412.215	328.16	306.261	348.239	360.093	0.126554
XM_020492447.1	MIC13	Q1LUK1	7.4276	2.8929	1156.52	1138.42	1519.39	755.077	1183.08	3075.33	1385.78	0.514966	183.659	185.751	167.536	200.239	252.074	155.189	222.807	198.994	201.719	0.146812
XM_020465394.1	MIC26	Q9BUR5	2.05774	1.04106	2.268	2.992	119.546	0	285.72	129.698	113.303	1.1113	58.952	65.886	57.689	47.539	17.052	66.279	55.898	1.531	37.51	0.498688
XM_020465392.1	MIC26	Q148H0	3.39733	1.7644	1115.7	1753.26	1025.78	1110.11	2465.23	1923.02	905.178	0.397057	473.131	450.089	581.633	377.429	403.318	459.909	366.096	377.322	408.439	0.156764
XM_020474623.1	MLE3	P82160	0.237601	-2.07339	97.511	31.415	12.854	21.002	0	0	22.412	1.2635	47.615	519.945	33.191	84.994	126.778	49.305	25.194	45.922	69.185	1.40352
XM_020474621.1	MLE3	P82160	0.284545	-1.81327	51.023	32.911	8.998	0	15.794	0	52.294	0.97977	24.186	292.915	67.963	90.756	68.95	43.647	14.959	37.503	86.689	1.03704
XM_020460426.1	MLIP	Q5VWP3	2.35653	1.23667	56.692	47.871	149.111	70.007	124.913	82.308	0	0.653811	59.708	0	26.869	0	52.639	33.139	46.451	0	70.852	0.851721
XM_020492384.1	MLKL	Q8NB16	2.16616	1.11514	115.652	137.628	132.4	94.01	149.321	194.546	102.097	0.255482	23.43	39.69	75.075	60.504	63.018	74.361	88.178	35.972	89.19	0.384441
XM_020470897.1	MLRS	P02609	0.316906	-1.65787	718.857	124.164	34.707	248.025	35.894	154.639	312.517	1.02118	34.767	3118.87	52.157	1357.02	1742.28	2.425	71.645	86.486	142.537	1.50657
XM_020453986.1	MMP17	Q9ULZ9	2.5552	1.35344	799.36	984.338	1695.49	724.074	690.61	1062.52	585.191	0.400868	435.341	365.152	286.075	253.54	237.987	313.611	540.877	425.54	433.445	0.276233
XM_020475709.1	MMP25	Q9NPA2	2.65276	1.40749	951.295	1011.26	1879.31	757.077	700.66	1414.2	778.179	0.40196	407.376	384.203	322.427	227.61	266.902	324.119	633.778	511.26	553.476	0.339379
XM_020485565.1	MMP28	Q9H239	3.60936	1.85174	0	0	15.425	32.003	14.358	0	65.99	1.32136	10.581	0	0	1.441	0	0	6.298	22.195	5.001	1.46832
XM_020475843.1	MOT4	P57788	0.448066	-1.15822	0	0	20.567	22.002	14.358	0	16.186	0.96662	33.255	7.144	3.951	19.448	17.793	21.823	47.238	19.134	40.01	0.616359
XM_020490706.1	MRT4	Q9UKD2	5.26422	2.39622	2139.56	3470.61	2405.05	1899.19	2525.53	4718.99	3239.72	0.334865	518.479	615.995	550.023	499.877	687.272	535.079	440.889	598.512	535.972	0.129746
XM_020482219.1	MSTN1	Q05AX4	2.18528	1.12782	594.134	727.034	365.064	104.011	295.77	925.342	475.623	0.555006	117.149	377.059	184.131	189.435	248.367	196.411	136.203	306.909	295.91	0.375443
XR_002253595.1	MTLN	Q8BT35	7.77947	2.95967	1292.58	1102.52	944.796	463.047	824.137	2776.03	2018.29	0.589105	248.658	155.586	178.599	148.379	161.624	162.464	133.054	212.005	156.707	0.207277
XM_020471618.1	MUC2	Q02817	0.495977	-1.01166	238.107	347.061	263.515	1612.16	195.266	229.465	1078.24	0.981797	1030.16	708.077	1649.28	468.185	541.959	2244.58	1538.39	860.265	1234.48	0.511935
XM_020475463.1	MUC5A	P98088	0.176869	-2.49925	130.392	134.636	73.27	584.06	120.605	14.965	260.223	1.00734	329.529	809.685	1902.16	502.758	570.132	1682.83	1602.16	1247.54	935.241	0.53426
XM_020466769.1	MUC5A	P98088	0.41617	-1.26476	6092.14	3680.05	1298.29	2887.3	2067.52	3182.58	352.36	0.662284	178.369	20732.7	6941.66	2298.43	2729.07	4495.63	2348.52	16461.4	4243.6	1.05281
XM_020501938.1	MUG1	P28665	3.20335	1.67958	70.298	47.871	14.14	0	18.665	57.366	12.451	0.845137	4.535	24.608	21.337	0	3.707	5.658	7.086	9.184	12.503	0.838598
XM_020458734.1	MYL6	Q64119	5.49089	2.45704	45.354	160.067	60.416	35.004	213.931	299.302	72.215	0.795722	0	0	27.659	38.175	15.569	31.523	29.13	22.961	42.511	0.66057
XM_020455930.1	NAV2	Q8IVL1	0.487465	-1.03663	396.845	169.043	222.381	263.027	353.202	0	290.105	0.542192	538.886	217.504	416.468	273.708	283.954	639.346	701.486	613.053	785.203	0.415243
XM_020490260.1	NBL1	Q6NZ13	2.40361	1.2652	339.019	318.638	228.808	54.006	111.991	182.075	377.261	0.527826	99.766	184.164	75.075	71.308	83.777	71.128	63.771	123.988	89.19	0.395276
XM_020494382.1	NCF2	P19878	2.72922	1.44849	3314.22	2822.86	5153.32	364.037	302.949	6120.73	1787.94	0.788079	1378.58	493.749	477.318	888.11	1132.11	933.559	1554.13	1331.73	1169.47	0.362818
XM_020497433.1	NCOA7	Q5ZMS4	2.98014	1.57538	956.964	706.09	600.299	597.061	585.798	588.627	930.08	0.233368	225.228	226.235	186.502	167.826	220.194	278.047	175.568	508.199	154.206	0.454785
XM_020505004.1	NDRG1	Q66IG4	2.74105	1.45473	99.778	125.66	100.264	120.012	116.298	670.935	194.234	1.02225	142.846	41.278	19.757	23.049	47.449	201.261	68.495	34.441	90.857	0.82503
XM_020509367.1	NDUA1	O35683	10.3493	3.37146	6622.78	8571.82	6312.78	4321.44	7982.93	28211.7	9381.73	0.795533	1114.05	950.189	934.88	904.677	1125.43	927.093	798.325	947.516	1168.63	0.124194
XM_020464381.1	NDUA2	O43678	4.07543	2.02695	1425.24	3141.5	1475.68	964.099	1418.55	5177.93	1794.17	0.673868	375.633	542.171	584.004	479.709	544.183	601.357	452.699	525.037	752.694	0.195928
XM_020476444.1	NDUA3	Q9CQ91	2.7607	1.46503	510.23	1445.09	718.559	436.045	485.293	1623.71	691.023	0.575177	275.111	295.297	329.539	256.421	336.593	322.502	255.873	317.624	363.427	0.122536
XM_020495215.1	NDUA4	Q62425	3.58959	1.84382	96.377	164.555	62.986	21.002	81.839	221.982	114.548	0.611084	3.779	48.422	27.659	41.056	30.397	24.248	25.981	16.838	55.014	0.520722
XM_020491078.1	NDUA5	P23935	7.82418	2.96794	2432.09	2646.34	2318.93	1462.15	2623.17	9203.54	3203.61	0.76362	470.864	437.388	511.3	447.297	512.303	344.326	351.137	401.814	449.283	0.139894
XM_020452466.1	NDUA5	P23935	8.86891	3.14876	1998.97	2092.84	1611.94	1065.11	1788.98	5759.07	2495.15	0.643327	285.693	306.41	231.547	256.421	340.3	242.483	202.337	296.96	275.071	0.155902
XM_020491079.1	NDUA5	P0CC00	9.71717	3.28054	100.912	19.447	35.992	36.004	80.404	271.866	88.401	0.948002	29.476	14.289	4.742	13.685	4.448	4.041	2.362	10.715	0	0.975831
XR_002256658.1	NDUB1	Q0MQC6	8.74002	3.12764	4285.93	6103.49	4528.59	3200.33	5415.76	17030.3	6241.62	0.700721	837.427	784.283	793.423	618.724	888.931	751.697	590.477	681.936	938.576	0.153858
XM_020502416.1	NDUC1	Q02376	5.94892	2.57263	2977.47	4866.34	3169.89	2208.23	3309.47	10101.4	3608.26	0.618485	698.359	711.252	700.172	702.277	808.86	733.106	671.569	684.232	826.047	0.0751767
XM_020500535.1	NDUS5	Q02379	6.29948	2.65523	2385.61	3240.24	2425.62	1516.15	2498.26	6891.43	3060.42	0.553981	476.91	472.316	501.817	450.898	609.426	455.059	401.524	536.517	589.319	0.135672
XM_020481790.1	NEC2	Q5REC2	0.214589	-2.22035	56.692	0	7.713	7.001	17.229	0	54.784	1.20912	18.895	311.967	44.255	51.14	38.552	92.952	66.133	164.552	70.852	0.957122
XM_020456146.1	NEDD1	Q3B7M6	4.43792	2.14988	72.566	185.498	0	55.006	167.986	74.826	0	0.925016	13.604	23.02	40.303	15.846	3.707	30.714	6.298	27.553	0	0.756158
XM_020474682.1	NEDD8	Q4PLJ0	7.78871	2.96138	1703.03	2206.53	1626.08	1061.11	1972.76	5524.62	2451.58	0.619235	297.785	267.513	323.217	272.988	346.972	328.16	270.832	267.876	355.925	0.117834
XM_020475114.1	NENF	Q1JQA5	4.92122	2.29901	789.155	1102.52	785.402	564.058	885.876	1633.69	816.777	0.367051	194.241	143.679	150.15	165.665	183.124	215.81	182.654	247.211	235.894	0.189584
XM_020463117.1	NEUL3	Q96EH8	7.57829	2.92187	171.21	870.645	411.34	1451.15	323.05	1633.69	253.998	0.82157	229.763	35.721	115.378	101.56	113.433	61.429	59.048	114.804	36.676	0.620831
XM_020493656.1	NFIX	Q14938	0.317295	-1.6561	70.298	8.976	16.711	38.004	10.05	0	34.862	0.943685	56.685	110.339	60.85	105.161	83.777	62.237	88.965	81.894	75.019	0.236363
XM_020467354.1	NICA	Q92542	4.43474	2.14885	19.275	257.304	278.94	175.018	1.436	12.471	100.852	0.975565	27.209	1.588	1.581	2.161	0.741	66.279	61.41	29.084	55.014	1.01525
XM_020463607.1	NMNA2	Q6PC93	7.83469	2.96988	157.604	335.094	173.534	186.019	262.748	1608.75	277.654	1.22272	36.278	31.752	57.689	54.742	77.105	79.211	45.664	45.922	64.183	0.30482
XM_020497590.1	NMU	P48645	3.36434	1.75032	3.402	40.391	26.994	29.003	159.371	17.459	236.566	1.21055	19.651	61.123	70.333	0	14.828	21.015	0	0	9.169	1.20772
XM_020488027.1	NPC2	Q9DGJ3	6.26323	2.64691	5873.31	7602.44	7656.06	4716.48	6417.93	20242.8	7247.65	0.617119	1471.54	1150.23	1351.35	1178.38	1472.41	1240.7	1423.44	1350.86	1627.92	0.113716
XM_020465726.1	NPDC1	Q9NQX5	2.11594	1.0813	75.968	55.35	28.28	28.003	44.509	62.355	70.97	0.3707	10.581	33.34	15.805	33.133	48.191	25.057	11.022	29.084	15.837	0.508875
XM_020493290.1	NR1D1	Q3UV55	0.398163	-1.32857	44.22	11.968	26.994	10.001	0	0	9.961	1.07547	50.639	19.051	31.61	38.175	28.173	19.399	29.13	72.709	44.178	0.459662
XM_020498836.1	NR2CA	Q1ED21	5.7881	2.53309	352.625	547.519	397.2	367.038	439.348	925.342	535.387	0.390697	102.033	49.216	116.959	86.434	110.468	84.869	99.987	64.29	77.52	0.250087
XM_020457104.1	NRG4	Q8WWG1	10.6236	3.40921	80.503	76.294	44.99	17.002	60.303	57.366	13.696	0.529809	6.046	2.381	3.161	2.161	14.086	0	0	14.542	0	1.22748
XR_002253672.1	NRK2	Q9NPI5	4.84534	2.2766	30305.4	34010.5	35971.7	18835.9	29040.1	89004.9	33314.8	0.592728	8261.65	7142.69	5999.67	10108.5	11800.8	7943.74	4865.53	7684.21	7966.22	0.257058
XM_020500307.1	NTF2	P61972	8.77983	3.13419	5816.62	7407.96	5292.14	5064.52	7079.82	19135.4	10260.8	0.580188	1258.41	767.613	785.521	1204.32	1314.49	885.871	610.947	912.309	1055.27	0.250111
XM_020453493.1	NUD13	Q86X67	2.32107	1.21479	9.071	88.261	23.138	67.007	20.101	112.238	93.382	0.699483	0.756	69.855	20.547	28.811	11.862	10.508	8.66	52.044	25.84	0.880804
XM_020458007.1	NXNL2	Q9D531	3.42516	1.77617	21.543	52.358	32.136	4	21.537	84.802	47.313	0.703589	12.849	15.082	4.742	9.364	7.414	15.357	8.66	13.011	12.503	0.330259
XM_020498910.1	OAZ1	Q9YI98	3.58827	1.84329	4681.64	7289.78	5460.54	3537.36	8771.17	11695.2	4467.37	0.440413	1954.5	1728.12	2013.59	1412.48	1500.58	2420.79	1711.6	1628.69	2077.2	0.173799
XM_020479007.1	OGR1	Q15743	3.70582	1.88979	107.715	104.717	204.384	73.007	101.94	184.57	67.235	0.441586	28.72	0	33.191	0	31.139	36.372	67.708	59.698	35.843	0.699094
XM_020489716.1	OLM2A	A4IIT5	0.421814	-1.24532	40.818	17.951	28.28	25.003	0	0	61.009	0.882593	49.883	65.092	23.708	68.427	73.398	66.279	39.365	78.832	62.516	0.301896
XM_020504444.1	OSTC	Q7ZWJ3	8.68748	3.11894	5279.18	4950.11	4983.64	2928.3	5013.74	14067.2	6763.31	0.574395	768.649	817.623	638.532	689.312	808.86	650.662	664.483	753.88	717.685	0.0931521
XM_020479966.1	OTOR	Q9JIE3	4.46113	2.15741	581.662	800.335	518.031	247.025	327.358	1474.06	1088.21	0.60804	157.962	272.276	109.056	136.134	212.039	92.952	84.241	222.72	164.209	0.396118
XM_020482043.1	OXGR1	Q6Y1R5	3.15566	1.65794	64.629	77.79	84.839	22.002	67.482	107.25	18.676	0.513282	12.849	16.67	15.805	7.923	5.931	43.647	19.683	33.676	24.173	0.607925
XM_020470855.1	P2RX1	P51576	2.66296	1.41303	2503.53	2570.05	2627.43	1666.17	3332.44	4105.43	3147.58	0.269737	1139.75	602.501	1014.7	687.871	769.567	1758	1206.93	1083.75	1370.35	0.337698
XM_020458890.1	P2RY1	P49650	4.19597	2.069	41.952	115.188	8.998	19.002	18.665	139.674	94.627	0.847033	28.72	2.381	7.903	16.567	14.828	13.741	15.746	26.022	8.335	0.565067
XM_020471065.1	P2RY2	P41231	3.43297	1.77946	80.503	212.425	71.984	110.011	245.518	189.558	78.44	0.514597	51.394	56.36	56.109	37.455	55.605	33.139	37.791	20.665	21.672	0.349907
XM_020458342.1	P85A	Q5R685	2.28408	1.19161	48.755	25.431	37.278	86.009	0	0	0	1.14318	12.849	38.103	7.112	0	38.552	0	0	14.542	0	1.27773
XM_020492120.1	PA2V	P0DP54	3.18403	1.67086	157.604	107.709	89.981	8.001	28.716	104.756	95.872	0.598718	7.558	35.721	26.079	22.329	21.5	22.632	0	35.972	67.517	0.725323
XM_020491267.1	PAI1	P05121	2.0986	1.06943	404.782	683.651	699.278	1232.13	183.78	977.72	450.721	0.539988	223.717	324.668	150.94	392.555	444.095	252.182	247.213	489.065	313.414	0.34897
XM_020465068.1	PANX3	Q8CEG0	0.388473	-1.36411	38.551	0	44.99	0	18.665	0	12.451	1.15183	0	39.69	41.094	45.378	43.742	30.714	22.044	64.29	92.524	0.613868
XM_020462547.1	PAPP2	Q9BXP8	0.182335	-2.45534	106.581	46.375	0	58.006	25.844	0	27.392	0.986724	31.744	446.12	97.993	97.238	117.14	192.37	73.219	782.963	24.173	1.21158
XM_020456962.1	PARVG	Q9ERD8	2.8526	1.51228	836.777	722.546	1070.77	635.065	551.339	950.284	684.798	0.235841	367.319	214.328	222.064	269.386	267.643	227.126	333.816	258.692	296.743	0.190089
XM_020487664.1	PAX9	P55771	0.379002	-1.39972	236.973	83.773	75.841	143.015	60.303	0	126.999	0.72128	185.927	220.679	252.094	124.609	146.055	491.432	323.581	358.954	362.594	0.436767
XM_020484808.1	PD1L1	Q9NZQ7	3.47209	1.7958	161.006	248.328	97.693	129.013	134.963	361.657	135.714	0.510719	57.441	41.278	48.206	34.574	53.38	52.538	66.921	61.994	53.347	0.190279
XM_020508812.1	PDCD6	P12815	3.38915	1.76092	7.937	80.782	14.14	6.001	93.326	0	41.088	1.09996	0	0	25.288	0	15.569	11.316	9.448	20.665	10.003	0.899044
XM_020502902.1	PDIP2	Q9Y2S7	0.416007	-1.26532	107.715	52.358	73.27	0	7.179	0	36.108	1.04004	74.824	153.205	125.652	72.028	76.364	71.128	78.73	116.335	86.689	0.310683
XM_020496754.1	PEN2	Q8JHF0	7.4134	2.89014	3174.76	3730.91	3340.85	2015.21	3461.66	9946.8	3971.83	0.61276	724.057	630.284	546.071	473.227	593.115	509.214	518.045	590.858	555.977	0.131086
XM_020459928.1	PEX10	B1AUE5	2.88213	1.52713	346.956	185.498	248.089	312.032	529.802	546.226	358.585	0.373255	121.684	145.267	96.412	110.203	91.191	174.588	117.308	142.357	128.366	0.208005
XM_020473035.1	PGAM1	Q5ZLN1	2.17177	1.11887	2970.67	2915.61	4178.95	2761.28	4027.36	4980.88	2221.24	0.283783	1319.63	1066.88	1230.44	980.307	1077.99	2793.4	2031.24	1377.65	2363.94	0.411765
XM_020460643.1	PHAR2	P62025	2.16188	1.11229	103.18	13.464	60.416	0	8.615	172.099	12.451	1.2142	34.011	0	0	2.161	88.226	4.041	3.149	16.073	72.519	1.37878
XM_020460517.1	PHF5A	P83871	6.58237	2.71861	1476.27	1937.26	1343.28	1099.11	1507.57	4374.8	2163.96	0.560269	324.238	310.379	280.543	303.24	323.989	342.709	260.597	284.714	285.074	0.0866351
XM_020495686.1	PHF5A	P83871	6.76719	2.75856	530.639	928.987	590.016	402.041	715.018	1980.38	815.532	0.620035	104.3	115.896	154.101	151.26	139.382	138.215	118.883	122.458	88.356	0.173355
XM_020456736.1	PHLA2	B5XG43	4.32088	2.11132	1611.19	1285.02	1834.32	1159.12	2272.84	4302.47	1560.09	0.537791	377.9	326.255	294.768	538.773	579.77	636.922	455.848	548.763	414.274	0.257037
XM_020475487.1	PHP14	Q9DAK9	6.15609	2.62201	128.124	203.45	52.703	28.003	67.482	326.738	144.43	0.762398	30.232	30.165	14.225	22.329	21.5	21.015	7.086	14.542	37.51	0.428347
XM_020464503.1	PHS2	Q9CZL5	6.46284	2.69217	777.817	1609.65	829.107	684.07	1039.5	2446.79	1777.98	0.500896	258.484	199.246	205.468	113.805	178.676	225.509	152.737	195.932	293.409	0.264105
XM_020467561.1	PI15	O43692	4.08	2.02857	183.683	28.423	133.685	0	22.972	69.837	200.459	0.890609	12.093	55.567	22.127	10.084	11.862	18.59	10.235	28.318	32.508	0.664523
XM_020504781.1	PIEZ2	Q9H5I5	11.3797	3.50839	37.417	38.895	57.845	18.002	34.459	182.075	49.803	0.925827	4.535	0	0	0	10.38	0	11.022	13.011	8.335	1.04287
XM_020481773.1	PIGR	O70570	7.16127	2.84022	259.65	161.563	422.909	176.018	137.835	930.33	387.222	0.784944	102.789	36.515	34.772	22.329	57.087	32.331	59.835	51.279	47.512	0.476497
XM_020459262.1	PIM2	Q9YHZ5	3.22698	1.69019	1530.69	1513.9	1288.01	972.099	832.752	975.226	775.689	0.279588	513.944	274.658	335.071	272.988	358.834	286.13	366.883	457.685	276.738	0.248216
XM_020491069.1	PKHA5	Q9HAU0	10.6953	3.41891	7.937	29.919	26.994	6.001	21.537	94.779	11.206	1.0851	3.779	0	0.79	3.601	2.966	2.425	4.724	3.061	2.501	0.55506
XR_002253577.1	PKHO2	Q8TD55	0.292331	-1.77433	24.945	0	14.14	32.003	0	14.965	16.186	0.809661	71.801	68.268	44.255	41.776	40.777	0	66.133	56.637	60.015	0.441881
XM_020497486.1	PL8L1	Q08EJ0	3.4894	1.80298	3755.29	3714.45	5014.49	2370.24	3171.64	10904.6	2430.41	0.663614	1867.58	740.623	1021.81	1210.08	1346.37	864.047	1728.92	1194.73	1581.24	0.299703
XM_020509248.1	PL8L1	Q08EJ0	6.01792	2.58926	2212.13	3434.71	4091.55	2049.21	1962.71	13146.8	2266.06	0.969858	1004.46	508.831	519.993	563.983	659.84	675.719	843.988	746.991	706.849	0.231115
XM_020493299.1	PLAK	P30998	0.0182005	-5.77988	12.472	0	0	0	8.615	0	7.471	1.30118	150.404	157.174	161.214	293.876	258.746	327.352	73.219	315.328	280.072	0.401557
XM_020495463.1	PLEC	Q9QXS1	2.48768	1.3148	23.811	70.31	65.557	5.001	4.307	9.977	9.961	1.06441	10.581	29.371	3.951	2.161	1.483	10.508	6.298	9.95	23.339	0.881425
XM_020495190.1	PLEK	Q6Q308	3.64041	1.8641	1140.65	1579.73	1523.24	1268.13	979.201	2037.75	1207.73	0.254581	496.561	277.833	339.023	371.667	391.456	342.709	438.527	431.663	349.257	0.171366
XM_020459413.1	PLP2	Q6P742	4.24549	2.08593	801.628	683.651	1191.6	705.072	492.472	1568.84	735.846	0.418234	355.982	152.411	158.052	173.589	220.194	175.396	240.127	266.345	129.2	0.342308
XM_020489221.1	PLP2	Q04941	5.08156	2.34527	293.666	192.978	276.369	162.017	160.807	591.121	232.831	0.548904	61.22	25.402	33.191	30.252	45.225	50.921	74.794	88.016	74.186	0.413844
XM_020473226.1	POSTN	Q15063	0.179036	-2.48168	204.092	342.573	174.819	60.006	370.431	0	156.881	0.725144	844.985	2027.39	1514.93	237.694	220.935	1197.87	760.534	1265.9	1328.68	0.565517
XM_020478672.1	POSTN	Q15063	0.180554	-2.4695	41.952	14.96	47.561	6.001	0	0	13.696	1.09576	7.558	264.338	74.285	66.266	79.329	90.527	35.429	218.128	48.346	0.871394
XR_002254906.1	POSTN	Q62009	0.194682	-2.36081	26.078	50.862	30.85	18.002	34.459	7.483	18.676	0.524584	117.905	250.843	245.772	30.252	31.139	139.024	110.222	177.564	128.366	0.579101
XM_020472392.1	POSTN	Q15063	0.320833	-1.64011	113.384	61.334	102.835	26.003	21.537	0	33.617	0.83863	18.895	419.131	162.004	90.756	131.968	164.08	27.556	303.083	120.031	0.805048
XM_020483508.1	PP4R1	Q8TF05	0.0471534	-4.4065	7.937	0	6.427	3	0	0	0	1.37922	0	133.36	0	37.455	0	15.357	131.479	84.955	70.852	1.04205
XM_020483331.1	PPB	P83456	3.27953	1.71349	154.203	173.531	0	105.011	0	0	174.312	0.972285	46.86	0	0	23.769	0	96.185	0	71.178	0	1.38852
XM_020461030.1	PPCEL	Q32N48	3.85992	1.94857	0	0	17.996	0	73.225	0	56.029	1.46876	0	0	0	4.322	0	21.015	0	14.542	9.169	1.43394
XM_020459774.1	PPDPF	B5DGK1	3.26147	1.70552	778.951	1302.98	912.66	440.045	1430.04	2980.55	1150.46	0.637184	440.632	346.1	388.809	177.19	180.159	658.745	429.08	408.702	516.8	0.384734
XM_020501704.1	PRDM1	Q60636	0.326012	-1.617	114.518	98.733	141.398	188.019	47.381	14.965	128.244	0.555459	468.596	408.811	200.727	113.085	152.727	481.733	331.454	473.758	260.901	0.45154
XM_020486402.1	PRELP	Q9GKN8	0.396129	-1.33596	664.432	342.573	429.336	285.029	89.018	117.227	667.367	0.632098	356.738	2325.07	600.599	681.389	768.084	873.747	514.896	1471.79	830.214	0.648886
XM_020467705.1	PROF2	Q9JJV2	8.80895	3.13897	2.268	77.79	0	174.018	22.972	87.296	49.803	1.03423	0.756	11.113	1.581	0	0	16.974	0	9.184	20.839	1.20881
XM_020455869.1	PSA4	P21670	6.66893	2.73746	159.872	254.312	33.421	55.006	254.133	124.709	95.872	0.635611	14.36	7.938	16.596	5.762	4.448	4.041	63.771	58.167	13.337	1.10705
XM_020457937.1	PSB7	P70195	2.13372	1.09337	44.22	20.943	59.13	31.003	37.33	89.791	79.686	0.494508	9.825	30.959	37.933	25.93	36.328	29.906	20.47	16.838	10.003	0.435848
XM_020486538.1	PSMG3	Q2NKS3	5.29833	2.40554	74.834	269.272	164.536	97.01	430.734	618.557	500.525	0.688323	78.603	65.886	26.079	61.944	58.57	48.497	65.346	68.117	50.013	0.260369
XM_020486567.1	PSMG3	Q2NKS3	7.11765	2.8314	734.731	825.766	737.841	518.053	928.949	2192.39	1316.06	0.545788	198.775	130.978	158.052	124.609	154.21	111.542	103.924	170.675	157.541	0.20861
XM_020486537.1	PSMG3	Q2NKS3	8.00149	3.00027	527.237	658.22	606.726	318.033	549.903	2317.1	847.904	0.809595	111.858	92.876	102.734	112.364	123.071	97.801	110.222	102.558	82.521	0.11585
XR_002256929.1	PSMG4	Q5JS54	3.67568	1.87801	57.826	53.854	52.703	43.004	50.252	147.157	65.99	0.534152	9.07	11.907	27.659	17.287	11.862	15.357	14.959	19.899	36.676	0.479648
XM_020486268.1	PT100	A1XQS1	4.55091	2.18615	625.882	767.424	509.033	439.045	630.307	1748.42	781.914	0.562674	178.369	151.617	147.779	132.532	192.021	229.55	144.076	195.932	182.547	0.18047
XM_020453938.1	PTG3L	Q9D9A7	2.32032	1.21433	36.283	14.96	0	8.001	10.05	22.448	16.186	0.752237	24.186	21.433	0	0	0	0	0	9.184	5.001	1.46324
XM_020458317.1	PTGES	Q95L14	2.08312	1.05875	647.425	712.074	542.454	290.03	360.38	820.586	241.547	0.432898	244.879	215.916	193.614	146.938	176.452	344.326	306.261	366.607	235.894	0.306633
XM_020471418.1	PTX3	P26022	0.173642	-2.52581	14.74	8.976	24.423	23.002	7.179	0	18.676	0.645295	42.325	150.824	19.757	76.35	104.536	69.512	78.73	127.815	48.346	0.525713
XM_020476007.1	PUM2	Q8TB72	2.52074	1.33385	129.258	59.838	46.276	151.015	111.991	32.424	110.813	0.493931	0	0	0	44.658	44.484	155.189	64.559	18.369	0	1.39764
XM_020500034.1	QCR7	P00129	6.83983	2.77396	6176.05	8377.34	6014.56	3512.36	6120.73	16865.7	7105.71	0.553286	1117.07	1261.36	1081.08	1055.22	1218.11	948.916	916.42	1225.34	1359.52	0.130094
XM_020470615.1	QCR8	Q9CQ69	9.3844	3.23026	2924.18	4205.13	3622.36	2287.23	3954.14	13261.6	3801.25	0.772981	513.188	524.707	484.431	498.437	604.236	462.334	496.788	489.065	592.653	0.0939336
XM_020504492.1	QORL1	O95825	5.02723	2.32976	49.889	414.379	30.85	55.006	228.289	177.087	126.999	0.877082	57.441	3.969	75.075	6.483	11.121	92.952	25.981	3.827	0	1.14537
XM_020452993.1	RAB28	Q99KL7	2.95788	1.56456	0	8.976	0	64.007	15.794	0	52.294	1.33124	12.849	0	0	14.406	3.707	16.974	13.384	0	0	1.08331
XM_020494198.1	RAB37	Q9JKM7	3.66749	1.87479	79.369	41.887	44.99	32.003	27.28	129.698	24.902	0.699017	14.36	0	15.015	14.406	5.19	16.166	22.044	16.073	30.008	0.584408
XM_020485305.1	RAB6A	Q1KME6	4.34159	2.11822	51.023	0	56.559	0	15.794	7.483	64.745	1.01575	0	3.969	3.161	4.322	3.707	5.658	7.086	9.184	20.839	0.929267
XM_020482545.1	RAB9A	P51151	0.17128	-2.54557	3.402	0	0	3	0	0	4.98	1.3014	34.011	22.227	2.371	0	0	0.808	0	26.022	0	1.45348
XM_020471721.1	RAC2	O88931	4.25562	2.08937	534.04	258.8	0	202.021	216.803	855.505	0	1.03584	136.8	0	61.64	0	0	0	155.099	139.296	131.701	1.01873
XM_020469527.1	RASD1	Q9Y272	3.46783	1.79403	18.141	23.935	61.701	9.001	2.872	24.942	7.471	0.934521	6.802	10.32	1.581	7.923	3.707	1.617	0	13.776	9.169	0.763332
XM_020457071.1	RASF9	Q8K342	2.06612	1.04693	7.937	22.439	12.854	5.001	12.922	0	2.49	0.841592	3.023	6.35	3.951	3.601	6.673	0	5.511	3.827	6.668	0.493789
XM_020461421.1	RBMS1	P29558	2.14268	1.09942	138.329	0	132.4	132.014	107.683	0	78.44	0.724753	129.998	21.433	107.476	60.504	0	12.932	0	16.838	4.168	1.24669
XM_020460750.1	RET4A	P24774	3.82634	1.93597	935.421	2632.88	934.513	210.021	402.018	1109.91	2317.11	0.752836	239.589	1189.92	165.955	154.861	193.504	253.799	144.864	382.68	145.037	1.05162
XM_020453485.1	RET4B	P24775	2.00268	1.00193	13521.1	29826.3	16836.7	3985.41	5382.73	20033.3	21379.4	0.575948	8482.35	17088.3	4555.07	4400.22	5012.56	6619.78	8157.24	7289.29	9634.15	0.49259
XR_002252233.1	REV1	Q4KWZ7	0.274494	-1.86516	0	31.415	1.285	0	38.766	2.494	26.147	1.19407	24.186	39.69	53.738	56.902	38.552	146.298	74.794	3.061	31.675	0.784164
XM_020457266.1	RFIP1	Q9D620	0.425518	-1.23271	109.983	110.701	106.691	89.009	44.509	169.604	100.852	0.353062	292.495	161.143	210.21	97.238	152.727	245.716	412.546	280.122	357.592	0.41441
XM_020492814.1	RGS2	Q3S853	5.0926	2.3484	507.962	516.104	426.765	509.052	620.256	848.022	723.395	0.248769	91.452	122.246	76.655	146.218	157.917	141.448	99.987	125.519	86.689	0.248712
XM_020472047.1	RGS3	P49796	2.17694	1.1223	97.511	55.35	73.27	0	0	82.308	0	0.97722	0	67.474	33.981	0	28.173	52.538	0	0	0	1.30414
XM_020492022.1	RGS4	Q7SZC6	3.32052	1.73141	2176.98	4535.73	2988.64	3122.32	5177.42	7924.02	2290.96	0.507434	1361.95	817.623	770.506	1915.24	2277.56	1254.44	1159.7	771.483	596.821	0.467805
XM_020463373.1	RGS5	Q864Z2	4.61487	2.20629	43.086	31.415	19.282	7.001	12.922	77.32	34.862	0.73065	9.07	16.67	0	7.203	4.448	0	10.235	15.307	0	0.919632
XM_020452473.1	RHG24	Q8N264	6.26271	2.64679	344.688	855.686	581.017	207.021	308.692	2439.31	522.936	1.0308	88.429	245.287	113.798	69.868	157.917	84.869	116.521	125.519	77.52	0.454302
XM_020505245.1	RL14	Q9CR57	8.58833	3.10238	67182.5	94185.2	68914.8	40549.1	83395.8	211235	78759.2	0.599545	11315.8	13501.9	9913.84	9650.37	11054.9	9712.25	8232.03	10533.6	12528.2	0.14942
XM_020468930.1	RL14	P50914	8.84259	3.14447	100041	149654	98410.5	60105.1	121807	323361	114472	0.622064	16492.3	21711.5	14321.1	13874.1	16365.5	13868.4	11635.5	15066.1	17391.2	0.183058
XM_020494309.1	RL21	A5JSS2	4.32872	2.11394	23244.9	60731.2	32332.6	15330.6	43858.7	129605	26647.3	0.827026	10875.2	14257.6	11711.7	9842.68	7931.43	13003.5	8285.57	12027.6	10601.1	0.189574
XM_020483342.1	RL22	P67985	5.79381	2.53451	10337.3	29063.4	14159.1	8981.92	14291.7	53457.8	16292	0.752694	3645.98	3783.29	3390.22	3143.32	3610.59	3640.48	2931.91	3819.91	4562.84	0.127916
XM_020490862.1	RL22	P67985	5.91864	2.56526	15069.9	34585	18836.8	12578.3	19205	60279.4	24168.4	0.628063	4751.72	5369.32	4293.49	3758.44	4515.83	4265.27	3594.82	4533.23	5045.47	0.127111
XM_020506111.1	RL22	P67985	6.28166	2.65115	14815.9	29364.1	18205.6	11708.2	18711.1	55395.8	22592.1	0.60614	3914.29	4408.02	3782.99	3322.67	4218.53	3693.82	3178.34	3939.31	4499.49	0.116167
XM_020459450.1	RL22	P67985	6.90259	2.78714	10579.9	18210.2	11467.4	6936.71	12152.4	38360.5	13059.7	0.662891	2479.03	2941.85	2177.17	1985.1	2399.89	2023.12	1777.73	2280.01	2568.16	0.153412
XM_020493551.1	RL23	P62832	2.87394	1.52303	21028.3	75544.2	24000.4	13952.4	20988.2	68383	20223.9	0.73405	11256.9	14480.7	12314.7	9131.04	10934.1	13061.7	10371.9	12624.6	15036.4	0.15797
XM_020493580.1	RL23	P62832	4.14041	2.04977	25175.9	83143.6	33118	19536	30467.2	109071	33143	0.718879	10752	13521.7	11752	9313.27	11249.9	11786.3	9652.33	11892.9	13688.5	0.130273
XM_020461710.1	RL24	Q9DFQ7	6.94337	2.79564	64701.7	130971	79059.5	42079.3	77332.5	272475	78259.9	0.73241	14090.4	19938.9	14429.4	12504.9	14543.9	15253.8	11965.4	16444.5	18759	0.173429
XM_020461150.1	RL24	Q9DFQ7	7.77538	2.95891	75364.3	117344	83223	47645.9	92558.9	262924	89819.3	0.643286	14438.8	17771.8	12565.2	12543	14606.9	13691.4	11223	13995.4	16304.2	0.141446
XM_020493804.1	RL27	Q90YU1	6.36016	2.66906	77242	154412	88340.4	53310.5	87571	287487	89611.4	0.66905	17872.4	22912.5	18349.1	15281.6	17943.9	18819.1	15585.4	20132.8	22500.8	0.14168
XM_020493805.1	RL27	Q90YU1	7.80227	2.96389	76475.5	118563	81269.2	46574.8	91067.1	254619	90402	0.6265	12847.1	17647.2	12743	12033.8	14429	13598.4	11129.3	14402.5	16238.4	0.14778
XM_020500679.1	RL28	Q3T0L7	3.76553	1.91285	20255	55127.4	24879.6	16587.7	20446.9	79547	22913.3	0.695249	8511.07	11205.4	9104.61	7083.27	8511.2	9587.77	7612.43	9104.72	11142.9	0.154588
XM_020456301.1	RL28	P41105	5.61699	2.4898	22698.4	26452.9	22667.4	9710.99	23335.7	193484	16504.9	1.46111	12175.2	16328.6	2837.83	8981.22	2494.79	3095.7	8713.86	3853.59	13588.5	0.651446
XM_020475121.1	RL29	Q8HXB8	2.82991	1.50076	26470.7	87547.7	30781.1	21687.2	29279.8	87391.2	27728.1	0.665365	14212.1	18456.8	16218.6	12447.2	14171	15712.9	13575.5	15909.5	20541.1	0.160876
XM_020472702.1	RL30	P58372	9.48792	3.24609	153741	206630	156317	90424.3	179451	566589	187023	0.714461	25687.4	30140.1	20769.7	19665.2	23579.3	20526.2	18405.6	23158.3	26778.6	0.164091
XM_020458297.1	RL31	Q9IA76	6.14055	2.61837	9142.18	10598.8	12161.5	5968.61	10718.1	30666	12445.9	0.614107	3146.4	1987.7	1755.17	1668.18	2056.63	2070.8	1513.19	2382.57	2619.84	0.24016
XM_020461298.1	RL31	Q9IA76	8.62269	3.10814	58543.8	74033.3	55910.1	33649.4	71915.3	203398	67421.4	0.691302	10547.9	11736.5	8396.54	8683.03	9761.19	8955.7	7512.44	8872.82	9760.85	0.134001
XM_020458305.1	RL31	Q9IA76	10.4267	3.38221	80917.9	116246	77576.1	41938.3	91362.9	306460	92178.8	0.756804	11660.5	16198.5	9566.12	9715.19	11077.9	9521.49	8978.4	10950	11803.9	0.197373
XM_020473928.1	RL32	Q3SZQ6	3.89717	1.96243	8553.72	22098.2	10110	6534.67	10096.4	26842.4	11205.8	0.562682	3462.32	3795.2	3279.59	3185.1	3520.88	3798.9	2869.72	3527.54	4047.71	0.102266
XM_020504443.1	RL34	Q7ZWJ7	3.72571	1.89752	23159.9	53499.8	25568.6	15442.6	27276.9	73478.6	24868.1	0.598512	8194.39	11505.5	9862.47	7138.74	8715.08	10236.8	8160.39	9031.25	11114.5	0.156031
XM_020491223.1	RL34	Q7ZWJ7	7.89488	2.98092	49900.5	68782.5	51441.9	29119	59378.1	166968	54908.3	0.655614	9207.16	11311	8267.72	7354.1	8053.76	8105.39	7024.31	8725.1	10202.6	0.157017
XM_020457255.1	RL35	Q8JHJ1	5.8468	2.54765	18673.3	39397.4	22487.4	12711.3	21957.4	77970.7	23547.1	0.7189	5136.42	6769.6	4976.28	4549.31	5467.04	5177.01	4085.31	5511.36	5989.88	0.147688
XM_020470090.1	RL35	Q5DVH6	8.05915	3.01063	40768.5	62880.9	45519.9	22830.3	46601.1	143705	51016.2	0.664247	7831.6	9188.33	6879.23	5829.26	7176.69	6509.05	6423.6	7684.21	8417.17	0.144662
XM_020489720.1	RL35	Q5DVH6	10.2915	3.36338	65547.5	79420.2	66513.6	37258.8	74736.6	250037	86842.3	0.746631	10801.9	11957.1	7569.13	7563.7	9543.96	8109.44	7697.45	9048.09	10207.6	0.172916
XM_020452246.1	RL35A	Q90YT3	6.61594	2.72595	43524.9	71968.8	46774.5	25800.6	53867.5	142927	45859	0.624415	9265.35	10830.7	8677.87	7789.87	9204.4	9017.13	7926.56	9637.41	11355.4	0.127934
XM_020493049.1	RL36	Q90YT2	7.284	2.86473	26663.5	34800.4	27662.6	13142.3	28685.4	83383	26971.1	0.653437	4562.01	5852.75	4358.3	4046.56	4655.95	4849.66	3521.6	5060.56	5686.47	0.156669
XM_020471663.1	RL36	Q90YT2	9.31522	3.21959	129946	142256	139177	68940.1	133157	485019	135970	0.785066	18956.2	21480.5	16003.6	17016.7	19745.5	18458.6	15120.9	20774.9	22827.6	0.1356
XM_020452951.1	RL36A	P61486	5.36774	2.42431	29830.3	91805.2	45627.9	30708.1	43370.6	155702	52476.7	0.7066	11779.9	12768.4	11303.1	10514.7	12668.9	11436.3	9971.97	12649.1	14579.6	0.115491
XM_020502636.1	RL36A	P61486	6.51037	2.70274	36417.9	98022.4	49745.1	31311.2	54281.1	189191	52368.3	0.760555	11123.9	12747.8	10361.1	9504.15	11424.9	10994.2	9109.88	11806.4	13910.3	0.13425
XM_020464833.1	RL36A	P61486	7.49893	2.90668	25023.9	48214.6	27149.7	18119.9	30745.8	111714	32344.9	0.767008	6251.98	6201.23	4798.47	5407.17	6095	5438.08	4226.24	5297.06	6574.2	0.136649
XM_020458291.1	RL37	P61928	4.30087	2.10463	18112	47293.1	23851.3	11809.2	20462.7	81754.3	19008.7	0.779638	6596.62	8090.49	7336.8	6303.93	7182.62	7452.31	6237.01	7617.63	9634.99	0.141805
XM_020490409.1	RL37	P61928	5.05038	2.33639	18834.3	43852.4	22554.3	12483.3	19943	71059.3	19361.1	0.697366	5577.81	7490.38	5459.13	4393.01	5621.25	5923.05	4989.92	6102.98	7416.91	0.173522
XM_020475008.1	RL37	Q90YT1	6.81923	2.76961	20777.7	41241.9	24584	13040.3	23869.8	85817.4	22812.5	0.745065	4844.68	6432.23	4458.66	4019.19	4471.35	4795.5	3803.46	5124.85	5819	0.17206
XM_020471350.1	RL37P	P61515	2.6181	1.38852	7562.74	19736.1	9003.2	5618.57	7557.94	22834.2	7654.79	0.601081	3815.28	5011.31	5391.17	2902.75	4218.53	4320.24	3931.79	4369.44	5310.54	0.181475
XM_020460798.1	RL38	P63174	6.23887	2.64128	26466.2	68784	34420.1	20715.1	31723.5	136277	37843.2	0.799287	8151.31	9388.37	7482.2	7371.39	8337.71	7057.87	6664.52	8637.85	10321	0.143568
XM_020495794.1	RL38	P63174	10.1882	3.34882	64358.1	87172.2	62166.3	39391	77829.3	258163	77004.9	0.772397	10453.5	11813.5	8349.12	8434.53	9382.34	8318.78	7351.83	9085.59	10868.6	0.154039
XM_020452930.1	RL39	P62893	9.56014	3.25703	94390.2	132579	94993.8	57961.9	108332	380869	114828	0.771393	16276.2	17929.8	12761.2	13365.6	16075.6	12953.4	11028.5	15093.7	16845.2	0.155156
XM_020480309.1	RL40	P0C276	7.17777	2.84354	43587.2	67849	49274.7	23440.4	50102.9	147586	47327	0.655831	9096.06	11745.2	7015.16	6873.67	8161.26	7542.83	6936.13	9750.69	9753.35	0.195607
XM_020466708.1	RL40	P0C276	7.7351	2.95142	12934.9	20117.6	14456	9073.93	14037.6	52145.9	16552.2	0.734093	2724.66	2683.07	2508.29	2320.76	2522.96	2537.18	2195	2632.84	3032.45	0.0936267
XM_020463139.1	RL40	P0C276	8.51423	3.08988	22873	36748.1	24207.3	17414.8	24793	89990.1	28975.7	0.713349	4185.62	4464.38	3692.11	3767.81	4463.93	3975.1	3651.51	4243.92	4552.84	0.0856073
XM_020504979.1	RLA1	P18660	5.98739	2.58193	19681.3	37458.7	22670	18065.8	36306.5	78856.1	35875.9	0.585763	4775.9	9131.18	7921.59	5268.16	6433.81	4751.05	4257.73	4915.14	5996.55	0.275761
XM_020500120.1	RLA1	P18660	8.16549	3.02954	88086.1	134561	89021.6	53721.5	95390.3	322461	118871	0.69135	16958.6	20766	13720.5	13230.2	16220.2	14051.1	12759	16249.4	18088.8	0.165911
XM_020473582.1	RLA2	Q6X9Z5	5.74952	2.52344	32110.5	89084	47020	29763	46484.8	158498	51671.1	0.702468	10868.4	12522.3	10585.6	9534.4	11165.4	11217.3	9715.31	12117.9	13938.6	0.123125
XM_020482908.1	RLA2	O01725	7.28284	2.8645	14260.4	23782.7	14916.2	9344.96	17467.7	56241.3	16386.6	0.725656	3118.43	3626.91	2659.23	2902.75	3292.53	2571.13	2479.22	2951.99	3302.52	0.127717
XM_020479609.1	RLA2	Q6X9Z5	7.84544	2.97185	49262.1	93347.5	56947.4	36507.7	61981.1	212425	71104.4	0.719154	11442.8	11788.1	9966.79	9960.81	11149.8	9763.98	8437.52	10565.8	12233.2	0.112111
XM_020479339.1	RLP24	Q7ZTZ2	6.93963	2.79486	13152.6	23878.4	15290.3	9093.93	14953.6	38123.6	16194.8	0.517039	2676.29	3150.63	2786.47	2420.16	2807.66	2440.19	2281.6	2724.68	2924.92	0.101279
XM_020478434.1	RLP24	Q7ZTZ2	7.37796	2.88322	6830.27	11088	7528.8	4535.46	8031.75	20532.1	8679.5	0.54213	1455.67	1482.04	993.36	1153.89	1496.87	1240.7	1103.01	1407.5	1382.02	0.141679
XR_002252731.1	RLP24	Q7ZTZ2	7.4544	2.89809	9714.77	16778.6	10928.8	6382.65	11392.9	28256.6	12267.8	0.52211	2082.99	2182.18	1624.78	1496.75	2044.76	1651.31	1584.05	2044.28	1798.8	0.139841
XM_020500824.1	RM33	Q4RGM4	7.67902	2.94092	1588.52	1449.58	1223.74	895.092	1715.76	3384.61	1961.01	0.458427	274.355	273.07	207.049	206.722	223.901	239.25	194.464	213.535	213.388	0.127869
XM_020487963.1	RM35	Q5R9N0	6.67513	2.7388	1410.5	2205.04	1658.21	1216.12	2027.32	4828.74	2538.73	0.536895	343.133	291.328	324.008	352.939	372.921	321.694	337.753	292.368	423.443	0.120647
XM_020499942.1	RM53	Q2HJF1	8.63018	3.10939	1071.48	1334.39	1084.91	696.071	1191.7	3501.83	1485.39	0.624405	240.344	140.504	141.457	170.707	163.848	160.847	127.543	189.809	209.221	0.210793
XM_020474288.1	RM55	Q7Z7F7	8.98379	3.16732	1479.67	2007.57	1714.77	1078.11	1857.9	6145.67	2253.61	0.724001	272.088	256.4	263.157	249.218	323.248	271.581	246.426	277.06	207.554	0.116947
XM_020490328.1	RN181	Q7ZW78	4.4752	2.16195	287.996	112.197	294.365	105.011	186.651	172.099	216.645	0.386184	34.011	42.072	108.266	2.161	88.967	42.03	25.981	39.033	12.503	0.778952
XM_020503469.1	RO52	P19474	5.49461	2.45802	40.818	7.48	3.856	30.003	54.56	82.308	36.108	0.742424	1.512	1.588	4.742	7.203	2.966	17.782	1.575	20.665	1.667	1.11861
XM_020469061.1	ROA2	Q5RBU8	4.21486	2.07548	534.04	574.446	1126.04	120.012	416.376	728.302	862.845	0.519017	25.697	107.164	135.135	38.895	42.259	158.422	293.664	298.49	230.893	0.720274
XM_020469062.1	ROA2	A7VJC2	6.91705	2.79016	1048.81	2185.59	1615.79	559.057	844.238	2870.8	1665.93	0.522828	492.026	180.988	275.802	17.287	19.276	185.095	318.857	248.742	267.569	0.661833
XM_020469060.1	ROA2	A7VJC2	7.65169	2.93578	114.518	354.541	368.92	5.001	327.358	523.779	413.369	0.595438	102.789	19.051	75.075	0	0	0	93.689	16.838	46.679	1.05829
XM_020465111.1	ROBO1	Q9Y6N7	0.278384	-1.84485	17.008	0	0	20.002	0	0	11.206	1.30233	65.755	8.732	3.161	0	0	88.91	23.619	0	32.508	1.31116
XM_020483350.1	ROMO1	A4QNF3	5.66062	2.50096	4553.52	9618.98	5599.36	3770.39	6584.48	20826.4	7641.1	0.696326	1583.4	1424.89	1538.64	1161.1	1392.34	1571.29	1376.99	1524.6	1735.45	0.110273
XM_020463258.1	RORB	Q92753	0.44267	-1.1757	34.015	7.48	16.711	14.001	0	0	0	1.21561	21.162	13.495	9.483	20.888	12.604	28.29	15.746	68.882	19.172	0.771939
XM_020472698.1	RPAB4	P53803	10.1216	3.33937	2663.4	3496.04	2866.52	1776.18	2984.98	10927	4016.65	0.752324	488.247	459.615	351.667	409.121	494.51	311.186	342.477	448.501	344.256	0.17235
XM_020476276.1	RPAC2	Q5XK67	6.96606	2.80034	1790.34	3276.14	1896.02	1417.14	2080.44	7178.26	2561.14	0.68828	382.435	348.482	406.195	369.506	438.905	453.443	405.461	446.97	476.79	0.103155
XM_020493477.1	RPC10	Q9Y2Y1	9.93335	3.31228	366.232	451.778	395.915	320.033	452.27	1289.49	621.298	0.605246	53.662	65.092	50.577	62.665	44.484	41.222	48.025	61.994	76.686	0.203477
XM_020486620.1	RPC10	Q9Y2Y1	10.7933	3.43206	531.773	668.691	917.802	414.042	950.486	2716.17	1201.51	0.737192	132.265	99.226	75.865	118.127	146.796	62.237	86.603	70.413	90.023	0.295125
XM_020486117.1	RRAS	P10301	2.78987	1.4802	114.518	113.692	84.839	0	492.472	104.756	0	1.28819	0	76.999	137.506	115.245	0	0	89.752	0	0	1.23756
XR_002257627.1	RS10	Q90YR4	4.41208	2.14146	1191.67	2030.01	1218.59	645.066	1279.28	4848.69	1458	0.773953	360.517	504.068	432.273	388.953	470.785	317.653	346.413	477.585	394.268	0.157293
XM_020486532.1	RS11	P41115	7.56302	2.91896	73274.6	118945	83010.9	41375.2	94540.3	240781	87885.7	0.605461	14186.4	18237	12659.2	11909.9	14039	13590.4	11090.7	13907.4	16148.3	0.154734
XM_020486557.1	RS11	P41115	8.06436	3.01156	84748	134947	99210	53994.5	114938	297077	104816	0.622102	16487	20493	13868.3	13470.8	16766.6	14754.3	12713.4	15751.1	17547	0.152551
XM_020484387.1	RS11	P41115	8.94757	3.1615	22159.8	19710.7	14944.5	7584.78	16999.6	41415.9	31778.3	0.509741	2634.72	3149.04	2311.52	2225.68	2481.44	2366.63	1828.12	2227.96	2989.11	0.164813
XM_020479630.1	RS13	P47772	2.70794	1.43719	15772.9	40826.1	17006.3	9223.94	17189.1	33165.2	13164.3	0.551918	6982.84	9466.96	8342.01	5763.72	6797.1	8128.83	6672.39	7650.54	9680.83	0.169963
XM_020465988.1	RS14	P62264	4.06533	2.02337	41057.6	110569	52363.6	24195.5	51785.7	131371	40323.4	0.621912	14359.4	20339	15438.6	12325.5	14647.7	16676.4	13223.5	16800.4	19034.9	0.165251
XM_020464119.1	RS14	P62264	4.12726	2.04519	54232.9	103825	58064.5	29610	56897	164501	49142.3	0.621466	16102.3	22081.4	17179.5	13604	16825.2	18445.7	15395.7	18829.4	22364.9	0.163398
XM_020467121.1	RS15	P70066	3.09485	1.62987	27414.1	65534.7	30963.6	16593.7	29381.8	62793.6	23177.3	0.532383	10596.3	14496.5	12227.7	8626.12	10394.3	12839.5	10045.2	12466.9	14600.4	0.173004
XM_020476763.1	RS15A	P62246	4.00272	2.00098	31144.4	85469.8	43847.5	21200.2	44250.7	110600	28279.7	0.637719	11349.9	15899.2	13079.6	10283.5	11980.2	13406.1	11386.8	12728.7	17061.1	0.169336
XM_020476848.1	RS15A	P62246	4.31465	2.10924	38709.4	93497.1	36903.6	22810.3	45257.2	139881	38201.8	0.707259	12491.1	15848.4	14156	11091.7	13486.7	14083.4	12072.5	13695.4	16817.7	0.130177
XM_020480963.1	RS17	Q90YQ6	5.16609	2.36907	15924.8	28191.2	16092.4	8805.9	15644.2	51602.2	15488.9	0.66383	4213.59	5520.14	3919.7	3238.4	4027.25	4308.11	3490.11	4438.32	4611.19	0.158016
XM_020456439.1	RS17	Q90YQ6	7.3487	2.87749	45527.2	70481.9	45330.9	29558	46451.8	162920	57586.5	0.684822	9390.06	10270.3	8011.68	8127.69	9396.42	8825.57	6788.12	8822.31	10473.5	0.12992
XM_020500393.1	RS18	Q90YQ5	4.73474	2.24328	31488	77029.6	37404.9	25260.6	37071.8	124113	39785.5	0.6667	10579.7	12943	10922.2	9580.5	11129.8	11581	9412.2	11547	13362.6	0.118898
XM_020475291.1	RS21	Q90YQ2	6.07663	2.60327	32613.9	82985	41119.8	24063.5	45018.8	153559	45849.1	0.739297	9440.7	11957.1	9841.93	8817.72	9938.38	9806.01	8035.99	9885.39	12244	0.13474
XM_020467768.1	RS21	Q90YQ2	6.83233	2.77238	27907.3	54880.6	30138.4	16905.7	32425.6	116803	28851.2	0.774691	6465.87	8152.41	6263.62	5351.71	6070.53	6332.04	5115.89	6644.85	7546.11	0.14853
XM_020494720.1	RS23	Q90YQ1	7.14515	2.83696	43041.8	80208.6	50610.2	29086	57224.4	160723	54602	0.643991	10278.1	11692	8812.22	8127.69	9695.2	9113.31	7292.78	9728.49	10822	0.142224
XM_020459428.1	RS23	Q90YQ1	8.04539	3.00816	5227.02	8211.29	5907.87	4715.48	7460.31	19005.7	8190.18	0.582599	1098.18	1000.99	1009.96	973.824	1141.75	1009.54	951.061	1036.3	1161.97	0.0712974
XM_020482865.1	RS23	Q90YQ1	8.20598	3.03668	67675.7	122759	77257.3	43139.4	86514.3	305617	85787.7	0.784221	14710.1	16916.1	12720.9	11142.8	13584.6	13318.8	11527.7	13390.7	16270	0.142037
XM_020461111.1	RS24	O42387	4.29968	2.10423	41083.7	84537.8	46832.3	22261.3	52746.2	110702	39832.8	0.533395	12470.7	17584.4	12801.5	10141.6	12000.2	13770.6	10712.8	13921.9	15607.4	0.176404
XM_020503390.1	RS25	Q6PBI5	3.68451	1.88147	31196.6	113375	43012	22329.3	38579.4	121796	37037.6	0.707459	15281.5	17667	15498.6	12414.8	14280	17018.3	13520.3	16563.9	19892.6	0.14444
XM_020508223.1	RS25	Q6PBI5	6.8789	2.78218	73953.8	157431	92884.4	54894.6	94577.6	274612	104046	0.611596	19009.9	19926.2	16982.7	15434.3	18490.4	16735.4	13735.3	18625	20380.3	0.122523
XM_020474428.1	RS27	P47904	3.18702	1.67221	13404.3	37391.4	15349.4	9145.94	14405.2	38557.6	14931.1	0.593852	6140.88	8265.13	6564.71	4955.56	5690.94	6851.76	5166.28	6474.94	7653.64	0.169452
XM_020477423.1	RS27	P47904	3.63092	1.86033	13307.9	41026.5	16942.1	9608.98	16044.8	44862.9	15648.2	0.632302	6082.68	8038.1	6143.5	4665.28	5570.09	6522.79	5022.2	6385.4	7320.22	0.170542
XM_020495294.1	RS27A	P68200	7.04505	2.81661	54354.2	46878.7	19822.7	31981.3	50579.6	114426	12508.1	0.711167	5025.32	12185	8496.9	3059.05	3552.76	2101.52	1713.17	15248.3	8943.14	0.714328
XM_020495295.1	RS27A	P68200	7.08962	2.82571	16094.9	85245.4	65673	17900.8	44453.1	172944	81656.5	0.775579	11047.5	6949.79	7303.6	11083.7	13622.4	13513.6	11953.6	1794	10500.2	0.389062
XM_020481975.1	RS27A	P68200	8.17188	3.03067	95702.1	154537	104539	58391	120028	356783	116780	0.683151	18173.2	23384.8	16250.2	14683	17173.6	17280.1	13798.3	18620.4	19034.1	0.158125
XM_020498786.1	RS27L	Q3T0B7	6.82304	2.77041	3283.61	4139.3	3194.31	1689.17	1750.21	13438.7	3066.65	0.937889	970.448	772.376	555.554	656.179	699.134	439.702	477.893	571.724	615.992	0.252742
XM_020467698.1	RS28	Q90YP3	3.09904	1.63182	18718.6	33980.6	19014.2	9873.01	19885.5	42695.4	14250	0.510333	6628.37	8990.67	7289.38	5714.73	6404.16	7126.57	5899.26	7701.82	9968.41	0.193048
XM_020495998.1	RS29	Q90YP2	8.95288	3.16235	19647.2	31172.7	19881.9	10843.1	22365.1	80953.7	21074.3	0.798338	3500.87	4161.14	2956.37	2960.37	3367.41	2805.53	2517.01	3435.7	3870.17	0.16028
XM_020471404.1	RS29	Q90YP2	8.96645	3.16454	83953.2	141872	90350.8	52466.4	99004.1	403950	90465.5	0.876303	16400.1	19191.1	14092	13931	15521.8	13524.9	11869.4	15059.2	18362.2	0.153145
XM_020496829.1	RS7	P50894	7.09924	2.82766	98464.1	177894	102409	64449.6	126786	364749	126623	0.66063	22161.6	27711.1	19380.4	17835	21792.5	20520.5	17129.3	21834.2	23857	0.150423
XM_020483352.1	RT16	Q9Y3D3	7.84574	2.97191	1266.5	1473.51	1122.19	706.072	1068.22	3352.18	1476.67	0.575755	179.125	195.277	172.277	183.672	220.194	201.261	152.737	211.239	199.218	0.109146
XM_020509361.1	RT17	Q9Y2R5	6.39238	2.67635	1239.29	1262.59	991.072	864.088	1125.65	2878.29	1689.58	0.478718	237.321	254.019	196.775	210.323	283.212	189.945	191.314	204.351	254.232	0.149643
XM_020457392.1	RT18C	Q8R2L5	6.76104	2.75724	1905.99	4712.25	2090.12	1912.2	2705.01	10493	2464.03	0.832862	640.163	546.14	308.993	604.318	692.462	558.519	490.489	580.143	576.816	0.195669
XM_020474433.1	RT29	P51398	3.33472	1.73756	3372.05	2920.1	3252.16	1712.17	4896.01	4726.48	2918.48	0.325145	1255.38	846.994	992.569	370.226	461.888	1691.72	1208.51	1096.76	1251.16	0.405307
XM_020454012.1	RU2B	Q9CQI7	7.44999	2.89724	729.062	978.354	934.513	615.063	735.119	2127.54	1089.45	0.496633	182.148	150.824	136.715	192.316	240.953	96.993	198.4	9.95	35.843	0.559324
XM_020456491.1	RUXF	P62321	6.17007	2.62529	1975.16	4598.56	2204.52	1733.18	2531.28	9081.32	2993.19	0.725174	630.337	546.14	564.247	641.773	715.445	514.064	454.273	563.305	604.323	0.131932
XM_020481283.1	RUXF	P62321	7.5213	2.91098	2801.73	3958.29	2648	2072.21	3283.63	9328.25	4172.29	0.605843	597.838	473.904	499.446	589.913	666.513	492.24	470.02	544.936	496.795	0.126397
XM_020507012.1	RUXG	P62309	6.44284	2.6877	3636.24	7463.31	4577.44	2858.29	4496.86	12837.6	5208.2	0.578467	1045.27	818.416	921.446	745.494	952.691	830.908	816.433	1006.45	1060.27	0.12433
XM_020460040.1	RUXG	P62309	7.95159	2.99124	10710.3	16000.7	10238.5	6695.69	11359.9	37821.8	12743.5	0.690229	1942.41	1832.11	1755.96	1797.11	2233.08	1838.02	1647.04	1872.84	2151.39	0.0986992
XM_020499760.1	S10A1	P35467	4.25236	2.08826	15198	51773.5	20109.4	18784.9	22152.6	83727.2	29471.2	0.723168	6963.19	5674.14	8693.68	8075.83	9129.52	8363.23	7754.14	7577.06	10701.9	0.173544
XM_020505807.1	S10A1	P35467	4.90801	2.29514	6382.41	22720.5	8427.32	8033.82	9700.12	37387.8	15317.1	0.726665	2818.38	1782.89	3375.21	3705.86	4280.81	3252.5	2443	2505.79	4119.4	0.263408
XM_020477036.1	S10A1	P35467	5.84177	2.54641	26559.2	44124.7	27414.5	21041.2	30104	88092.1	35702.9	0.58629	6626.86	5801.95	6355.29	5917.85	7190.03	7919.49	5476.48	6395.35	8409.67	0.147673
XM_020476597.1	S10A5	P63083	5.76436	2.52716	13461	7159.63	7018.48	7533.77	9908.31	22382.8	8047	0.518682	1069.46	1792.42	1643.75	2094.59	2434.74	1352.25	1199.85	2387.92	2867.41	0.329821
XM_020477354.1	S10AA	P27003	6.77221	2.75963	2817.6	2869.24	2829.25	1011.1	1642.53	7385.28	2868.68	0.668293	438.364	414.368	319.266	506.36	602.012	427.578	424.356	404.875	530.137	0.182412
XM_020499755.1	S10AB	P24480	2.03844	1.02747	556.717	197.466	201.814	15.002	163.679	306.785	136.96	0.754416	14.36	81.762	117.749	138.295	167.555	41.222	46.451	218.128	170.044	0.624519
XM_020476594.1	S10I	Q91061	4.57605	2.1941	278106	456231	229247	190264	324301	684015	298765	0.480739	71256.1	101885	95406	58616.7	66935.2	75179.4	58224.2	80344.4	83589.9	0.197429
XM_020507146.1	S10I	Q91061	4.84524	2.27657	8788.42	18902.9	11928.9	8621.88	10420.9	39954.3	13764.4	0.692374	3805.45	3199.84	2661.6	4290.01	5030.36	2473.32	2361.12	2699.43	3300.02	0.273525
XM_020477686.1	S10I	Q91061	4.89978	2.29272	6598.97	7746.05	4252.23	4047.41	7714.44	18990.7	7405.78	0.6225	966.669	2717.21	2171.64	768.543	1006.81	1117.85	1474.62	1843.75	2825.73	0.468213
XM_020499763.1	S10I	Q91061	7.14138	2.8362	8656.9	12572	8617.57	5538.57	7019.52	27837.6	15145.2	0.626079	1543.34	2208.38	1465.15	1918.12	2356.15	1246.36	1326.6	1613.38	1695.44	0.223736
XM_020476682.1	S18L2	Q9UHA2	8.20964	3.03732	1633.87	2288.81	1552.81	1034.11	1659.76	6497.35	2160.23	0.770374	346.912	273.864	273.431	274.428	314.351	293.404	219.657	309.971	329.252	0.129134
XM_020481966.1	S5A2	Q28892	2.46753	1.30307	96.377	140.62	138.827	61.006	45.945	139.674	95.872	0.380682	123.951	32.546	37.142	31.693	20.018	38.797	30.705	25.257	34.175	0.755452
XM_020481203.1	S6A15	Q9XS59	0.34475	-1.53638	595.268	264.784	312.361	922.094	661.894	79.814	475.623	0.595377	694.58	744.592	1814.44	851.376	922.294	2525.86	1801.35	1224.58	1772.12	0.462231
XM_020478634.1	SAA5	P81491	2.30366	1.20393	2962.73	6217.18	8836.09	3152.32	6482.54	10001.7	5062.52	0.436031	2267.4	1770.99	1606.6	2012.47	2566.7	3081.15	4446.68	2172.86	3915.18	0.369489
XM_020476110.1	SACA9	Q96E40	4.28639	2.09976	130.392	448.786	183.817	72.007	160.807	1182.24	202.949	1.14636	56.685	96.051	106.685	59.784	74.139	81.636	69.283	94.905	75.019	0.214466
XM_020501983.1	SACS	Q9NZJ4	8.0396	3.00712	41.952	82.277	73.27	8.001	38.766	456.436	29.882	1.50706	8.314	16.67	8.693	15.846	25.207	13.741	4.724	15.307	8.335	0.477349
XM_020495943.1	SAM12	Q0VE29	4.98978	2.31898	1083.95	1139.92	818.823	754.077	1444.39	2531.6	1565.07	0.454107	256.216	267.513	211.79	288.834	386.266	321.694	250.362	225.016	198.385	0.219721
XM_020462589.1	SAM13	Q5VXD3	3.65184	1.86862	173.478	0	186.388	60.006	274.234	523.779	109.568	0.908921	40.057	29.371	0	73.469	52.639	54.155	54.324	65.821	97.525	0.531473
XM_020494974.1	SAMP	P49255	3.86711	1.95125	1134.98	1401.71	1955.15	899.092	933.256	3539.25	2168.94	0.546926	514.7	307.998	413.307	355.82	464.854	168.121	585.753	341.351	848.552	0.437868
XM_020482010.1	SAR1B	Q3T0T7	6.82523	2.77088	210.895	257.304	161.965	170.017	383.353	344.197	183.028	0.360799	51.394	42.866	32.401	0	0	64.662	44.876	44.391	41.677	0.615956
XM_020465391.1	SAT1	Q8AXL1	6.50832	2.70228	12289.7	9593.55	16313.5	5286.54	12996.7	51614.6	14728.1	0.880469	3164.54	1294.7	1827.09	2856.65	3248.05	4147.27	2735.09	1471.79	3518.41	0.360379
XM_020463942.1	SAT1	Q8AXL1	9.2568	3.21051	17217.4	19454.9	20897.3	11828.2	20966.7	82742	15094.2	0.924298	2937.04	2630.68	2387.38	3066.97	3397.07	2816.84	2810.67	2665.75	3427.55	0.11924
XM_020494029.1	SC61G	P60060	3.37344	1.75422	680.306	647.748	653.002	303.031	436.477	1282.01	948.756	0.459053	245.635	184.957	150.15	154.861	180.9	176.204	208.635	236.496	349.257	0.294979
XM_020467639.1	SC61G	P60060	9.20571	3.20253	12247.8	15170.5	12809.4	7298.75	11859.5	54784.7	13993.5	0.888761	2142.69	2071.84	1936.14	2089.55	2018.07	1597.96	1770.64	2260.11	2013.02	0.100385
XM_020467640.1	SC61G	P60060	10.046	3.32855	1000.05	1881.91	1165.89	545.056	1040.94	4197.71	1420.64	0.754821	219.938	179.401	209.42	62.665	194.245	139.832	132.267	133.938	168.377	0.304437
XM_020463474.1	SC61G	P60060	11.1311	3.47652	13974.6	14436	13782.5	8429.86	14390.8	77209.9	16331.8	1.06758	2055.78	2025.8	1872.92	1996.63	2441.41	1585.03	2094.22	2296.08	1946.34	0.119799
XM_020476598.1	SECA	A9HAU9	0.496812	-1.00923	71.432	13.464	57.845	6.001	0	0	22.412	1.17868	63.487	130.185	55.318	22.329	16.311	29.906	5.511	39.033	80.854	0.786632
XM_020476599.1	SECA2	A4ISX2	2.18179	1.12551	7550.27	4692.81	6347.49	248.025	982.073	1526.44	1475.43	0.88932	1280.33	3383.21	3169.74	369.506	446.319	827.675	190.527	1159.52	2622.34	0.830205
XR_002254135.1	SELPA	Q98SV1	3.45483	1.78861	300.469	148.099	52.703	82.008	14.358	0	88.401	1.04142	20.407	15.082	64.802	0	71.174	0	19.683	28.318	35.843	0.89358
XM_020505046.1	SEM1	P60897	6.55073	2.71166	5727.05	11394.7	6595.58	4884.5	7242.07	22288	8430.48	0.632939	1465.5	1190.71	1477	1323.16	1590.29	1458.13	1219.53	1507.76	1832.14	0.134842
XM_020470735.1	SERP1	Q9R2C1	6.71682	2.74778	1273.31	1798.14	1289.29	848.087	1471.67	3935.82	1337.22	0.598553	256.972	260.369	217.322	267.946	345.489	221.468	205.486	257.161	255.899	0.160887
XM_020468660.1	SETD5	Q5XJV7	0.307636	-1.7007	0	16.455	56.559	55.006	0	0	39.843	1.0844	0	198.452	110.637	148.379	0	63.854	25.194	0	155.04	0.99062
XM_020496837.1	SF3B6	P59708	6.13798	2.61777	3089.72	5313.63	3064.48	1846.19	2822.74	11705.2	4858.33	0.71215	757.312	939.869	776.038	824.725	933.415	590.042	570.007	697.243	761.03	0.171184
XM_020482179.1	SH2D5	Q5R732	3.86399	1.95009	69.164	77.79	75.841	21.002	84.711	0	61.009	0.580064	12.849	34.134	47.416	10.804	0	0	24.406	0	0	1.20882
XM_020482573.1	SIAT2	Q5QQ37	0.413489	-1.27408	11.338	0	8.998	0	0	0	8.716	1.26319	12.093	23.814	8.693	10.804	16.311	8.891	0	3.061	6.668	0.702597
XM_020497785.1	SIG10	Q80ZE3	4.03709	2.01332	1068.08	191.482	214.668	85.009	0	940.307	97.117	1.1859	0	11.907	96.412	160.623	170.521	194.795	115.733	52.81	24.173	0.798249
XM_020491710.1	SIM20	Q8N5G0	9.90912	3.30876	937.689	879.621	817.538	499.051	865.775	3419.53	1362.12	0.787292	154.939	128.597	141.457	118.847	137.899	105.884	99.2	121.692	130.867	0.137888
XR_002255650.1	SIM26	A0A096LP01	5.19231	2.37638	234.706	311.158	204.384	149.015	222.546	675.924	407.143	0.570214	72.557	50.804	75.865	63.385	67.467	53.346	44.089	55.106	63.35	0.173851
XR_002253310.1	SIM26	A0A096LP01	8.51298	3.08966	221.1	276.751	212.097	114.012	274.234	588.627	348.624	0.515519	39.302	34.134	35.562	33.853	30.397	31.523	37.003	39.799	25.84	0.130403
XM_020494811.1	SKT	Q5T5P2	0.270137	-1.88824	36.283	13.464	0	29.003	0	0	29.882	1.03435	182.148	46.835	0	36.014	14.086	0	0	192.105	45.845	1.32239
XR_002252722.1	SLAF5	Q18PI6	2.47815	1.30926	32.881	74.798	78.412	22.002	21.537	2.494	53.539	0.706482	41.569	15.876	11.854	4.322	8.897	12.124	25.194	18.369	10.003	0.677901
XM_020507155.1	SLAP2	Q8R4L0	2.23178	1.15819	34.015	16.455	32.136	12.001	28.716	47.389	17.431	0.461179	18.895	11.113	18.176	0	0	33.139	3.149	12.246	11.67	0.880632
XM_020452317.1	SLBP	Q14493	4.08802	2.0314	142.864	207.938	107.977	67.007	119.17	112.238	184.273	0.358253	39.302	29.371	33.981	15.846	25.949	29.906	0	27.553	94.191	0.780151
XM_020503752.1	SMD2	P62317	5.99209	2.58306	1751.79	2873.73	1906.3	1453.15	1961.27	5684.24	2634.6	0.553432	456.503	394.523	374.584	496.276	572.356	360.491	377.905	416.356	470.121	0.159852
XM_020465911.1	SMD3	P62323	3.59499	1.84599	396.845	934.971	383.06	338.035	397.711	1149.82	671.102	0.525386	176.857	148.442	179.39	166.386	190.538	144.681	171.632	172.206	177.546	0.0868774
XM_020496807.1	SMDC1	Q9NPB0	6.77096	2.75936	197.289	221.401	201.814	108.011	199.573	738.278	296.331	0.746305	30.988	38.103	38.723	43.937	48.191	46.072	25.194	39.799	61.683	0.252903
XM_020459651.1	SMIM4	Q8C1Q6	6.12764	2.61533	264.186	403.908	286.652	207.021	272.798	947.79	389.712	0.639492	77.847	66.68	51.367	52.581	75.622	47.688	40.152	88.016	81.688	0.264913
XM_020480334.1	SMIM7	Q2KKX7	8.52126	3.09107	2450.24	2406.99	2252.09	1473.15	2537.02	8667.29	2825.1	0.753395	437.608	458.027	392.76	360.862	439.646	283.705	285.791	394.926	358.426	0.167676
XM_020500510.1	SN	A7LCJ3	4.8197	2.26894	1200.74	207.938	505.177	272.028	218.238	426.505	1085.72	0.741073	111.103	76.999	73.494	64.105	116.399	135.79	214.934	147.714	104.194	0.401411
XM_020463211.1	SNP47	Q0P4A7	2.97936	1.575	12.472	89.757	0	18.002	14.358	54.872	0	1.22772	0	23.814	0	0	12.604	32.331	0	13.011	0	1.34694
XM_020485420.1	SO2B1	Q8BXB6	0.489029	-1.03201	44.22	23.935	33.421	19.002	20.101	0	17.431	0.611055	36.278	42.072	43.464	48.979	22.242	51.73	37.791	68.117	65.017	0.31003
XM_020497014.1	SODE	P08294	2.53205	1.3403	68.031	74.798	47.561	57.006	34.459	54.872	88.401	0.29521	18.895	27.783	22.127	18.007	23.725	25.057	18.108	41.329	20.839	0.304232
XM_020503900.1	SPCS2	Q5BJI9	7.54438	2.9154	2416.22	2939.55	2604.3	1795.18	3733.03	5891.26	3111.47	0.412591	420.225	438.976	422.79	396.877	418.887	395.247	437.74	417.887	484.292	0.0624452
XM_020493073.1	SPNS1	Q7ZU13	3.11432	1.63892	77.101	0	151.682	0	126.349	0	42.333	1.1171	0	0	18.176	26.651	19.276	0	55.898	29.084	15.004	0.991849
XM_020501472.1	SPTSA	B9EN89	4.79498	2.26153	606.606	836.238	636.291	396.041	752.348	1678.59	662.386	0.51873	184.415	182.576	173.067	133.253	116.399	169.738	173.207	182.921	177.546	0.145819
XM_020492201.1	SQOR	Q9Y6N5	3.65111	1.86833	354.893	224.393	167.107	165.017	910.284	2032.76	118.283	1.23582	303.076	179.401	10.273	110.203	183.124	163.272	236.191	27.553	185.881	0.602297
XR_002252122.1	SRBD1	Q8N5C6	0.135845	-2.87997	0	0	0	10.001	4.307	0	11.206	1.37704	18.895	121.453	3.161	43.217	2.966	0	45.664	6.123	0	1.48134
XM_020496607.1	SRP09	P49962	8.88998	3.15218	943.358	1136.92	1025.78	723.074	1142.88	3868.48	1588.73	0.725722	174.59	170.669	157.262	152.7	200.918	183.479	150.375	159.96	158.374	0.0987149
XM_020459468.1	SRXN1	Q9BYN0	7.20211	2.84842	738.132	1204.24	965.363	528.054	1398.45	3387.1	1055.83	0.719361	167.788	212.741	150.15	124.609	160.141	161.655	245.638	159.195	274.237	0.267523
XM_020503550.1	ST3A1	O35403	2.79427	1.48247	532.907	819.783	744.268	368.038	571.44	957.766	470.643	0.328211	250.17	168.287	176.228	189.435	197.211	256.224	367.67	179.094	270.07	0.284073
XM_020454126.1	STAT1	Q764M5	4.21548	2.0757	3020.56	4148.28	2326.64	1485.15	2269.97	10079	2659.51	0.787359	684.755	1016.87	883.513	947.174	1099.49	777.562	551.112	1059.26	906.901	0.205109
XM_020487358.1	STR6L	Q9DBN1	3.14694	1.65395	307.272	2.992	325.216	296.03	432.169	119.721	297.576	0.56584	108.079	11.113	98.783	236.253	54.122	11.316	8.66	55.106	144.204	0.93294
XM_020465409.1	SURF2	O57589	4.4976	2.16915	919.547	1285.02	893.379	636.065	861.467	1698.54	1245.09	0.329849	216.915	223.06	203.097	259.302	267.643	231.975	191.314	289.306	272.57	0.141941
XM_020509224.1	SXT1	Q90WJ7	3.14168	1.65154	34.015	351.549	147.825	21.002	301.514	296.808	42.333	0.841444	50.639	6.35	26.079	34.574	45.225	94.568	21.257	24.492	185.881	1.0183
XM_020455553.1	SYTL3	Q99N48	3.39746	1.76446	1122.51	2579.02	1064.34	736.075	1257.74	4554.38	859.11	0.795369	626.558	499.305	561.086	260.023	335.851	671.678	526.705	483.708	641.832	0.270693
XM_020454079.1	T106B	Q1LWC2	4.56846	2.19171	221.1	97.237	125.973	12.001	315.871	648.488	67.235	1.02159	58.197	17.464	16.596	52.581	102.312	104.268	8.66	24.492	34.175	0.776102
XM_020485850.1	T126A	Q9D8Y1	8.0537	3.00965	577.126	583.422	501.32	407.042	608.77	1379.28	837.943	0.468061	123.951	69.855	54.528	103.721	72.657	80.828	70.857	75.005	130.034	0.301801
XM_020473442.1	T22D2	O75157	2.76966	1.46971	297.067	402.412	316.217	198.02	564.261	453.941	136.96	0.436541	139.823	116.69	77.446	76.35	70.432	220.659	143.289	113.273	141.703	0.385239
XM_020454646.1	TANC1	Q0VGY8	0.337429	-1.56734	54.424	46.375	7.713	0	20.101	37.413	68.48	0.752121	283.425	115.896	0	37.455	0	184.287	137.778	134.703	0	0.991621
XM_020502106.1	TARSH	Q7Z7G0	0.414091	-1.27198	32.881	43.383	82.268	51.005	15.794	17.459	75.95	0.57701	126.974	412.78	20.547	51.86	40.777	72.745	86.603	104.854	72.519	1.07364
XM_020504827.1	TBC15	Q8TC07	2.61933	1.3892	43.086	56.846	75.841	21.002	37.33	59.86	51.049	0.357092	20.407	11.907	0	14.406	0	29.906	48.025	22.195	22.506	0.792489
XM_020458443.1	TBX3	Q7TST9	0.346321	-1.52982	31.748	10.472	5.142	28.003	0	0	14.941	0.993884	6.046	60.329	67.172	31.693	31.139	36.372	18.895	71.944	11.67	0.648288
XM_020501880.1	TBX4	Q861Q9	0.303875	-1.71845	26.078	50.862	15.425	17.002	8.615	0	0	1.05015	6.046	94.463	80.607	48.979	80.071	95.377	0	90.312	3.334	0.750004
XR_002252168.1	TCB1	P35072	8.44257	3.07768	503.427	797.343	581.017	345.035	544.16	3207.52	444.496	1.11089	210.868	57.948	43.464	97.959	129.744	121.241	93.689	160.726	62.516	0.493888
XR_002255486.1	TCB2	Q04202	2.6856	1.42524	88.44	522.088	133.685	26.003	20.101	119.721	94.627	1.20158	4.535	60.329	64.802	65.546	72.657	84.869	29.13	75.771	23.339	0.515325
XM_020484721.1	TDX	Q90384	11.4422	3.51629	77.101	435.323	87.41	175.018	143.578	207.017	262.713	0.620769	37.034	0	73.494	5.762	6.673	8.891	14.959	0	9.169	1.37363
XM_020500634.1	TETN	P05452	3.88793	1.959	81.637	77.79	101.55	49.005	76.096	137.18	150.655	0.37585	20.407	59.536	17.386	18.007	26.69	25.057	27.556	10.715	17.505	0.569301
XM_020497506.1	TETN	P05452	5.08262	2.34557	312.941	399.42	302.078	218.022	122.041	316.761	678.572	0.520428	95.987	96.845	36.352	73.469	111.209	56.579	29.917	48.218	45.845	0.446025
XM_020454428.1	TEX47	A0JPP5	4.08938	2.03188	82.771	209.434	41.134	62.006	33.023	441.47	87.156	1.07252	34.011	43.659	22.127	42.497	45.225	17.782	20.47	55.106	20.005	0.411897
XM_020463506.1	TF	P20352	3.64995	1.86788	37.417	166.051	25.709	328.034	140.706	192.052	122.019	0.706018	26.453	21.433	18.966	41.776	51.156	29.098	107.073	13.011	47.512	0.719617
XM_020454885.1	TF2H5	Q5ZKH0	8.33523	3.05922	1341.34	1693.42	1010.35	992.101	1791.85	4661.63	2201.31	0.649293	287.204	296.884	252.884	203.12	206.107	278.047	136.203	236.496	215.056	0.216968
XM_020500056.1	TFPI2	Q7YRQ8	6.46038	2.69162	1537.49	1368.8	1010.35	1168.12	1326.66	3349.69	1180.34	0.515418	306.855	351.657	263.948	231.932	256.522	176.204	222.807	205.882	161.708	0.250872
XM_020484375.1	TGM2	P21980	0.467939	-1.09561	9748.79	15278.2	20861.4	1763.18	5150.14	2324.58	3579.62	0.869663	11990.8	31880.9	22205.6	2835.76	3202.82	19152.9	16041.3	25399.2	28591.5	0.581003
XM_020484001.1	TGM2	Q01841	0.493181	-1.01981	28485.6	19025.5	25717.7	29220	38935.4	8747.1	17237	0.409954	38159.6	14215.5	57506.6	13671	14767.8	83886.1	76432.9	47664.3	90022.4	0.630367
XM_020504111.1	THIO	Q9DGI3	2.70046	1.4332	9252.17	15252.7	14583.3	8345.85	6239.9	29077.2	7393.32	0.617	7412.13	2575.91	4209.73	3319.79	3890.09	4523.92	6182.69	5062.09	5742.31	0.315186
XM_020491436.1	THIO	Q9DGI3	8.02353	3.00424	22010.2	32134.6	30358.2	21360.2	37198.2	85844.8	31208.1	0.597356	5519.61	3638.82	4162.31	3522.19	3998.34	5982.86	5159.98	4511.03	5186.34	0.187828
XM_020480453.1	TIM13	Q6DGJ3	7.88998	2.98002	987.578	1045.67	838.105	825.084	1392.7	2162.46	1705.77	0.392734	209.357	139.71	146.199	188.714	204.625	126.899	159.035	149.245	135.868	0.190118
XM_020507960.1	TIM8A	Q66L32	7.01463	2.81037	287.996	510.12	480.753	268.027	358.945	1494.02	534.142	0.755426	97.498	67.474	71.124	61.944	70.432	87.294	68.495	92.609	104.194	0.191807
XM_020502638.1	TIM8A	Q6DEM5	7.92736	2.98684	299.335	195.97	235.235	146.015	281.413	581.145	346.134	0.475162	49.883	23.814	43.464	48.979	48.191	16.974	28.343	35.207	43.345	0.321384
XM_020452952.1	TIM8A	Q6DEM5	43.8824	5.45557	9.071	43.383	10.283	12.001	50.252	159.628	33.617	1.16681	0.756	2.381	0.79	0.72	1.483	0.808	0.787	0.765	0.834	0.536978
XR_002253012.1	TIMP2	P25785	3.31083	1.72719	7196.51	16130.9	13135.9	7825.8	14234.3	18080.3	7501.65	0.373833	4100.22	2624.33	2969.81	3831.19	4274.13	3254.12	4088.46	3121.9	4396.97	0.177557
XR_002252973.1	TIMP2	P16368	4.24721	2.08652	326.547	169.043	64.272	73.007	44.509	314.267	77.195	0.79391	55.173	39.69	37.142	26.651	37.07	54.155	23.619	27.553	22.506	0.341717
XM_020469787.1	TIMP2	Q9TRZ7	6.34407	2.66541	6005.97	5922.48	1478.25	1120.12	2562.86	7851.69	3685.46	0.625945	449.701	1782.1	746.008	399.758	417.405	882.638	403.099	440.847	280.072	0.724122
XM_020507970.1	TKN1	P25421	5.40292	2.43374	125.857	200.458	82.268	31.003	78.968	680.912	83.421	1.23118	33.255	34.134	33.191	21.609	38.552	37.181	29.917	38.268	39.177	0.163888
XM_020499649.1	TLE1	Q04724	0.359619	-1.47546	46.488	0	39.849	30.003	0	0	22.412	1.00926	38.546	81.762	53.738	64.105	88.226	33.948	12.597	77.301	45.845	0.453459
XM_020500486.1	TLR21	Q9DD78	0.225869	-2.14644	0	0	8.998	13.001	0	0	9.961	1.2749	15.872	23.02	26.869	10.084	19.276	35.564	14.959	13.776	22.506	0.384971
XM_020456437.1	TM258	Q6DDB3	6.63947	2.73107	7773.63	11500.9	7535.23	5028.51	10405.1	23642.4	8965.87	0.568831	1547.88	1631.28	1815.23	1382.95	1786.76	1624.63	1143.16	1689.91	1872.98	0.142763
XM_020505698.1	TM268	Q8R239	3.6138	1.85352	137.195	125.66	0	107.011	109.119	0	46.068	0.783276	0	74.618	18.966	38.895	0	0	54.324	0	0	1.37482
XM_020495560.1	TMA7	Q05AK9	8.03908	3.00703	9446.05	12851.7	10966.1	5833.6	11065.5	32057.7	13857.8	0.618311	2048.97	1698.75	1390.07	1404.55	1800.1	1635.95	1613.18	1728.18	2046.36	0.138458
XM_020501154.1	TMEDA	Q90515	6.61709	2.7262	2245.01	2484.78	2415.34	1506.15	2705.01	5666.78	2536.24	0.474028	468.596	482.636	406.985	385.352	416.663	438.086	327.518	446.97	427.61	0.110078
XM_020488034.1	TMEDA	Q90515	7.33848	2.87548	7055.91	7001.06	6712.55	4278.44	7404.31	17222.3	7578.84	0.505969	1039.22	1169.28	1092.93	1104.92	1285.58	1078.24	943.976	1156.46	1160.3	0.0855562
XM_020506220.1	TNF6B	O95407	6.60011	2.72249	902.54	2372.58	1914.02	739.076	673.38	6190.56	856.62	1.01609	425.516	217.504	346.925	126.05	135.675	243.291	289.727	171.441	702.681	0.614719
XM_020490281.1	TNG2	Q29RZ5	2.76647	1.46805	212.029	76.294	1.285	34.003	5.743	0	131.979	1.22304	15.116	69.855	0	17.287	30.397	0.808	42.514	8.419	30.008	0.93896
XM_020470266.1	TNIP1	Q15025	0.375628	-1.41262	73.7	16.455	52.703	47.005	24.408	7.483	28.637	0.64611	340.11	11.907	107.476	31.693	37.07	202.877	43.302	55.106	27.507	1.14409
XM_020458614.1	TNNC1	P09860	3.55909	1.83151	103.18	184.002	134.971	36.004	50.252	87.296	202.949	0.556973	42.325	54.773	8.693	28.811	25.207	21.823	26.768	55.106	25.006	0.485582
XM_020459915.1	TNNC2	P81660	0.292721	-1.7724	91.841	17.951	0	25.003	0	0	31.127	1.37983	0	373.09	15.805	120.287	146.796	0	7.873	29.084	35.843	1.50392
XM_020503797.1	TNR1B	P25119	2.3447	1.2294	17.008	29.919	65.557	22.002	25.844	49.884	17.431	0.564658	15.116	7.144	33.191	2.161	5.931	14.549	10.235	20.665	15.837	0.666638
XM_020483668.1	TOM6	Q56JY4	9.14714	3.19332	1297.12	1656.02	775.118	1107.11	1705.7	5113.08	1776.74	0.758005	313.657	184.957	230.757	242.736	287.661	216.618	100.775	105.62	205.053	0.3446
XM_020478241.1	TPC2L	B5XGE7	8.73083	3.12612	2733.7	3347.94	2851.1	1951.2	3140.05	12416	4590.64	0.814146	643.186	508.037	447.288	579.109	653.168	443.744	385.778	487.534	421.776	0.190713
XM_020489158.1	TPC2L	B5XGE7	9.92292	3.31076	1532.96	1992.61	1691.63	1174.12	1754.52	7158.31	2657.01	0.809004	371.854	230.998	248.142	226.169	254.298	224.701	273.194	231.139	266.736	0.178012
XM_020488643.1	TPH	Q92142	0.445195	-1.16749	32.881	20.943	132.4	178.018	51.688	34.919	84.666	0.770208	72.557	17.464	21.337	614.402	608.684	61.429	61.41	8.419	80.854	1.45834
XM_020498784.1	TPM4	P67937	2.33968	1.22631	16585.9	30723.9	15606.5	11691.2	29423.4	35696.8	15395.5	0.427588	8279.79	6448.11	9758.95	9450.13	5809.56	13860.3	11284.4	8604.18	11748.9	0.270571
XM_020461682.1	TPPC2	Q08CN0	7.75994	2.95605	472.813	571.454	533.456	453.046	574.312	2060.2	984.864	0.719482	146.625	90.494	101.944	93.637	132.709	121.241	88.965	88.016	72.519	0.233147
XM_020452140.1	TPRKB	F1QZ15	8.35816	3.06319	1466.06	1596.18	1370.28	804.082	1203.18	5170.44	1682.11	0.774896	228.252	264.338	164.375	280.911	342.524	229.55	161.397	178.329	195.05	0.266237
XM_020485081.1	TRIA1	O43715	5.31965	2.41133	65.763	71.806	34.707	56.006	55.995	74.826	54.784	0.227539	15.116	14.289	9.483	11.525	8.897	15.357	11.81	6.888	6.668	0.301693
XM_020474718.1	TSN31	Q7ZUB3	2.76613	1.46787	486.419	478.705	408.769	439.045	539.853	443.965	263.958	0.199278	254.705	97.638	171.487	132.532	131.227	90.527	188.953	163.022	192.55	0.326219
XM_020479756.1	TSN33	Q8R3S2	2.78019	1.47518	1232.49	3796.73	1899.88	697.071	2246.99	2219.82	1171.63	0.538311	721.033	732.685	618.775	296.037	389.232	1247.98	614.096	693.416	821.045	0.397481
XM_020469871.1	TT39B	Q28DB0	2.20977	1.14389	184.817	110.701	143.969	120.012	106.248	336.715	366.056	0.562869	234.298	96.845	75.075	12.245	24.466	80.828	74.006	101.793	96.692	0.714137
XM_020496227.1	TTC32	Q9DAC7	9.36077	3.22663	836.777	915.524	961.507	634.065	1206.05	3307.29	1363.37	0.689967	185.927	118.277	124.861	110.924	162.365	130.132	153.524	139.296	141.703	0.167234
XM_020463034.1	TTPA	Q8BWP5	2.51104	1.32829	405.916	189.986	376.633	328.034	314.436	311.773	266.449	0.226475	154.183	95.257	93.251	148.379	134.192	74.361	176.356	165.318	81.688	0.311403
XM_020469199.1	TWST2	P97831	2.02454	1.01759	40.818	157.075	65.557	36.004	34.459	137.18	69.725	0.647525	41.569	61.917	28.449	18.007	31.139	20.207	30.705	68.117	43.345	0.456507
XM_020500303.1	TXN4A	P83877	4.19217	2.0677	266.453	11.968	8.998	73.007	11.486	29.93	75.95	1.34722	15.116	9.526	8.693	66.266	1.483	4.85	14.171	21.43	5.001	1.21115
XR_002252560.1	TYB	Q9W7M8	7.96745	2.99412	124.723	112.197	60.416	108.011	333.101	645.994	102.097	0.99235	11.337	15.082	30.82	45.378	35.587	37.989	14.959	23.726	25.006	0.438499
XM_020501527.1	TYRP2	P40126	2.30933	1.20747	874.193	768.92	527.029	240.025	839.931	346.691	1482.9	0.570768	510.165	448.502	237.079	216.085	318.799	171.355	218.87	285.479	421.776	0.379761
XM_020484974.1	U1SBP	Q16560	4.09609	2.03425	40.818	89.757	38.563	11.001	30.151	294.314	21.166	1.32936	15.872	26.196	22.127	23.049	9.638	15.357	15.746	14.542	22.506	0.290787
XM_020481915.1	UB2D4	A5PKP9	4.0528	2.01892	2411.69	4435.5	2725.13	1964.2	3002.21	6065.85	2866.19	0.423542	715.743	943.838	882.723	705.158	807.378	869.705	748.725	845.723	926.906	0.106962
XR_002257478.1	UBIL	P16709	3.1941	1.67541	297.067	178.018	196.672	82.008	149.321	319.255	382.242	0.463951	73.313	102.401	75.075	46.818	88.226	56.579	44.876	53.575	105.027	0.320643
XM_020459265.1	UXT	Q63ZY7	8.09526	3.01708	1023.86	1267.07	994.928	684.07	931.82	3948.29	1581.26	0.751499	218.426	193.689	156.472	181.512	185.348	159.23	177.93	207.413	176.712	0.110273
XM_020491159.1	VATF	Q16864	7.8864	2.97937	839.044	887.101	1056.63	810.083	1157.24	2920.69	952.491	0.612641	209.357	143.679	140.667	133.253	131.227	137.407	167.695	150.011	192.55	0.178491
XM_020508807.1	VCAM1	Q28260	3.26394	1.70661	531.773	388.948	1368.99	250.026	333.101	850.517	348.624	0.686862	166.276	131.772	168.326	226.89	189.797	129.324	257.448	206.647	127.533	0.258239
XM_020500190.1	VG87	Q77MQ0	2.23784	1.16211	28.346	19.447	115.689	12.001	149.321	17.459	37.353	1.01333	24.186	12.701	8.693	7.203	8.155	22.632	79.518	0	55.014	1.08362
XM_020498407.1	VGFAA	O73682	3.9984	1.99942	0	115.188	42.419	98.01	53.124	279.349	59.764	0.97787	24.941	15.082	30.03	25.93	22.983	24.248	29.917	26.022	9.169	0.295433
XM_020454974.1	VGFAA	O73682	4.03505	2.01258	0	0	15.425	17.002	33.023	112.238	13.696	1.42988	7.558	0	0	16.567	21.5	15.357	0	0	0	1.29555
XM_020452912.1	VGFAA	O73682	5.32681	2.41327	153.069	181.01	212.097	127.013	186.651	463.918	128.244	0.56575	14.36	57.154	12.644	48.979	31.139	9.699	41.727	87.251	47.512	0.645799
XM_020485217.1	VMA21	B8JLV7	9.57421	3.25915	845.847	951.427	628.579	556.057	851.417	2384.44	1111.86	0.590897	119.416	142.886	109.846	101.56	132.709	101.035	106.286	97.201	73.352	0.187236
XM_020503333.1	VMP1	Q6NYY9	4.75397	2.24913	446.734	1326.91	0	262.027	2.872	670.935	354.85	1.0483	158.718	0.794	1.581	0	202.4	1.617	182.654	214.301	66.684	1.04151
XM_020505497.1	VPS52	Q5TJF0	2.5484	1.34959	107.715	101.725	158.109	59.006	100.505	132.192	215.4	0.401701	6.046	75.412	96.412	55.462	50.415	35.564	13.384	91.078	17.505	0.685818
XM_020462027.1	VTCN1	Q501W4	6.95776	2.79862	34.015	11.968	11.569	31.003	11.486	12.471	79.686	0.91118	12.093	0	3.161	5.762	7.414	0	7.086	0	0	1.11347
XM_020461438.1	YBEY	P58557	4.53325	2.18055	123.589	215.417	383.06	282.029	459.449	990.191	433.29	0.683333	111.103	93.669	70.333	72.749	122.33	80.828	63.771	95.67	108.361	0.223953
XM_020475451.1	YBOX1	B5DE31	2.96723	1.56912	1876.51	1566.26	908.804	839.086	1180.21	1955.44	1863.89	0.327151	449.701	866.839	519.993	360.862	456.698	497.898	452.699	461.512	349.257	0.309448
XM_020454597.1	YCP6	Q7Z9I4	3.65096	1.86828	132.66	388.948	159.394	116.012	33.023	391.587	241.547	0.661416	18.139	63.505	54.528	36.734	75.622	67.895	49.6	65.056	84.188	0.354377
XM_020458029.1	YD286	Q9CWB7	6.99746	2.80683	327.681	417.371	110.548	188.019	351.766	1199.7	226.606	0.909299	29.476	87.319	48.206	56.902	59.311	70.32	67.708	55.871	43.345	0.290215
XM_020500172.1	ZEP1	Q03172	0.27717	-1.85116	125.857	32.911	61.701	158.016	55.995	0	110.813	0.71544	442.143	325.461	318.476	206.001	51.156	25.865	358.223	324.513	477.623	0.561754
XM_020493422.1	ZFN2B	Q8WV99	2.61078	1.38448	102.046	192.978	177.39	133.014	111.991	169.604	135.714	0.235649	98.254	38.897	81.397	41.776	55.605	35.564	55.111	52.044	45.012	0.372702
XM_020465471.1	ZFX	O62836	2.6522	1.40719	3630.57	7134.2	3290.72	1498.15	2613.12	5207.85	2947.12	0.495279	1237.24	1988.49	1657.18	903.236	969.001	1302.94	1089.63	1733.54	1878.82	0.285951
XM_020487205.1	ZN593	B0BLT0	8.33112	3.05851	5767.86	6651.01	5544.09	3863.39	6041.76	16406.7	7880.15	0.554347	946.262	879.54	787.892	847.775	1138.04	863.239	872.331	785.259	928.573	0.118814
XM_020490318.1	ZN703	Q90ZE2	0.465371	-1.10355	0	4.488	8.998	0	0	0	12.451	1.39381	7.558	16.67	6.322	8.643	2.966	6.466	3.149	10.715	9.169	0.52267
XM_020464986.1	ZNHI3	Q9CQK1	4.37478	2.12921	710.92	2318.73	1128.61	576.059	841.366	2591.46	991.089	0.617133	294.006	321.492	312.154	250.659	357.352	220.659	310.197	329.105	295.91	0.137992
XM_020493644.1	ZP4	Q8CH34	4.85166	2.27848	11.338	32.911	21.852	9.001	20.101	72.331	33.617	0.745815	9.07	6.35	0	5.762	14.828	2.425	11.81	3.061	0	0.874572
XM_020485499.1	ZSWM7	A4FVI0	3.0054	1.58756	81.637	97.237	95.122	106.011	80.404	441.47	114.548	0.903633	69.534	45.247	30.82	38.895	42.259	38.797	47.238	80.363	41.677	0.331651
XM_020481735.1	ZSWM8	Q3UHH1	0.122133	-3.03347	1.134	0	6.427	6.001	5.743	0	7.471	0.860334	37.79	1.588	0	46.098	4.448	0	62.197	40.564	89.19	1.02323
XR_002254812.1	#N/A	#N/A	0.104991	-3.25167	90.707	113.692	39.849	52.005	70.353	0	146.92	0.665665	575.164	772.376	743.637	351.499	255.039	726.64	979.404	886.287	998.591	0.37347
XR_002254430.1	#N/A	#N/A	0.142469	-2.81128	13.606	5.984	0	25.003	2.872	0	6.225	1.16769	94.475	39.69	56.109	0	66.725	50.921	46.451	73.475	56.681	0.481607
XM_020506780.1	#N/A	#N/A	0.289369	-1.78902	165.541	35.903	88.695	42.004	11.486	22.448	80.931	0.832679	86.161	432.626	109.846	166.386	202.4	160.039	148.8	443.143	236.728	0.593371
XM_020469145.1	#N/A	#N/A	0.362563	-1.4637	324.279	270.768	173.534	138.014	0	0	183.028	0.793431	136.044	654.892	321.637	469.625	617.581	512.447	231.467	251.803	668.506	0.466081
XR_002257717.1	#N/A	#N/A	0.384753	-1.378	21.543	0	12.854	0	11.486	0	21.166	1.01492	5.291	30.165	20.547	26.651	17.793	14.549	15.746	56.637	36.676	0.606136
XR_002252019.1	#N/A	#N/A	0.387003	-1.36958	0	2.992	10.283	0	2.872	0	6.225	1.2131	3.779	8.732	18.966	7.203	2.966	5.658	1.575	13.776	11.67	0.687096
XR_002257468.1	#N/A	#N/A	0.418451	-1.25687	297.067	552.007	17.996	0	0	37.413	174.312	1.34765	0	401.667	228.386	0	0	822.017	229.892	825.823	806.875	0.985698
XM_020496022.1	#N/A	#N/A	0.447803	-1.15906	306.138	124.164	104.12	0	159.371	59.86	34.862	0.897702	34.011	259.575	270.27	285.953	354.386	294.213	0	332.932	432.612	0.569185
XM_020488129.1	#N/A	#N/A	2.01209	1.0087	29992.4	23600.2	23727.9	1351.14	4415.02	20878.8	1616.12	0.806061	4326.96	13671	4792.15	2766.61	10800.6	3641.28	1839.14	5014.64	20613.7	0.835566
XR_002255131.1	#N/A	#N/A	2.02692	1.01929	146.266	145.108	187.674	64.007	87.583	336.715	88.401	0.613679	95.987	49.216	30.82	56.902	92.674	79.211	110.222	60.463	94.191	0.353396
XM_020469659.1	#N/A	#N/A	2.08426	1.05954	130.392	71.806	74.555	0	66.046	119.721	174.312	0.616267	61.976	13.495	37.933	16.567	8.897	33.139	88.965	101.028	30.841	0.761537
XM_020469096.1	#N/A	#N/A	2.08549	1.06039	49.889	86.765	20.567	31.003	33.023	0	8.716	0.879863	24.941	18.258	20.547	19.448	19.276	22.632	0	0	16.671	0.587086
XM_020454528.1	#N/A	#N/A	2.12318	1.08622	591.866	502.64	628.579	346.035	364.688	645.994	266.449	0.318944	287.204	177.019	172.277	177.19	185.348	202.069	413.334	297.725	114.196	0.404548
XR_002254149.1	#N/A	#N/A	2.21352	1.14634	961.499	762.936	672.283	361.037	328.793	1097.44	399.673	0.466415	269.065	241.318	210.21	138.295	186.831	231.167	399.162	661.271	325.084	0.530436
XR_002253391.1	#N/A	#N/A	2.24171	1.1646	230.17	251.32	167.107	56.006	58.867	212.006	244.037	0.484276	21.162	161.937	53.738	77.791	74.139	57.388	45.664	83.424	124.199	0.548057
XM_020507014.1	#N/A	#N/A	2.24177	1.16464	17.008	22.439	23.138	20.002	0	47.389	4.98	0.791422	1.512	30.959	4.742	20.888	18.535	0	0	0.765	0	1.36224
XR_002256336.1	#N/A	#N/A	2.26986	1.1826	479.616	517.6	563.021	85.009	173.729	448.953	161.861	0.572194	124.707	330.224	146.199	146.218	151.986	98.61	43.302	150.011	185.048	0.508266
XM_020500392.1	#N/A	#N/A	2.28108	1.18972	624.748	635.78	708.276	232.024	443.656	246.924	693.513	0.400825	151.916	363.564	244.191	258.582	251.332	108.309	84.241	336.758	221.724	0.424481
XM_020479223.1	#N/A	#N/A	2.28837	1.19432	410.451	339.581	334.214	261.027	166.55	498.837	371.036	0.311761	136.8	145.267	127.232	159.903	149.762	147.106	170.057	165.318	136.702	0.0956991
XM_020463575.1	#N/A	#N/A	2.29154	1.19632	1146.32	2321.72	1505.25	3457.35	5922.59	3639.01	1170.38	0.635423	733.882	195.277	688.318	963.02	1049.81	1228.58	2019.43	816.639	3056.62	0.714796
XR_002251998.1	#N/A	#N/A	2.2963	1.19931	701.849	574.446	679.996	694.071	630.307	1137.35	466.908	0.302079	321.971	322.286	213.371	333.492	372.921	295.829	382.629	280.887	211.721	0.200796
XR_002253394.1	#N/A	#N/A	2.33248	1.22187	58.96	52.358	48.847	52.005	78.968	164.616	61.009	0.558935	50.639	30.959	29.24	36.014	30.397	26.673	24.406	29.849	26.674	0.247962
XR_002251535.1	#N/A	#N/A	2.37936	1.25057	35.149	29.919	35.992	33.003	41.638	42.401	84.666	0.434552	24.186	21.433	16.596	24.49	24.466	15.357	10.235	16.838	10.003	0.318547
XR_002254952.1	#N/A	#N/A	2.42348	1.27708	29.48	68.814	38.563	27.003	28.716	72.331	17.431	0.53493	15.116	12.701	15.015	12.965	14.086	20.207	23.619	16.073	20.005	0.226401
XM_020466966.1	#N/A	#N/A	2.47717	1.30869	212.029	179.514	191.53	76.008	71.789	202.029	95.872	0.426806	68.778	42.866	39.513	46.098	57.087	54.963	65.346	101.793	57.515	0.315041
XM_020456824.1	#N/A	#N/A	2.4868	1.31429	484.151	560.983	849.674	333.034	453.706	443.965	517.956	0.31057	133.777	159.555	149.36	262.183	252.815	164.08	265.321	282.418	214.222	0.277639
XM_020461927.1	#N/A	#N/A	2.55681	1.35434	405.916	348.557	491.037	145.015	350.33	466.412	468.153	0.311949	279.646	66.68	121.7	82.833	103.054	220.659	163.759	127.815	179.213	0.459788
XM_020487462.1	#N/A	#N/A	2.57637	1.36534	88.44	37.399	83.553	69.007	40.202	59.86	27.392	0.409498	20.407	11.907	11.854	28.091	32.621	21.015	29.917	27.553	19.172	0.336019
XM_020473015.1	#N/A	#N/A	2.60147	1.37933	1265.37	1253.61	1413.98	136.014	1546.33	478.883	336.173	0.631152	217.67	318.317	159.633	46.098	21.5	273.197	441.677	632.187	1067.78	0.930702
XM_020493251.1	#N/A	#N/A	2.61298	1.3857	157.604	418.867	227.522	156.016	694.917	491.354	52.294	0.727125	114.126	63.505	24.498	193.036	237.987	188.328	84.241	81.894	94.191	0.58582
XR_002257389.1	#N/A	#N/A	2.65366	1.40799	47.621	50.862	65.557	0	22.972	99.767	0	0.884846	18.895	30.165	23.708	0	0	35.564	0	30.614	0	0.99452
XR_002252408.1	#N/A	#N/A	2.67524	1.41967	139.463	17.951	35.992	0	0	49.884	75.95	1.08774	2.267	70.649	4.742	21.609	37.07	0	7.086	0	10.003	1.37489
XR_002255230.1	#N/A	#N/A	2.71557	1.44125	38.551	58.342	32.136	18.002	37.33	107.25	36.108	0.622972	24.941	9.526	22.127	10.804	10.38	20.207	20.47	18.369	18.338	0.326122
XR_002257380.1	#N/A	#N/A	2.7291	1.44842	227.903	370.997	155.538	247.025	182.344	286.831	410.879	0.351	92.963	88.113	71.124	22.329	58.57	62.237	88.965	202.055	200.052	0.629249
XM_020464828.1	#N/A	#N/A	2.79332	1.48198	481.884	589.406	719.845	222.023	238.339	788.162	326.213	0.475049	203.31	92.082	166.745	75.63	105.278	138.215	299.962	285.479	182.547	0.466726
XM_020464829.1	#N/A	#N/A	2.92908	1.55045	874.193	806.319	991.072	326.033	435.041	1117.39	603.867	0.396238	256.216	223.06	233.918	147.658	160.141	231.167	325.156	385.741	299.244	0.303002
XR_002255418.1	#N/A	#N/A	2.94296	1.55727	7.937	34.407	34.707	18.002	87.583	82.308	28.637	0.736717	13.604	0	21.337	10.084	8.897	26.673	0	7.654	40.01	0.916321
XM_020454284.1	#N/A	#N/A	3.04404	1.60599	223.367	236.361	197.957	241.025	155.064	389.093	272.674	0.29979	95.987	56.36	56.899	109.483	86.743	70.32	88.965	86.486	73.352	0.220481
XM_020478702.1	#N/A	#N/A	3.06947	1.61799	44.22	37.399	48.847	28.003	40.202	32.424	13.696	0.334097	11.337	4.763	10.273	1.441	5.931	11.316	16.533	17.603	23.339	0.606361
XM_020479224.1	#N/A	#N/A	3.0976	1.63115	45.354	124.164	118.26	27.003	38.766	107.25	146.92	0.556777	30.988	22.227	26.869	18.007	32.621	42.03	19.683	48.983	10.836	0.430685
XR_002255059.1	#N/A	#N/A	3.16867	1.66388	276.658	427.843	389.487	47.005	442.22	174.593	374.771	0.483707	59.708	125.422	86.139	126.77	142.348	30.714	50.387	88.782	155.04	0.45419
XM_020454698.1	#N/A	#N/A	3.2209	1.68746	162.14	4.488	163.25	68.007	219.674	14.965	178.047	0.73874	0	27.783	0	8.643	26.69	59.812	38.578	42.86	119.197	1.03315
XR_002257678.1	#N/A	#N/A	3.3535	1.74567	102.046	164.555	102.835	46.005	73.225	142.168	129.489	0.374726	30.232	29.371	31.61	32.413	48.191	20.207	31.492	32.145	35.843	0.225104
XM_020483911.1	#N/A	#N/A	3.37274	1.75392	69.164	44.879	80.983	8.001	30.151	122.215	34.862	0.683962	37.034	15.876	7.903	12.245	20.018	15.357	17.321	13.011	10.003	0.516346
XM_020491707.1	#N/A	#N/A	3.38884	1.76079	771.014	356.037	353.495	164.017	222.546	456.436	257.733	0.548564	170.811	54.773	60.06	83.553	108.985	97.801	110.222	162.256	130.867	0.373932
XR_002252906.1	#N/A	#N/A	3.40911	1.76939	23.811	73.302	0	0	0	0	51.049	1.4187	3.023	4.763	26.869	0	0	10.508	0	10.715	0	1.43166
XM_020461914.1	#N/A	#N/A	3.4373	1.78128	14531.3	8272.62	13767	7563.77	17055.6	12595.6	9851.13	0.293164	3599.12	1292.32	4737.62	2067.94	2335.39	7483.02	2728	1788.65	5252.19	0.577851
XM_020496108.1	#N/A	#N/A	3.46725	1.79379	39.685	70.31	38.563	47.005	77.532	199.535	46.068	0.773823	30.988	18.258	37.142	13.685	14.828	0	26.768	20.665	30.008	0.526726
XR_002252025.1	#N/A	#N/A	3.50213	1.80823	69.164	59.838	33.421	18.002	30.151	77.32	47.313	0.457442	9.07	29.371	12.644	7.923	14.086	10.508	11.022	17.603	10.836	0.478482
XM_020464633.1	#N/A	#N/A	3.58073	1.84026	578.26	667.195	859.957	550.056	417.812	1533.92	637.484	0.495202	306.099	113.515	227.596	134.693	202.4	185.095	316.496	228.077	169.21	0.331669
XM_020489731.1	#N/A	#N/A	3.59578	1.84631	1129.31	1139.92	1086.19	636.065	870.082	3262.39	829.228	0.698986	289.472	366.739	321.637	280.911	441.871	383.123	377.905	389.568	350.09	0.144418
XM_020456863.1	#N/A	#N/A	3.65349	1.86928	317.476	335.094	308.505	213.022	231.16	446.459	257.733	0.261071	116.393	42.866	101.944	112.364	143.089	0	61.41	83.424	80.854	0.523487
XM_020487825.1	#N/A	#N/A	3.65543	1.87004	55.558	35.903	60.416	15.002	24.408	179.581	26.147	0.999011	15.116	22.227	13.434	13.685	15.569	12.124	4.724	25.257	17.505	0.381095
XM_020477576.1	#N/A	#N/A	3.67451	1.87755	62.361	520.592	1574.66	52.005	142.142	294.314	1451.77	1.11857	9.825	327.843	23.708	98.679	402.577	428.386	119.67	11.48	11.67	1.10875
XM_020474001.1	#N/A	#N/A	3.6831	1.88092	329.949	354.541	173.534	221.023	70.353	576.156	522.936	0.570734	105.812	120.659	65.592	74.189	50.415	54.155	52.749	182.156	79.187	0.49343
XM_020496169.1	#N/A	#N/A	3.71091	1.89177	297.067	517.6	326.501	131.013	147.885	533.755	380.997	0.478884	105.056	164.318	40.303	97.238	114.175	71.128	61.41	81.128	74.186	0.400343
XM_020508204.1	#N/A	#N/A	3.81727	1.93254	43.086	11.968	50.132	7.001	8.615	52.378	1.245	0.902565	15.116	2.381	0	20.168	0	4.041	0	14.542	2.501	1.20073
XR_002255277.1	#N/A	#N/A	3.81944	1.93336	16982.7	10649.7	12034.3	1884.19	6354.76	12787.7	3831.13	0.584242	2966.52	2429.85	2432.43	1429.76	1334.51	2746.52	1542.33	3142.57	3695.95	0.343081
XR_002254957.1	#N/A	#N/A	3.82183	1.93426	27736.1	27948.9	13270.9	19113	20363.7	98340.7	69116	0.80774	33893.1	12096.1	11583.7	6432.86	7789.08	8511.96	6143.32	3581.12	2781.55	0.910243
XM_020488128.1	#N/A	#N/A	3.89589	1.96195	225.635	77611.6	335.499	6265.64	14052	45341.8	10670.4	1.31051	27.209	508.037	14642	10096.9	258.746	8323.63	4803.33	7421.7	4907.1	0.881016
XR_002257829.1	#N/A	#N/A	3.95776	1.98468	5524.09	3312.04	4043.98	3645.37	6752.47	6991.2	4626.74	0.295799	1148.06	1838.46	1433.54	823.285	1007.55	459.909	917.207	1836.1	1872.15	0.40637
XM_020476059.1	#N/A	#N/A	3.96379	1.98688	0	43.383	0	68.007	53.124	0	123.264	1.11876	0	16.67	2.371	18.007	0	35.564	0	19.899	0.834	1.22959
XM_020473066.1	#N/A	#N/A	3.9797	1.99266	2447.97	1364.31	921.658	1083.11	1131.39	2591.46	789.385	0.499015	283.425	797.777	341.393	346.457	549.373	215.001	145.651	314.563	343.422	0.524151
XR_002256850.1	#N/A	#N/A	3.98882	1.99596	226.769	362.021	199.243	111.011	218.238	935.319	542.858	0.77019	87.673	133.36	90.88	50.42	73.398	122.858	85.816	116.335	75.853	0.285661
XR_002252992.1	#N/A	#N/A	4.02566	2.00923	570.323	917.02	778.975	400.041	248.39	2484.21	618.808	0.872492	220.694	192.895	154.891	171.428	168.296	191.561	307.048	252.569	262.568	0.239298
XR_002257092.1	#N/A	#N/A	4.03694	2.01326	140.597	52.358	174.819	92.009	196.702	274.36	232.831	0.46765	94.475	43.659	34.772	37.455	37.07	38.797	36.216	20.665	27.507	0.512015
XM_020497729.1	#N/A	#N/A	4.05171	2.01853	6084.2	10359.5	9948	2308.24	2864.38	11049.2	3019.34	0.595934	1545.61	2828.34	994.15	889.551	980.864	1843.68	1879.29	2201.18	1317.84	0.401869
XM_020509394.1	#N/A	#N/A	4.10228	2.03642	456.939	587.91	160.68	228.023	106.248	421.517	371.036	0.522358	57.441	67.474	52.948	66.986	30.397	37.989	63.771	171.441	182.547	0.687155
XM_020508215.1	#N/A	#N/A	4.10347	2.03684	176.88	56.846	44.99	21.002	180.908	438.976	32.372	1.09885	83.138	4.763	16.596	46.818	52.639	18.59	22.832	23.726	29.174	0.721041
XR_002254602.1	#N/A	#N/A	4.13002	2.04615	302.736	240.849	290.509	154.016	137.835	730.796	245.282	0.665725	96.742	46.041	55.318	46.818	68.95	49.305	107.86	103.324	80.021	0.345545
XM_020502886.1	#N/A	#N/A	4.13056	2.04634	176.88	154.083	122.117	52.005	41.638	306.785	174.312	0.608926	27.209	34.928	17.386	28.811	43.742	35.564	42.514	58.933	30.841	0.334315
XM_020462234.1	#N/A	#N/A	4.20383	2.0717	719.991	961.898	704.419	379.039	937.564	2012.81	699.739	0.567631	211.624	228.617	201.517	162.064	193.504	233.592	260.597	209.709	260.901	0.14614
XR_002254215.1	#N/A	#N/A	4.23383	2.08196	24.945	17.951	19.282	10.001	17.229	84.802	42.333	0.83444	15.116	7.938	5.532	7.923	8.897	6.466	3.937	9.95	0	0.572293
XM_020458750.1	#N/A	#N/A	4.29227	2.10174	866.257	665.699	758.408	118.012	335.972	1631.2	275.164	0.763084	106.568	53.979	178.599	123.889	86.002	154.381	196.826	334.462	158.374	0.524873
XM_020507792.1	#N/A	#N/A	4.33559	2.11623	4617.01	8392.3	5781.9	4282.44	4750.99	10914.5	7145.55	0.371094	1729.27	1969.44	1787.57	1120.04	1322.65	1243.94	1087.27	1878.19	1468.71	0.22309
XR_002252896.1	#N/A	#N/A	4.38124	2.13134	58.96	53.854	51.417	43.004	87.583	249.418	118.283	0.772047	42.325	19.845	8.693	20.888	25.207	24.248	18.108	17.603	17.505	0.421943
XM_020479944.1	#N/A	#N/A	4.39728	2.13661	7661.38	5771.39	5397.55	4581.47	5226.23	12480.9	7059.64	0.391023	1049.05	1904.35	1464.36	1898.67	2143.37	975.589	917.995	2348.12	1385.36	0.338742
XM_020483546.1	#N/A	#N/A	4.42076	2.14429	2022.78	3941.84	2857.53	908.093	3646.88	4387.27	1726.93	0.460778	592.547	793.015	681.996	205.281	266.902	1109.76	560.559	748.522	710.183	0.434207
XR_002252178.1	#N/A	#N/A	4.56123	2.18942	156.47	272.264	149.111	148.015	199.573	1326.91	214.155	1.22619	91.452	111.927	86.139	60.504	86.743	60.621	49.6	104.089	44.178	0.314061
XM_020466741.1	#N/A	#N/A	4.57415	2.1935	52688.6	151459	97042.8	38753	77509.1	185128	99681.6	0.521103	15639.8	13423.3	23074.9	8568.5	10348.4	35736.3	31741.7	19973.6	38887.5	0.51082
XR_002254777.1	#N/A	#N/A	4.68038	2.22662	1395.76	741.993	1158.18	171.017	341.715	1990.36	353.605	0.758222	158.718	119.071	202.307	100.84	143.83	130.132	285.003	354.362	195.884	0.444953
XM_020465581.1	#N/A	#N/A	4.73646	2.24381	49.889	137.628	48.847	40.004	74.66	212.006	117.038	0.64505	12.849	26.989	12.644	23.049	27.432	21.823	13.384	21.43	25.006	0.293765
XR_002257046.1	#N/A	#N/A	4.77489	2.25547	315.209	834.742	713.417	584.06	818.394	1631.2	687.288	0.510271	162.497	234.173	108.266	209.603	143.089	157.614	150.375	191.34	146.705	0.229265
XR_002256345.1	#N/A	#N/A	4.90734	2.29494	937.689	1062.13	784.116	518.053	536.981	1551.38	742.072	0.407329	184.415	238.936	148.569	171.428	180.159	184.287	151.949	194.401	152.539	0.157212
XM_020497196.1	#N/A	#N/A	4.93059	2.30176	1905.99	1901.36	1444.83	856.088	1106.98	2564.02	2812.65	0.401392	438.364	599.325	273.431	352.219	374.404	263.498	208.635	391.864	381.765	0.313543
XM_020488294.1	#N/A	#N/A	5.00591	2.32363	23.811	29.919	0	7.001	18.665	104.756	26.147	1.15298	8.314	11.113	3.161	5.042	7.414	3.233	3.149	8.419	4.168	0.483887
XM_020456471.1	#N/A	#N/A	5.01889	2.32737	1514.82	2724.13	1406.27	629.064	1694.22	3614.07	2732.97	0.497603	427.783	487.398	566.618	242.736	320.282	378.273	229.892	506.668	507.631	0.299474
XR_002255361.1	#N/A	#N/A	5.03008	2.33058	139.463	360.525	203.099	117.012	145.014	361.657	197.969	0.471429	126.974	23.02	48.996	28.811	26.69	46.88	26.768	29.084	32.508	0.754308
XR_002252177.1	#N/A	#N/A	5.03504	2.332	736.998	867.653	745.553	264.027	252.697	972.732	519.201	0.457497	46.104	141.298	106.685	94.357	84.519	189.945	85.029	177.564	187.548	0.422853
XM_020480879.1	#N/A	#N/A	5.05947	2.33899	12066.4	12612.4	14141.1	8561.88	9694.38	27952.3	13626.2	0.456672	3813.77	2733.88	2681.36	2110.43	2524.45	2656	3008.28	2959.65	2582.33	0.167072
XR_002253295.1	#N/A	#N/A	5.06942	2.34182	162.14	98.733	190.245	44.005	45.945	224.477	141.94	0.537819	24.186	42.866	10.273	26.651	31.88	34.756	15.746	22.961	20.839	0.387632
XR_002253174.1	#N/A	#N/A	5.09412	2.34883	132545	55178.3	48761.8	49832.1	84115.1	396922	272140	0.910932	121656	25531.3	21467.5	21149	24443	18336.6	15123.3	8995.28	5658.13	1.21207
XR_002253173.1	#N/A	#N/A	5.15239	2.36524	256999	137933	83833.6	118333	190534	630165	594891	0.796527	195763	72985.1	55013.3	41898.9	49946.2	34070.5	25787.3	17488.5	9289.06	1.00408
XR_002254958.1	#N/A	#N/A	5.18588	2.37459	110758	53357.7	35965.2	46227.7	82410.8	310810	249727	0.858313	95286.8	26186.9	20817.9	18109.4	20673	14818.1	12547.2	7548.75	4481.99	1.11864
XM_020468956.1	#N/A	#N/A	5.23596	2.38845	4202.02	4632.97	4838.38	3393.35	3684.21	10899.6	3742.73	0.519984	1455.67	670.768	716.768	872.985	1041.66	805.043	1242.36	979.661	906.067	0.261335
XM_020485600.1	#N/A	#N/A	5.33517	2.41553	138.329	182.506	86.124	89.009	249.826	421.517	90.891	0.681314	15.872	69.061	20.547	36.014	32.621	8.083	40.152	46.687	34.175	0.536594
XR_002252652.1	#N/A	#N/A	5.37601	2.42654	41.952	19.447	64.272	36.004	21.537	179.581	47.313	0.947542	15.872	19.845	9.483	10.084	11.862	8.891	7.873	0	14.17	0.514025
XR_002257229.1	#N/A	#N/A	5.41506	2.43698	1391.23	1035.2	728.843	408.042	1167.29	2721.15	1181.59	0.594021	151.916	207.184	408.566	378.87	404.801	83.252	125.181	290.071	0	0.658965
XR_002256295.1	#N/A	#N/A	5.44218	2.44419	363.964	483.193	269.942	218.022	321.614	1137.35	418.349	0.679888	55.173	65.092	52.157	155.581	117.882	42.03	51.175	123.988	95.858	0.478994
XR_002252170.1	#N/A	#N/A	5.44519	2.44498	547.647	839.23	582.303	403.041	735.119	1521.45	428.31	0.53339	188.95	113.515	81.397	159.903	153.468	137.407	103.137	117.1	139.203	0.245931
XR_002257228.1	#N/A	#N/A	5.49405	2.45787	1552.23	1500.44	766.12	1060.11	1190.26	5215.34	1687.09	0.818311	446.678	302.441	63.221	254.26	404.801	519.722	250.362	264.815	529.303	0.448052
XM_020492571.1	#N/A	#N/A	5.51582	2.46357	1027.26	1549.81	695.421	414.042	673.38	4477.06	948.756	1.00443	464.061	335.781	207.049	133.253	183.866	259.457	215.721	270.937	210.888	0.384962
XR_002251569.1	#N/A	#N/A	5.5743	2.47879	2345.92	2661.3	2621.01	1086.11	2557.12	4474.56	1288.66	0.45642	489.003	386.585	278.963	332.771	400.353	409.796	580.242	605.4	445.948	0.245807
XM_020485937.1	#N/A	#N/A	5.57625	2.4793	3519.45	2836.33	2569.59	800.082	3234.81	9333.23	2579.82	0.757936	1428.46	587.418	525.524	172.868	177.193	847.882	427.505	623.768	944.41	0.620613
XM_020480029.1	#N/A	#N/A	5.64057	2.49584	183.683	510.12	218.524	93.01	130.656	1316.93	139.45	1.18786	52.906	75.412	82.978	54.742	47.449	65.47	45.664	79.597	86.689	0.243506
XR_002257537.1	#N/A	#N/A	5.66143	2.50117	596.402	574.446	705.705	403.041	704.967	2035.25	1043.38	0.636248	145.869	119.071	154.101	191.596	148.279	151.148	88.965	239.558	138.369	0.278511
XR_002255568.1	#N/A	#N/A	5.81766	2.54044	98.644	0	196.672	0	4.307	396.575	163.106	1.18431	21.162	29.371	0	6.483	22.983	24.248	36.216	34.441	15.004	0.576632
XM_020465167.1	#N/A	#N/A	5.82972	2.54343	666.7	905.052	659.429	226.023	456.578	1269.54	739.582	0.469657	145.114	158.762	103.524	75.63	139.382	115.583	80.305	160.726	106.694	0.265007
XM_020473376.1	#N/A	#N/A	5.9021	2.56123	2700.82	2632.88	2172.39	925.095	1992.86	10293.5	1405.7	1.01535	1109.52	396.904	437.015	225.449	203.142	525.38	540.089	638.31	743.525	0.519449
XM_020507032.1	#N/A	#N/A	5.92489	2.56679	316.342	384.46	515.46	130.013	320.179	1503.99	250.262	0.947392	110.347	76.999	67.963	48.259	39.294	75.17	120.457	88.782	115.03	0.349522
XR_002255172.1	#N/A	#N/A	5.92524	2.56687	5042.2	8489.54	5517.1	2036.21	6577.3	16252.1	10804.9	0.591956	1261.43	927.168	1826.3	636.731	867.431	1462.98	747.937	1394.49	2749.04	0.500013
XR_002257159.1	#N/A	#N/A	6.06812	2.60125	7839.4	21416.1	7442.68	8395.86	8667.8	54667.5	23361.6	0.913341	2242.46	1951.18	3183.97	4268.4	4988.1	3082.76	2173.74	2722.39	3310.86	0.32306
XR_002257045.1	#N/A	#N/A	6.13921	2.61805	780.084	1020.24	687.709	482.049	1424.29	2795.98	1213.96	0.643748	114.882	164.318	164.375	190.155	395.904	160.847	166.121	195.932	207.554	0.40763
trnas-gcu_4	#N/A	#N/A	6.14019	2.61828	55.558	89.757	84.839	24.002	50.252	162.122	57.274	0.592898	10.581	15.082	14.225	10.804	11.121	14.549	7.873	13.776	11.67	0.194926
XR_002252607.1	#N/A	#N/A	6.15895	2.62269	236.973	447.29	209.526	200.02	469.5	695.877	672.347	0.505748	124.707	69.855	84.558	18.727	31.139	109.926	60.622	29.084	83.355	0.54141
XM_020485938.1	#N/A	#N/A	6.16094	2.62315	114.518	179.514	95.122	19.002	116.298	483.872	85.911	0.972761	91.452	18.258	9.483	0	6.673	23.44	3.149	27.553	48.346	1.14
XR_002257404.1	#N/A	#N/A	6.18921	2.62976	31.748	34.407	37.278	7.001	17.229	84.802	43.578	0.674514	4.535	8.732	2.371	7.203	14.086	0	0	4.592	11.67	0.836828
XM_020488152.1	#N/A	#N/A	6.20961	2.6345	4372.1	5413.86	4293.36	2321.24	4545.68	14359	4208.39	0.700279	950.041	1138.32	954.637	689.312	900.793	909.311	693.613	955.935	989.422	0.155449
XR_002252467.1	#N/A	#N/A	6.34116	2.66475	1266.5	1545.32	749.41	850.087	1998.6	3818.59	1469.2	0.62106	170.055	408.811	263.157	352.939	420.37	209.344	194.464	205.116	147.538	0.395735
XR_002251607.1	#N/A	#N/A	6.45278	2.68992	767.612	958.906	584.874	500.051	848.545	2608.92	1029.69	0.686901	153.427	152.411	184.131	156.302	156.434	164.888	154.311	143.122	189.216	0.0949141
XR_002256294.1	#N/A	#N/A	6.45894	2.6913	3602.22	5873.11	4325.49	3914.4	5478.93	15296.8	6523.01	0.630388	1003.7	677.912	893.787	1344.77	1532.46	780.795	824.306	891.644	1011.09	0.276903
XR_002253376.1	#N/A	#N/A	6.49521	2.69938	14495.1	31382.1	19547.6	13605.4	19953	54617.6	25566.6	0.555092	3539.41	3790.43	3245.61	3897.46	4802.75	3815.06	3235.81	4094.68	5044.64	0.15966
XM_020508750.1	#N/A	#N/A	6.67341	2.73842	2963.87	2381.56	2735.41	1347.14	2258.48	9450.46	1885.06	0.841925	296.274	662.83	779.989	293.876	407.025	458.293	243.276	642.902	651.001	0.398105
XR_002251609.1	#N/A	#N/A	6.73128	2.75088	22.677	29.919	23.138	43.004	80.404	84.802	41.088	0.559272	6.046	0	15.015	9.364	5.19	10.508	6.298	3.827	5.835	0.621725
XR_002254004.1	#N/A	#N/A	6.73405	2.75147	545.379	1162.36	1068.2	380.039	805.472	1910.54	959.962	0.509996	153.427	118.277	164.375	108.763	197.952	59.812	89.752	249.507	162.542	0.39947
XR_002252151.1	#N/A	#N/A	6.86197	2.77862	142614	141124	73831.6	28224.9	64199.4	294476	43574.3	0.815107	6635.17	35898.4	18119.1	16635	19627.7	11132.4	4660.04	21939	13007.5	0.568832
XR_002251755.1	#N/A	#N/A	6.87224	2.78078	22.677	43.383	30.85	27.003	14.358	127.203	19.921	0.961747	8.314	0	0	0	14.086	8.083	11.022	6.888	5.001	0.863693
XR_002257359.1	#N/A	#N/A	7.04352	2.8163	89.574	92.749	186.388	117.012	145.014	616.063	220.38	0.885481	53.662	19.845	29.24	19.448	41.518	10.508	42.514	16.073	35.009	0.484464
XR_002253954.1	#N/A	#N/A	7.31383	2.87063	11.338	22.439	12.854	5.001	15.794	77.32	12.451	1.10207	0	5.557	3.161	4.322	5.19	0	7.873	1.531	0	0.93523
XM_020487207.1	#N/A	#N/A	7.34928	2.8776	539.71	727.034	659.429	338.035	564.261	2646.33	735.846	0.887668	207.845	124.628	86.139	96.518	116.399	89.719	124.394	112.508	128.366	0.30019
XR_002252021.1	#N/A	#N/A	7.58865	2.92384	221.1	318.638	217.239	61.006	124.913	526.273	209.175	0.626184	43.081	58.742	18.176	17.287	35.587	37.989	18.895	42.095	12.503	0.493706
XR_002252169.1	#N/A	#N/A	7.60491	2.92693	563.52	589.406	358.637	295.03	647.536	2212.34	235.321	0.978542	89.184	62.711	77.446	68.427	97.864	139.024	126.756	105.62	61.683	0.302127
XR_002252363.1	#N/A	#N/A	7.64454	2.93443	1673.55	2095.83	1707.06	1343.14	2091.93	6240.45	2755.38	0.658225	473.131	346.1	253.674	389.674	392.197	288.555	239.34	329.87	299.244	0.223345
XR_002253477.1	#N/A	#N/A	7.70244	2.94532	242196	227155	410093	195299	532415	915854	456558	0.590468	53117.6	52593.8	46165.5	33408.2	38123.2	19564.3	89494.2	73688.1	91203.5	0.449816
XR_002252167.1	#N/A	#N/A	7.80698	2.96476	734.731	727.034	597.728	339.035	663.33	2414.37	342.399	0.863398	149.648	84.937	60.85	157.742	108.985	94.568	151.162	71.178	79.187	0.350999
XR_002252781.1	#N/A	#N/A	7.82022	2.96721	2866.36	3702.49	2703.27	2451.25	3944.08	13930	5056.3	0.819912	564.583	638.222	621.936	764.942	730.273	590.85	532.216	553.355	701.014	0.130508
XR_002257539.1	#N/A	#N/A	7.994	2.99892	1083.95	1403.2	970.505	733.075	1295.07	4576.83	1619.86	0.787897	210.868	231.792	211	182.232	237.987	191.561	232.254	155.368	225.892	0.132156
XR_002251794.1	#N/A	#N/A	8.22773	3.04049	27227	55293.4	22136.5	10989.1	54961.6	59670.8	25682.4	0.534394	2748.85	9462.99	5015.01	3249.92	3712.16	4372.77	1746.24	5416.45	4273.6	0.494315
XR_002255496.1	#N/A	#N/A	8.2454	3.04359	52678.4	80059	49745.1	27366.8	61050.8	235937	55181	0.876634	9886.62	12053.2	8955.25	8183.15	9622.55	9447.94	7807.68	9589.96	12089.8	0.15314
XR_002252468.1	#N/A	#N/A	8.28827	3.05107	1669.02	1460.05	895.949	1387.14	2682.03	4791.33	2568.61	0.592704	376.389	327.049	334.281	260.023	263.936	216.618	161.397	252.569	205.053	0.258362
XR_002253828.1	#N/A	#N/A	8.29908	3.05295	870.792	1319.43	515.46	398.041	758.091	2651.32	1505.31	0.677001	153.427	203.215	148.569	172.868	173.486	104.268	73.219	86.486	126.699	0.315735
XM_020494652.1	#N/A	#N/A	8.29982	3.05308	2014.84	2822.86	1953.86	2209.23	2809.82	9365.66	3620.71	0.743356	476.91	357.214	395.131	442.975	619.064	320.077	430.654	422.479	376.764	0.202078
XR_002252364.1	#N/A	#N/A	8.67889	3.11751	356.027	103.221	24.423	61.006	86.147	182.075	290.105	0.788659	12.093	44.453	21.337	4.322	10.38	10.508	40.152	7.654	12.503	0.796938
XM_020502523.1	#N/A	#N/A	8.72804	3.12566	24.945	35.903	21.852	8.001	28.716	99.767	16.186	0.906855	6.802	0	7.903	0	0	0	7.873	4.592	7.502	0.982036
XR_002256419.1	#N/A	#N/A	9.02016	3.17315	860.587	987.329	686.423	681.07	1094.06	4442.14	1368.35	0.928957	226.74	193.689	124.861	173.589	181.641	151.148	135.416	155.368	100.026	0.239393
XM_020487372.1	#N/A	#N/A	9.03854	3.17609	520.434	1199.76	569.449	350.036	623.128	3653.98	795.61	1.05018	132.265	130.185	130.393	90.036	149.762	92.952	88.965	131.642	150.872	0.202964
XR_002252710.1	#N/A	#N/A	9.40265	3.23307	706.385	990.321	564.307	525.054	819.83	3402.07	1103.15	0.872908	170.811	144.473	118.539	130.371	164.589	82.444	90.54	123.988	83.355	0.26946
XR_002251532.1	#N/A	#N/A	9.54711	3.25506	2755.24	1647.05	1065.63	2124.22	2123.52	7597.28	8256.17	0.81326	590.28	431.038	356.408	388.953	472.268	383.123	432.229	235.731	153.373	0.334235
XR_002257516.1	#N/A	#N/A	9.93461	3.31246	461.474	756.953	537.313	248.025	519.752	3658.97	809.306	1.18923	155.695	71.443	79.026	69.147	74.881	76.786	156.673	108.681	112.529	0.350256
XM_020488153.1	#N/A	#N/A	10.868	3.44202	1332.27	1700.9	901.091	976.1	1586.54	7076	2262.32	0.960311	261.507	198.452	226.805	226.89	158.658	199.644	169.27	164.552	267.569	0.194446
XR_002254309.1	#N/A	#N/A	11.1974	3.4851	190.486	209.434	154.252	122.012	259.876	843.034	266.449	0.850158	52.15	34.134	23.708	15.126	24.466	9.699	27.556	22.195	25.84	0.461096
XM_020476548.1	#N/A	#N/A	11.3404	3.5034	56.692	169.043	33.421	30.003	27.28	541.238	47.313	1.45643	9.825	21.433	8.693	10.804	11.121	7.274	10.235	10.715	12.503	0.354914
XM_020497593.1	#N/A	#N/A	13.7036	3.77648	23.811	203.45	15.425	8.001	663.33	202.029	511.731	1.11923	14.36	5.557	53.738	14.406	0	64.662	0	0	0	1.46172
XM_020461745.1	#N/A	#N/A	16.1857	4.01665	569.19	236.361	4091.55	187.019	667.637	2484.21	1100.66	1.08348	154.939	18.258	49.787	43.937	17.052	5.658	203.124	134.703	114.196	0.862353
