# Supplementary material for: Rejection of Lepeophtheirus salmonis driven in part by chitin sensing is not impacted by seawater acclimitization in Coho salmon (Oncorhynchus kisutch)
Source: Sci Rep. 2023 Jun 15;13:9685. doi: 10.1038/s41598-023-36632-0 (PMC10272145; doi:10.1038/s41598-023-36632-0)
Supplement: Supplementary file 4 — Supplementary Information 4. [file 41598_2023_36632_MOESM4_ESM.xlsx]

## Sheet: Sheet1
Transcript ID	Hit	E-value	SwiisProt	Annot	GeneName
XM_020474675.1	NP_001275690.1	2.15e-84	Q9UJW8	zinc finger protein 180 isoform 5	ZNF180
XM_020502171.1	NP_001275690.1	5.94e-96	Q9UJW8	zinc finger protein 180 isoform 5	ZNF180
XM_020474208.1	XP_016870103.1	0	Q5TYW1	zinc finger protein 658 isoform X1	ZNF658
XM_020474770.1	NP_001275690.1	4.68e-79	Q9UJW8	zinc finger protein 180 isoform 5	ZNF180
XR_002254063.1	NP_001307300.1	1.55e-16	Q96NG8	zinc finger protein 582 isoform 1	ZNF582
XR_002253973.1	XP_016867392.1	3.44e-60	A0A024R853	IQ domain-containing protein E isoform X5	IQCE
XR_002253975.1	XP_011513544.1	4.75e-58	UPI0005D029A3	IQ domain-containing protein E isoform X3	IQCE
XR_002253981.1	XP_016867392.1	1.97e-60	A0A024R853	IQ domain-containing protein E isoform X5	IQCE
XR_002253985.1	XP_011513545.1	1.24e-57	B4DXN1	IQ domain-containing protein E isoform X4	IQCE
XM_020474420.1	XP_016867392.1	4.09e-61	A0A024R853	IQ domain-containing protein E isoform X5	IQCE
XM_020474487.1	XP_016867392.1	2.27e-61	A0A024R853	IQ domain-containing protein E isoform X5	IQCE
XM_020475005.1	NP_775745.1	1.34e-111	Q96AB6	protein N-terminal asparagine amidohydrolase isoform 1	NTAN1
XM_020475059.1	NP_775745.1	1.34e-111	Q96AB6	protein N-terminal asparagine amidohydrolase isoform 1	NTAN1
XR_002254114.1	NP_006377.2	0	Q92841	probable ATP-dependent RNA helicase DDX17 isoform 1	DDX17
XM_020466937.1	NP_001001560.1	1.29e-80	Q9UJY5	ADP-ribosylation factor-binding protein GGA1 isoform 2	GGA1
XM_020475228.1	XP_011528778.1	2.45e-80	UPI0005D02B1B	MICAL-like protein 1 isoform X7	MICALL1
XM_020475287.1	XP_011528778.1	2.35e-80	UPI0005D02B1B	MICAL-like protein 1 isoform X7	MICALL1
XM_020475375.1	XP_005261841.1	9.61e-17	A0A087X0J6	UPF0193 protein EVG1 isoform X3	C22orf23
XM_020475445.1	XP_005261841.1	9.07e-17	A0A087X0J6	UPF0193 protein EVG1 isoform X3	C22orf23
XR_002254173.1	XP_005261841.1	1.03e-20	A0A087X0J6	UPF0193 protein EVG1 isoform X3	C22orf23
XM_020475573.1	NP_005277.2	2.61e-143	P48146	neuropeptides B/W receptor type 2	NPBWR2
XM_020476180.1	NP_004972.1	9.06e-173	A0A024R1L8	inward rectifier potassium channel 4	KCNJ4
XM_020475732.1	NP_008963.3	1.31e-39	Q9H2D6	TRIO and F-actin-binding protein isoform 1	TRIOBP
XM_020475787.1	NP_008963.3	6.87e-38	Q9H2D6	TRIO and F-actin-binding protein isoform 1	TRIOBP
XR_002254258.1	XP_011528811.1	1.43e-22	Q9H4I9	essential MCU regulator, mitochondrial isoform X1	SMDT1
XM_020475940.1	NP_057103.2	7.08e-141	Q9Y383	putative RNA-binding protein Luc7-like 2 isoform 1	LUC7L2
XM_020476030.1	NP_076958.1	2.02e-31	A0A024R1Q3	centromere protein M isoform a	CENPM
XM_020476091.1	NP_076958.1	1.04e-29	A0A024R1Q3	centromere protein M isoform a	CENPM
XM_020476182.1	NP_976311.1	2.5e-25	A0A1K0FU49	myoglobin	MB
XM_020476273.1	NP_055324.2	4.77e-62	A0A140VK89	serine hydrolase-like protein 2 isoform a	SERHL2
XM_020476322.1	NP_055324.2	4.83e-51	A0A140VK89	serine hydrolase-like protein 2 isoform a	SERHL2
XM_020476420.1	NP_061979.3	1.32e-163	Q9UH03	neuronal-specific septin-3 isoform B	SEPTIN3
XM_020474126.1	NP_001350774.1	2.62e-76	UPI0007DC77E9	neuronal-specific septin-3 isoform C	SEPTIN3
XM_020480119.1	XP_005253481.1	5.16e-43	UPI000387D2A5	activating transcription factor 7-interacting protein 1 isoform X1	ATF7IP
XM_020476596.1	NP_001007524.1	1.35e-84	P23610	40-kDa huntingtin-associated protein	F8A2
XM_020476675.1	NP_067009.1	5.86e-34	Q12836	zona pellucida sperm-binding protein 4 preproprotein	ZP4
XM_020482429.1	XP_016879029.1	2e-172	UPI0007DC5331	xylosyltransferase 1 isoform X2	XYLT1
XM_020476763.1	NP_005277.2	5.79e-86	P48146	neuropeptides B/W receptor type 2	NPBWR2
XM_020483610.1	NP_005277.2	3.09e-62	P48146	neuropeptides B/W receptor type 2	NPBWR2
XM_020476848.1	NP_005277.2	2.65e-83	P48146	neuropeptides B/W receptor type 2	NPBWR2
XM_020484576.1	NP_005277.2	7.86e-110	P48146	neuropeptides B/W receptor type 2	NPBWR2
XM_020476981.1	NP_001177912.1	5.24e-77	Q99807	5-demethoxyubiquinone hydroxylase, mitochondrial isoform 2	COQ7
XM_020477046.1	NP_001177912.1	2.05e-76	Q99807	5-demethoxyubiquinone hydroxylase, mitochondrial isoform 2	COQ7
XM_020476929.1	NP_001177912.1	5.88e-75	Q99807	5-demethoxyubiquinone hydroxylase, mitochondrial isoform 2	COQ7
XM_020485745.1	NP_005277.2	0	P48146	neuropeptides B/W receptor type 2	NPBWR2
XM_020478497.1	NP_001035203.1	0	P35749	myosin-11 isoform SM1B	MYH11
XM_020477755.1	XP_016878845.1	4.67e-95	Q9NXR1	nuclear distribution protein nudE homolog 1 isoform X2	NDE1
XM_020477231.1	XP_005255764.1	4.92e-116	Q9Y4F3	meiosis regulator and mRNA stability factor 1 isoform X4	MARF1
XM_020478279.1	NP_001135941.1	1.62e-43	Q96MC5	bMERB domain-containing protein 1 isoform 2	BMERB1
XM_020478012.1	NP_001121895.1	1.6e-58	Q2QL34	mpv17-like protein isoform 1	MPV17L
XM_020478097.1	NP_001129202.1	2.59e-30	B3KUF5	target of Myb protein 1 isoform 4	TOM1
XM_020478148.1	NP_001129202.1	5.34e-30	B3KUF5	target of Myb protein 1 isoform 4	TOM1
XM_020478198.1	NP_001129202.1	2.58e-31	B3KUF5	target of Myb protein 1 isoform 4	TOM1
XM_020477665.1	XP_016878845.1	2.49e-95	Q9NXR1	nuclear distribution protein nudE homolog 1 isoform X2	NDE1
XM_020486899.1	XP_016879395.1	0	UPI0007DC69CE	meiosis regulator and mRNA stability factor 1 isoform X9	MARF1
XM_020478348.1	XP_016879395.1	1.78e-24	UPI0007DC69CE	meiosis regulator and mRNA stability factor 1 isoform X9	MARF1
XM_020487999.1	NP_005277.2	1.4e-36	P48146	neuropeptides B/W receptor type 2	NPBWR2
XM_020477925.1	NP_001121895.1	2.1e-59	Q2QL34	mpv17-like protein isoform 1	MPV17L
XM_020477525.1	NP_694968.1	1.82e-13	A0A090N8P8	GTPase IMAP family member 7	GIMAP7
XM_020477581.1	NP_694968.1	1.33e-13	A0A090N8P8	GTPase IMAP family member 7	GIMAP7
XM_020477838.1	NP_005277.2	1.11e-08	P48146	neuropeptides B/W receptor type 2	NPBWR2
XM_020477320.1	NP_005479.1	2.29e-172	B3KUF5	target of Myb protein 1 isoform 1	TOM1
XM_020477386.1	NP_005479.1	6.03e-172	B3KUF5	target of Myb protein 1 isoform 1	TOM1
XM_020477442.1	NP_005479.1	2.01e-173	B3KUF5	target of Myb protein 1 isoform 1	TOM1
XM_020478723.1	NP_116116.1	1.72e-162	Q16352	alpha-internexin	INA
XM_020491302.1	NP_036361.1	0	A0A384MED8	cytosolic purine 5'-nucleotidase isoform 1	NT5C2
XM_020492314.1	NP_060119.3	0	Q9H8M5	metal transporter CNNM2 isoform 1	CNNM2
XM_020478794.1	NP_005277.2	6.63e-17	P48146	neuropeptides B/W receptor type 2	NPBWR2
XM_020478877.1	NP_005277.2	0	P48146	neuropeptides B/W receptor type 2	NPBWR2
XM_020484319.1	NP_056263.1	2.74e-91	Q9BVM2	protein DPCD isoform 2	DPCD
XM_020484424.1	NP_056263.1	2.74e-91	Q9BVM2	protein DPCD isoform 2	DPCD
XM_020484373.1	NP_056263.1	4.06e-81	Q9BVM2	protein DPCD isoform 2	DPCD
XM_020484506.1	NP_006110.1	2.26e-75	A1A515	fibroblast growth factor 8 isoform B precursor	FGF8
XM_020484612.1	XP_011512161.1	1.41e-152	UPI0005D00140	solute carrier family 2, facilitated glucose transporter member 9 isoform X5	SLC2A9
XM_020484714.1	NP_006553.2	9.75e-123	P52954	transcription factor LBX1	LBX1
XM_020495783.1	XP_016865184.1	4.03e-56	UPI0007DC60AC	centromere protein K isoform X6	CENPK
XM_020496811.1	NP_068759.2	4.9e-30	Q8IYB5	stromal membrane-associated protein 1 isoform B	SMAP1
XM_020497803.1	NP_001337362.1	2.73e-158	UPI0009F47A19	regulating synaptic membrane exocytosis protein 1 isoform 29	RIMS1
XM_020498986.1	NP_005277.2	0	P48146	neuropeptides B/W receptor type 2	NPBWR2
XR_002255026.1	NP_005277.2	0	P48146	neuropeptides B/W receptor type 2	NPBWR2
XM_020478956.1	XP_016882956.1	2.76e-56	UPI0007DC642A	NACHT, LRR and PYD domains-containing protein 12 isoform X7	NLRP12
XM_020479118.1	XP_016882956.1	7.46e-59	UPI0007DC642A	NACHT, LRR and PYD domains-containing protein 12 isoform X7	NLRP12
XM_020479178.1	XP_016882956.1	5.6e-59	UPI0007DC642A	NACHT, LRR and PYD domains-containing protein 12 isoform X7	NLRP12
XM_020479232.1	XP_016882956.1	5.43e-59	UPI0007DC642A	NACHT, LRR and PYD domains-containing protein 12 isoform X7	NLRP12
XM_020500064.1	XP_011527561.1	2.23e-138	UPI0005D01FD7	ras and Rab interactor 2 isoform X6	RIN2
XM_020502172.1	NP_005277.2	2.73e-51	P48146	neuropeptides B/W receptor type 2	NPBWR2
XM_020485023.1	NP_543010.3	8.59e-97	Q8TEA8	D-aminoacyl-tRNA deacylase 1 isoform 2	DTD1
XM_020485103.1	NP_543010.3	6.14e-97	Q8TEA8	D-aminoacyl-tRNA deacylase 1 isoform 2	DTD1
XR_002255650.1	NP_001335886.1	7.22e-06	UPI000021D406	small integral membrane protein 26 isoform 1	SMIM26
XM_020503369.1	NP_000485.3	6.52e-52	Q9UMD9	collagen alpha-1(XVII) chain	COL17A1
XR_002255658.1	NP_000485.3	8.28e-07	Q9UMD9	collagen alpha-1(XVII) chain	COL17A1
XM_020504415.1	NP_000485.3	1.81e-07	Q9UMD9	collagen alpha-1(XVII) chain	COL17A1
XM_020505433.1	NP_055535.2	0	Q9H2G2	STE20-like serine/threonine-protein kinase isoform 1	SLK
XM_020479355.1	NP_079204.2	1.1e-82	Q9H668	CST complex subunit STN1	STN1
XM_020479420.1	NP_079204.2	2.47e-83	Q9H668	CST complex subunit STN1	STN1
XM_020479477.1	NP_079204.2	1.18e-83	Q9H668	CST complex subunit STN1	STN1
XM_020479534.1	NP_079204.2	1.08e-83	Q9H668	CST complex subunit STN1	STN1
XM_020479554.1	NP_079204.2	7.76e-83	Q9H668	CST complex subunit STN1	STN1
XM_020479561.1	NP_079204.2	9.5e-84	Q9H668	CST complex subunit STN1	STN1
XR_002255133.1	NP_079204.2	6.93e-67	Q9H668	CST complex subunit STN1	STN1
XM_020479578.1	NP_055446.2	3.02e-51	B3KPL1	SH3 and PX domain-containing protein 2A isoform 1	SH3PXD2A
XM_020506670.1	NP_001352008.1	3.73e-135	UPI000387D124	SH3 and PX domain-containing protein 2A isoform 2	SH3PXD2A
XM_020485386.1	XP_005270326.1	0	O76050	E3 ubiquitin-protein ligase NEURL1 isoform X4	NEURL1
XM_020507790.1	NP_001013049.1	2.68e-44	B3KVZ0	VPS10 domain-containing receptor SorCS1 isoform b precursor	SORCS1
XM_020479669.1	NP_055207.1	2.34e-32	B2R5R8	neuronal vesicle trafficking-associated protein 1 isoform a	NSG1
XM_020479660.1	NP_005277.2	7.96e-52	P48146	neuropeptides B/W receptor type 2	NPBWR2
XM_020508843.1	NP_001159583.1	0	Q8IY17	neuropathy target esterase isoform a	PNPLA6
XM_020479602.1	NP_005277.2	0	P48146	neuropeptides B/W receptor type 2	NPBWR2
XM_020479611.1	NP_005277.2	0	P48146	neuropeptides B/W receptor type 2	NPBWR2
XM_020479633.1	XP_011532171.1	1.48e-118	UPI00051253CF	mitochondrial glycine transporter isoform X2	SLC25A38
XM_020479649.1	NP_060345.2	1.16e-120	A1LP07	mitochondrial glycine transporter isoform 1	SLC25A38
XM_020479640.1	XP_011532171.1	2.77e-117	UPI00051253CF	mitochondrial glycine transporter isoform X2	SLC25A38
XR_002255144.1	NP_002286.2	2.46e-77	A0A024R2L6	40S ribosomal protein SA isoform 1	RPSA
XM_020479622.1	NP_005277.2	0	P48146	neuropeptides B/W receptor type 2	NPBWR2
XM_020452372.1	XP_024302472.1	2.78e-90	UPI000387BFBA	ubinuclein-2 isoform X5	UBN2
XM_020453447.1	XP_016880168.1	0	UPI0000E24928	myosin-10 isoform X4	MYH10
XM_020479687.1	NP_001135941.1	9.14e-55	Q96MC5	bMERB domain-containing protein 1 isoform 2	BMERB1
XM_020454635.1	XP_024306381.1	8.1e-78	UPI00024D070D	phosphoinositide 3-kinase regulatory subunit 6 isoform X8	PIK3R6
XR_002255683.1	XP_011521985.1	2.12e-20	UPI0005D00CB9	phosphoinositide 3-kinase regulatory subunit 6 isoform X7	PIK3R6
XM_020479702.1	NP_001238780.1	5.38e-130	Q8WYR1	phosphoinositide 3-kinase regulatory subunit 5 isoform 2	PIK3R5
XM_020479711.1	NP_004844.1	1.04e-70	Q9UNK0	syntaxin-8	STX8
XM_020485784.1	XP_016878984.1	6.22e-164	Q9ULP9	TBC1 domain family member 24 isoform X2	TBC1D24
XM_020479719.1	NP_694942.3	0	Q70EL4	ubiquitin carboxyl-terminal hydrolase 43 isoform 1	USP43
XM_020455757.1	NP_005288.3	1.89e-131	Q99705	melanin-concentrating hormone receptor 1	MCHR1
XM_020479729.1	NP_005277.2	2.72e-133	P48146	neuropeptides B/W receptor type 2	NPBWR2
XM_020479736.1	XP_011522865.1	2.5e-130	UPI0005CFF5AB	ADP-ribosylation factor-binding protein GGA3 isoform X2	GGA3
XM_020479748.1	NP_005277.2	1.06e-53	P48146	neuropeptides B/W receptor type 2	NPBWR2
XM_020479758.1	NP_005277.2	5.94e-11	P48146	neuropeptides B/W receptor type 2	NPBWR2
XM_020479768.1	XP_016878127.1	3.27e-09	Q5ZPR3	CD276 antigen isoform X1	CD276
XM_020479774.1	XP_016878127.1	3.04e-09	Q5ZPR3	CD276 antigen isoform X1	CD276
XM_020479783.1	XP_016878127.1	6.23e-10	Q5ZPR3	CD276 antigen isoform X1	CD276
XM_020479791.1	XP_016878127.1	7.84e-11	Q5ZPR3	CD276 antigen isoform X1	CD276
XR_002255170.1	NP_001280624.1	1.01e-15	Q9UHD8	septin-9 isoform g	SEPTIN9
XR_002255171.1	NP_001280624.1	8.28e-16	Q9UHD8	septin-9 isoform g	SEPTIN9
XR_002255169.1	NP_001106965.1	2.15e-20	Q9UHD8	septin-9 isoform b	SEPTIN9
XM_020479797.1	NP_001280626.1	2.35e-160	Q9UHD8	septin-9 isoform f	SEPTIN9
XR_002255740.1	NP_001280626.1	6.58e-23	Q9UHD8	septin-9 isoform f	SEPTIN9
XM_020456916.1	XP_024306616.1	7.16e-172	UPI0005CFF148	trinucleotide repeat-containing gene 6C protein isoform X3	TNRC6C
XM_020479821.1	NP_003448.1	4.28e-54	O43670	BUB3-interacting and GLEBS motif-containing protein ZNF207 isoform a	ZNF207
XM_020479825.1	NP_003448.1	5.3e-53	O43670	BUB3-interacting and GLEBS motif-containing protein ZNF207 isoform a	ZNF207
XM_020479847.1	NP_612201.1	2.99e-174	P58872	rhomboid-related protein 3 isoform 1	RHBDL3
XM_020458042.1	NP_005277.2	0	P48146	neuropeptides B/W receptor type 2	NPBWR2
XM_020486397.1	NP_115698.3	5.64e-24	Q8IUD6	E3 ubiquitin-protein ligase RNF135 isoform 1	RNF135
XM_020486485.1	NP_115698.3	6.62e-24	Q8IUD6	E3 ubiquitin-protein ligase RNF135 isoform 1	RNF135
XM_020479893.1	NP_060874.1	1.81e-149	Q9NPF8	arf-GAP with dual PH domain-containing protein 2 isoform 2	ADAP2
XM_020479902.1	NP_078959.3	7.07e-89	Q96QE5	transcription elongation factor, mitochondrial	TEFM
XM_020479883.1	XP_011523576.1	1.12e-80	UPI0005D02C98	ATPase family AAA domain-containing protein 5 isoform X4	ATAD5
XM_020479858.1	XP_011523576.1	5.24e-94	UPI0005D02C98	ATPase family AAA domain-containing protein 5 isoform X4	ATAD5
XM_020479865.1	XP_011523576.1	3.15e-94	UPI0005D02C98	ATPase family AAA domain-containing protein 5 isoform X4	ATAD5
XM_020479879.1	XP_011523576.1	7.37e-94	UPI0005D02C98	ATPase family AAA domain-containing protein 5 isoform X4	ATAD5
XM_020479872.1	XP_011523576.1	2.61e-94	UPI0005D02C98	ATPase family AAA domain-containing protein 5 isoform X4	ATAD5
XM_020479934.1	XP_016879898.1	3.08e-125	UPI0005D014E3	polycomb protein SUZ12 isoform X2	SUZ12
XM_020479912.1	NP_005277.2	0	P48146	neuropeptides B/W receptor type 2	NPBWR2
XM_020479918.1	NP_005277.2	0	P48146	neuropeptides B/W receptor type 2	NPBWR2
XM_020479924.1	NP_005277.2	0	P48146	neuropeptides B/W receptor type 2	NPBWR2
XM_020479945.1	NP_060898.2	0	Q9NYH9	U3 small nucleolar RNA-associated protein 6 homolog	UTP6
XM_020479974.1	NP_001333677.1	0	Q86YS3	rab11 family-interacting protein 4 isoform 4	RAB11FIP4
XM_020479982.1	NP_001333677.1	0	Q86YS3	rab11 family-interacting protein 4 isoform 4	RAB11FIP4
XM_020479989.1	NP_001333677.1	0	Q86YS3	rab11 family-interacting protein 4 isoform 4	RAB11FIP4
XM_020480004.1	NP_005277.2	7.62e-98	P48146	neuropeptides B/W receptor type 2	NPBWR2
XM_020479999.1	NP_005795.2	0	O00148	ATP-dependent RNA helicase DDX39A	DDX39A
XM_020480013.1	XP_016881728.1	0	Q96CN4	EVI5-like protein isoform X1	EVI5L
XM_020480020.1	XP_016881728.1	0	Q96CN4	EVI5-like protein isoform X1	EVI5L
XM_020480026.1	NP_660288.1	0	A0A384MR55	EVI5-like protein isoform 2	EVI5L
XM_020480037.1	NP_005277.2	2.49e-43	P48146	neuropeptides B/W receptor type 2	NPBWR2
XM_020480044.1	NP_005277.2	0	P48146	neuropeptides B/W receptor type 2	NPBWR2
XM_020459199.1	NP_006247.1	0	Q16513	serine/threonine-protein kinase N2 isoform 1	PKN2
XM_020486773.1	NP_001264307.1	4.11e-53	A6NJJ6	UPF0575 protein C19orf67	C19orf67
XM_020486848.1	NP_001264307.1	2.5e-53	A6NJJ6	UPF0575 protein C19orf67	C19orf67
XM_020486900.1	NP_001264307.1	2.87e-53	A6NJJ6	UPF0575 protein C19orf67	C19orf67
XM_020486948.1	NP_001264307.1	2.76e-53	A6NJJ6	UPF0575 protein C19orf67	C19orf67
XM_020480050.1	NP_001316882.1	2.55e-57	UPI000020E353	protein LTV1 homolog isoform 2	LTV1
XM_020480055.1	NP_001316882.1	2.31e-57	UPI000020E353	protein LTV1 homolog isoform 2	LTV1
XM_020480069.1	NP_005277.2	0	P48146	neuropeptides B/W receptor type 2	NPBWR2
XM_020480089.1	XP_005273156.1	0	O75529	TAF5-like RNA polymerase II p300/CBP-associated factor-associated factor 65 kDa subunit 5L isoform X1	TAF5L
XM_020480078.1	NP_005277.2	0	P48146	neuropeptides B/W receptor type 2	NPBWR2
XM_020480099.1	NP_005277.2	0	P48146	neuropeptides B/W receptor type 2	NPBWR2
XM_020487029.1	XP_024308823.1	1.08e-10	UPI000007433A	centriole, cilia and spindle-associated protein isoform X1	CCSAP
XM_020487096.1	XP_024308823.1	1.08e-10	UPI000007433A	centriole, cilia and spindle-associated protein isoform X1	CCSAP
XM_020487194.1	NP_067028.1	8.13e-99	A0A024R3Q7	rho-related GTP-binding protein RhoU	RHOU
XM_020480110.1	XP_006723508.1	5.9e-49	A0A024R4T8	zinc finger and BTB domain-containing protein 45 isoform X1	ZBTB45
XM_020480121.1	NP_000179.2	0	A8K7J7	hexokinase-1 isoform HKI	HK1
XM_020462546.1	NP_003961.3	0	P54296	myomesin-2	MYOM2
XM_020463659.1	XP_016866420.1	4.1e-159	UPI0007DC785A	lengsin isoform X3	LGSN
XM_020480137.1	XP_011534413.1	1.01e-114	A0A024R8J2	protein tyrosine phosphatase type IVA 1 isoform X1	PTP4A1
XM_020480131.1	XP_011534413.1	3.83e-114	A0A024R8J2	protein tyrosine phosphatase type IVA 1 isoform X1	PTP4A1
XM_020487299.1	NP_005277.2	1.09e-34	P48146	neuropeptides B/W receptor type 2	NPBWR2
XR_002255852.1	NP_001842.3	1.8e-08	P20849	collagen alpha-1(IX) chain isoform 1 precursor	COL9A1
XM_020465829.1	NP_659451.1	3.16e-26	A0A024R3K0	hydrolethalus syndrome protein 1	HYLS1
XM_020480144.1	NP_005277.2	0	P48146	neuropeptides B/W receptor type 2	NPBWR2
XM_020480151.1	NP_005277.2	0	P48146	neuropeptides B/W receptor type 2	NPBWR2
XM_020480157.1	NP_005277.2	0	P48146	neuropeptides B/W receptor type 2	NPBWR2
XR_002255223.1	NP_005277.2	0	P48146	neuropeptides B/W receptor type 2	NPBWR2
XR_002255222.1	NP_005277.2	0	P48146	neuropeptides B/W receptor type 2	NPBWR2
XM_020480173.1	NP_003101.3	5.11e-149	Q02086	transcription factor Sp2	SP2
XM_020480179.1	NP_003101.3	7.55e-148	Q02086	transcription factor Sp2	SP2
XM_020480197.1	NP_003101.3	1.89e-148	Q02086	transcription factor Sp2	SP2
XM_020480188.1	NP_003101.3	1.09e-151	Q02086	transcription factor Sp2	SP2
XM_020466938.1	XP_016880040.1	7.77e-138	UPI0007DC70AA	suppressor of cytokine signaling 7 isoform X1	SOCS7
XM_020468066.1	NP_005277.2	5.85e-178	P48146	neuropeptides B/W receptor type 2	NPBWR2
XM_020468972.1	NP_001265208.2	2.07e-47	A0A087WU62	39S ribosomal protein L45, mitochondrial isoform 2	MRPL45
XM_020480208.1	NP_005277.2	0	P48146	neuropeptides B/W receptor type 2	NPBWR2
XM_020480221.1	NP_001025034.1	1.43e-54	Q7Z4R8	UPF0669 protein C6orf120 isoform 1 precursor	C6orf120
XM_020480234.1	NP_573571.1	1.84e-11	Q8TF74	WAS/WASL-interacting protein family member 2	WIPF2
XM_020487495.1	NP_001245.1	1.14e-143	A0A024R1S2	cell division control protein 6 homolog	CDC6
XM_020480254.1	XP_016880077.1	0	UPI0003EB0421	junction plakoglobin isoform X1	JUP
XM_020480300.1	XP_024309172.1	0	UPI000387B72B	trafficking kinesin-binding protein 1 isoform X9	TRAK1
XM_020480282.1	XP_024309172.1	2.83e-179	UPI000387B72B	trafficking kinesin-binding protein 1 isoform X9	TRAK1
XM_020480265.1	XP_024309172.1	4.14e-176	UPI000387B72B	trafficking kinesin-binding protein 1 isoform X9	TRAK1
XM_020480273.1	XP_024309172.1	6.04e-177	UPI000387B72B	trafficking kinesin-binding protein 1 isoform X9	TRAK1
XM_020480291.1	NP_055780.2	4.01e-145	B7ZAE5	trafficking kinesin-binding protein 1 isoform 2	TRAK1
XM_020487624.1	NP_005277.2	3.63e-07	P48146	neuropeptides B/W receptor type 2	NPBWR2
XM_020469794.1	NP_005548.2	1.18e-44	P08779	keratin, type I cytoskeletal 16	KRT16
XM_020480313.1	NP_005548.2	3.23e-111	P08779	keratin, type I cytoskeletal 16	KRT16
XM_020480325.1	NP_005277.2	2.48e-13	P48146	neuropeptides B/W receptor type 2	NPBWR2
XM_020470695.1	NP_005548.2	1.54e-94	P08779	keratin, type I cytoskeletal 16	KRT16
XM_020480337.1	NP_005548.2	1.07e-134	P08779	keratin, type I cytoskeletal 16	KRT16
XM_020480350.1	NP_005548.2	2.64e-124	P08779	keratin, type I cytoskeletal 16	KRT16
XR_002255238.1	NP_000413.1	3.81e-136	Q04695	keratin, type I cytoskeletal 17	KRT17
XR_002255233.1	NP_005548.2	1.72e-84	P08779	keratin, type I cytoskeletal 16	KRT16
XM_020471599.1	NP_000413.1	1.75e-58	Q04695	keratin, type I cytoskeletal 17	KRT17
XM_020480394.1	NP_002265.3	3.35e-127	UPI000013F0CC	keratin, type I cytoskeletal 13 isoform b	KRT13
XM_020480382.1	NP_000413.1	5.14e-129	Q04695	keratin, type I cytoskeletal 17	KRT17
XM_020480408.1	NP_689562.1	1.29e-32	Q8N1A0	keratin-like protein KRT222	KRT222
XM_020480421.1	XP_005257801.1	1.15e-88	UPI000387B224	tensin-4 isoform X1	TNS4
XM_020487752.1	NP_001288645.1	7.16e-94	J3KSS9	C-C chemokine receptor type 7 isoform c precursor	CCR7
XM_020480434.1	NP_003070.3	3.42e-159	A0A024R1S7	SWI/SNF-related matrix-associated actin-dependent regulator of chromatin subfamily E member 1	SMARCE1
XM_020480442.1	NP_003070.3	3.99e-159	A0A024R1S7	SWI/SNF-related matrix-associated actin-dependent regulator of chromatin subfamily E member 1	SMARCE1
XM_020480451.1	NP_003070.3	5.85e-159	A0A024R1S7	SWI/SNF-related matrix-associated actin-dependent regulator of chromatin subfamily E member 1	SMARCE1
XR_002255241.1	NP_003070.3	3.19e-135	A0A024R1S7	SWI/SNF-related matrix-associated actin-dependent regulator of chromatin subfamily E member 1	SMARCE1
XM_020480466.1	NP_005277.2	1.12e-71	P48146	neuropeptides B/W receptor type 2	NPBWR2
XM_020480481.1	NP_001244337.1	1.71e-96	Q9UKT9	zinc finger protein Aiolos isoform 7	IKZF3
XM_020480495.1	XP_024303974.1	7.63e-114	UPI000D0C8EC6	protein AF-10 isoform X16	MLLT10
XM_020480506.1	NP_001129970.1	3.65e-26	P0C7P0	CDGSH iron-sulfur domain-containing protein 3, mitochondrial precursor	CISD3
XM_020480517.1	NP_001190991.1	4.21e-115	P35226	COMMD3-BMI1 read-through protein	COMMD3-BMI1
XM_020480532.1	NP_005277.2	0	P48146	neuropeptides B/W receptor type 2	NPBWR2
XM_020480544.1	NP_002786.2	9.31e-142	A0A384NL22	proteasome subunit beta type-3	PSMB3
XM_020480555.1	NP_005277.2	7.58e-50	P48146	neuropeptides B/W receptor type 2	NPBWR2
XM_020472545.1	XP_006722178.1	7.43e-66	Q3SY56	transcription factor Sp6 isoform X1	SP6
XM_020480567.1	XP_005257833.1	0	A0A384NKK8	secernin-2 isoform X1	SCRN2
XM_020480635.1	XP_024304003.1	1.57e-94	UPI000D0C8DC3	group XIIB secretory phospholipase A2-like protein isoform X2	PLA2G12B
XM_020480686.1	XP_006712582.1	1.11e-05	UPI0003EAE95C	zinc finger CCCH domain-containing protein 6 isoform X1	ZC3H6
XM_020480695.1	XP_006712582.1	8.09e-06	UPI0003EAE95C	zinc finger CCCH domain-containing protein 6 isoform X1	ZC3H6
XM_020480703.1	NP_940983.2	3.69e-12	P61129	zinc finger CCCH domain-containing protein 6	ZC3H6
XR_002255265.1	NP_940983.2	1.89e-12	P61129	zinc finger CCCH domain-containing protein 6	ZC3H6
XM_020480656.1	NP_940983.2	2.96e-07	P61129	zinc finger CCCH domain-containing protein 6	ZC3H6
XM_020475252.1	XP_005255370.1	2.79e-90	UPI000387C5AC	integrin alpha-L isoform X1	ITGAL
XM_020476181.1	NP_005277.2	8.51e-108	P48146	neuropeptides B/W receptor type 2	NPBWR2
XM_020488123.1	XP_016878590.1	4.47e-103	UPI0007DC5D26	nicotinate-nucleotide pyrophosphorylase [carboxylating] isoform X2	QPRT
XM_020488039.1	XP_016878590.1	8.85e-102	UPI0007DC5D26	nicotinate-nucleotide pyrophosphorylase [carboxylating] isoform X2	QPRT
XM_020487957.1	XP_016878590.1	2.79e-103	UPI0007DC5D26	nicotinate-nucleotide pyrophosphorylase [carboxylating] isoform X2	QPRT
XM_020487873.1	XP_016878590.1	4.13e-103	UPI0007DC5D26	nicotinate-nucleotide pyrophosphorylase [carboxylating] isoform X2	QPRT
XM_020480737.1	NP_001258547.1	9.25e-103	Q9BZL4	protein phosphatase 1 regulatory subunit 12C isoform b	PPP1R12C
XM_020480747.1	NP_001258547.1	8.66e-103	Q9BZL4	protein phosphatase 1 regulatory subunit 12C isoform b	PPP1R12C
XM_020480774.1	NP_004300.1	4.56e-99	P52565	rho GDP-dissociation inhibitor 1 isoform a	ARHGDIA
XM_020480761.1	NP_005277.2	1.64e-56	P48146	neuropeptides B/W receptor type 2	NPBWR2
XM_020480794.1	NP_001002245.1	4.52e-47	Q9NYG5	anaphase-promoting complex subunit 11 isoform 2	ANAPC11
XM_020480785.1	NP_001002245.1	7.86e-48	Q9NYG5	anaphase-promoting complex subunit 11 isoform 2	ANAPC11
XM_020480816.1	NP_005277.2	5.47e-49	P48146	neuropeptides B/W receptor type 2	NPBWR2
XM_020480804.1	NP_005277.2	0	P48146	neuropeptides B/W receptor type 2	NPBWR2
XM_020480827.1	NP_005277.2	0	P48146	neuropeptides B/W receptor type 2	NPBWR2
XM_020479659.1	NP_002994.4	0	UPI000013D328	SEC14-like protein 1 isoform a	SEC14L1
XM_020480847.1	NP_005277.2	3.56e-09	P48146	neuropeptides B/W receptor type 2	NPBWR2
XM_020480854.1	NP_001290438.1	7.01e-10	F8W8C9	immunoglobulin iota chain isoform 2	VPREB1
XM_020479742.1	XP_011522652.1	0	UPI0005CFF288	alpha-1,6-mannosylglycoprotein 6-beta-N-acetylglucosaminyltransferase B isoform X1	MGAT5B
XM_020480867.1	XP_011516573.1	8.75e-177	Q5VWQ8	disabled homolog 2-interacting protein isoform X10	DAB2IP
XM_020480874.1	XP_011516573.1	7.55e-177	Q5VWQ8	disabled homolog 2-interacting protein isoform X10	DAB2IP
XM_020480883.1	XP_011516573.1	8.11e-177	Q5VWQ8	disabled homolog 2-interacting protein isoform X10	DAB2IP
XM_020480900.1	XP_011516573.1	3.66e-180	Q5VWQ8	disabled homolog 2-interacting protein isoform X10	DAB2IP
XM_020480891.1	XP_011516573.1	2.74e-180	Q5VWQ8	disabled homolog 2-interacting protein isoform X10	DAB2IP
XM_020480912.1	NP_005073.2	3.24e-57	Q14258	E3 ubiquitin/ISG15 ligase TRIM25	TRIM25
XM_020480920.1	NP_005073.2	3.33e-57	Q14258	E3 ubiquitin/ISG15 ligase TRIM25	TRIM25
XM_020480927.1	NP_005073.2	3.46e-119	Q14258	E3 ubiquitin/ISG15 ligase TRIM25	TRIM25
XM_020480938.1	XP_011523696.1	0	UPI0005CFF39A	diacylglycerol kinase epsilon isoform X2	DGKE
XM_020480950.1	NP_001078899.2	1.61e-20	Q0P5P2	uncharacterized protein C17orf67 precursor	C17orf67
XM_020480965.1	NP_005277.2	4.66e-46	P48146	neuropeptides B/W receptor type 2	NPBWR2
XM_020488322.1	NP_005277.2	1.23e-111	P48146	neuropeptides B/W receptor type 2	NPBWR2
XM_020480977.1	NP_003332.1	8.9e-28	A0A024R2K3	ubiquitin-conjugating enzyme E2 E1 isoform 1	UBE2E1
XM_020480993.1	NP_003332.1	8.88e-28	A0A024R2K3	ubiquitin-conjugating enzyme E2 E1 isoform 1	UBE2E1
XM_020481002.1	NP_003332.1	8.86e-28	A0A024R2K3	ubiquitin-conjugating enzyme E2 E1 isoform 1	UBE2E1
XM_020480985.1	NP_003332.1	8.61e-28	A0A024R2K3	ubiquitin-conjugating enzyme E2 E1 isoform 1	UBE2E1
XM_020479840.1	XP_024306702.1	1.34e-174	UPI0007DC668E	caspase recruitment domain-containing protein 14 isoform X2	CARD14
XR_002255910.1	NP_005277.2	6.3e-09	P48146	neuropeptides B/W receptor type 2	NPBWR2
XM_020481016.1	XP_016880335.1	1.47e-176	UPI000387CC66	testis-expressed protein 2 isoform X3	TEX2
XM_020481028.1	NP_005277.2	1.12e-27	P48146	neuropeptides B/W receptor type 2	NPBWR2
XM_020481039.1	XP_016880681.1	0	UPI00001AEE5A	axin-2 isoform X1	AXIN2
XM_020481049.1	XP_016880681.1	0	UPI00001AEE5A	axin-2 isoform X1	AXIN2
XM_020481099.1	NP_000033.2	2.02e-66	A0A384NKM6	beta-2-glycoprotein 1 precursor	APOH
XM_020481084.1	NP_000033.2	1.88e-56	A0A384NKM6	beta-2-glycoprotein 1 precursor	APOH
XM_020481062.1	NP_005277.2	0	P48146	neuropeptides B/W receptor type 2	NPBWR2
XM_020481071.1	NP_005277.2	0	P48146	neuropeptides B/W receptor type 2	NPBWR2
XM_020488571.1	NP_005277.2	2.49e-105	P48146	neuropeptides B/W receptor type 2	NPBWR2
XM_020481113.1	NP_005277.2	2.3e-79	P48146	neuropeptides B/W receptor type 2	NPBWR2
XM_020479939.1	NP_055692.3	0	#N/A	#N/A	HELZ
XM_020481126.1	XP_024306610.1	0	UPI000D0C8796	26S proteasome non-ATPase regulatory subunit 12 isoform X1	PSMD12
XM_020481137.1	XP_016879931.1	1.39e-172	UPI0007DC6C6B	cytoplasmic phosphatidylinositol transfer protein 1 isoform X1	PITPNC1
XM_020481146.1	XP_016879932.1	1.14e-144	UPI0007DC7EF4	cytoplasmic phosphatidylinositol transfer protein 1 isoform X3	PITPNC1
XM_020481157.1	NP_056277.2	1.34e-179	Q9H8H0	nucleolar protein 11 isoform 1	NOL11
XM_020480034.1	NP_872579.2	1.62e-168	Q12830	nucleosome-remodeling factor subunit BPTF isoform 1	BPTF
XM_020488662.1	NP_858041.2	3.92e-19	Q2M2W7	UPF0450 protein C17orf58 isoform a	C17orf58
XM_020481170.1	NP_001307540.1	0	P52292	importin subunit alpha-1	KPNA2
XM_020481196.1	NP_005277.2	0	P48146	neuropeptides B/W receptor type 2	NPBWR2
XM_020481204.1	NP_005277.2	0	P48146	neuropeptides B/W receptor type 2	NPBWR2
XM_020481184.1	XP_011530878.1	0	Q3MIT2	putative tRNA pseudouridine synthase Pus10 isoform X1	PUS10
XM_020481214.1	NP_006421.2	0	P50991	T-complex protein 1 subunit delta isoform a	CCT4
XM_020480120.1	NP_115556.2	3.15e-63	Q3B820	protein FAM161A isoform 2	FAM161A
XM_020481228.1	NP_005277.2	0	P48146	neuropeptides B/W receptor type 2	NPBWR2
XM_020481239.1	NP_055524.3	0	Q70CQ2	ubiquitin carboxyl-terminal hydrolase 34	USP34
XM_020481248.1	NP_005277.2	1.32e-124	P48146	neuropeptides B/W receptor type 2	NPBWR2
XM_020481273.1	NP_005277.2	1.56e-57	P48146	neuropeptides B/W receptor type 2	NPBWR2
XM_020481285.1	NP_001306004.1	4.58e-151	Q9NY97	N-acetyllactosaminide beta-1,3-N-acetylglucosaminyltransferase 2	B3GNT2
XM_020488901.1	NP_001161362.1	4.47e-05	Q8IUX8	epidermal growth factor-like protein 6 isoform 2 precursor	EGFL6
XM_020488964.1	NP_001161362.1	5.02e-05	Q8IUX8	epidermal growth factor-like protein 6 isoform 2 precursor	EGFL6
XM_020489042.1	NP_001161362.1	4.22e-05	Q8IUX8	epidermal growth factor-like protein 6 isoform 2 precursor	EGFL6
XM_020480226.1	NP_005277.2	3.23e-54	P48146	neuropeptides B/W receptor type 2	NPBWR2
XM_020480349.1	NP_001303303.1	1.09e-169	P40925	malate dehydrogenase, peroxisomal isoform MDH1x	MDH1
XM_020481327.1	NP_005277.2	0	P48146	neuropeptides B/W receptor type 2	NPBWR2
XM_020481337.1	NP_005277.2	0	P48146	neuropeptides B/W receptor type 2	NPBWR2
XM_020481318.1	NP_005277.2	0	P48146	neuropeptides B/W receptor type 2	NPBWR2
XM_020481298.1	NP_057600.2	0	Q9P1Q0	vacuolar protein sorting-associated protein 54 isoform 1	VPS54
XM_020481306.1	NP_057600.2	0	Q9P1Q0	vacuolar protein sorting-associated protein 54 isoform 1	VPS54
XM_020481351.1	NP_005277.2	0	P48146	neuropeptides B/W receptor type 2	NPBWR2
XM_020481377.1	NP_054900.2	1.62e-60	Q3ZCW2	galectin-related protein	LGALSL
XM_020481365.1	NP_001002243.1	1.88e-106	Q6ULP2	aftiphilin isoform c	AFTPH
XM_020481388.1	XP_011531507.1	2.4e-19	Q14140	SERTA domain-containing protein 2 isoform X1	SERTAD2
XM_020481401.1	NP_112243.1	8.98e-129	Q9H0U4	ras-related protein Rab-1B	RAB1B
XM_020481411.1	NP_005713.1	0	P61160	actin-related protein 2 isoform b	ACTR2
XM_020481426.1	NP_861449.2	0	B3KPL5	sprouty-related, EVH1 domain-containing protein 2 isoform a	SPRED2
XM_020481436.1	NP_861449.2	0	B3KPL5	sprouty-related, EVH1 domain-containing protein 2 isoform a	SPRED2
XM_020481459.1	NP_002389.1	0	O00470	homeobox protein Meis1	MEIS1
XM_020481450.1	NP_002389.1	0	O00470	homeobox protein Meis1	MEIS1
XM_020481473.1	NP_005277.2	7.19e-14	P48146	neuropeptides B/W receptor type 2	NPBWR2
XM_020481485.1	NP_005277.2	3.83e-103	P48146	neuropeptides B/W receptor type 2	NPBWR2
XM_020489161.1	NP_001358535.1	2.09e-71	UPI0000070FBE	CB1 cannabinoid receptor-interacting protein 1 isoform CRIP1a	CNRIP1
XM_020481506.1	XP_016859926.1	3.45e-41	Q5FWF7	F-box only protein 48 isoform X1	FBXO48
XM_020481498.1	XP_016859926.1	1.1e-41	Q5FWF7	F-box only protein 48 isoform X1	FBXO48
XM_020480472.1	NP_001335053.1	1.01e-25	O95361	tripartite motif-containing protein 16 isoform c	TRIM16
XM_020481516.1	NP_005277.2	4.27e-27	P48146	neuropeptides B/W receptor type 2	NPBWR2
XM_020481535.1	NP_005277.2	8.72e-16	P48146	neuropeptides B/W receptor type 2	NPBWR2
XM_020481525.1	NP_005277.2	6.91e-16	P48146	neuropeptides B/W receptor type 2	NPBWR2
XM_020481637.1	NP_937863.1	2.69e-114	P08579	U2 small nuclear ribonucleoprotein B''	SNRPB2
XM_020481646.1	NP_937863.1	9.65e-115	P08579	U2 small nuclear ribonucleoprotein B''	SNRPB2
XM_020481627.1	NP_937863.1	1.94e-114	P08579	U2 small nuclear ribonucleoprotein B''	SNRPB2
XM_020481605.1	XP_006723651.1	0	UPI0003EAE8DB	kinesin-like protein KIF16B isoform X6	KIF16B
XM_020481615.1	XP_006723651.1	0	UPI0003EAE8DB	kinesin-like protein KIF16B isoform X6	KIF16B
XM_020481568.1	XP_006723651.1	0	UPI0003EAE8DB	kinesin-like protein KIF16B isoform X6	KIF16B
XM_020481573.1	XP_006723651.1	0	UPI0003EAE8DB	kinesin-like protein KIF16B isoform X6	KIF16B
XM_020481582.1	XP_006723651.1	0	UPI0003EAE8DB	kinesin-like protein KIF16B isoform X6	KIF16B
XM_020481592.1	XP_006723651.1	0	UPI0003EAE8DB	kinesin-like protein KIF16B isoform X6	KIF16B
XM_020481598.1	XP_016883415.1	0	Q96L93	kinesin-like protein KIF16B isoform X8	KIF16B
XM_020481547.1	XP_006723651.1	0	UPI0003EAE8DB	kinesin-like protein KIF16B isoform X6	KIF16B
XM_020481552.1	XP_016883415.1	0	Q96L93	kinesin-like protein KIF16B isoform X8	KIF16B
XM_020481560.1	XP_006723651.1	0	UPI0003EAE8DB	kinesin-like protein KIF16B isoform X6	KIF16B
XM_020481658.1	NP_005277.2	9.42e-159	P48146	neuropeptides B/W receptor type 2	NPBWR2
XM_020481687.1	NP_055777.1	0	Q9Y2F9	BTB/POZ domain-containing protein 3 isoform a	BTBD3
XM_020481669.1	NP_055777.1	0	Q9Y2F9	BTB/POZ domain-containing protein 3 isoform a	BTBD3
XM_020481679.1	NP_055777.1	0	Q9Y2F9	BTB/POZ domain-containing protein 3 isoform a	BTBD3
XM_020481700.1	NP_005277.2	0	P48146	neuropeptides B/W receptor type 2	NPBWR2
XM_020481711.1	NP_005277.2	0	P48146	neuropeptides B/W receptor type 2	NPBWR2
XM_020489370.1	NP_003263.1	2.4e-141	O60478	integral membrane protein GPR137B	GPR137B
XM_020489504.1	NP_689808.2	2.55e-13	Q96DM1	piggyBac transposable element-derived protein 4	PGBD4
XM_020489626.1	NP_001305820.1	2.49e-136	A0A024RCM2	zinc finger protein 184 isoform 1	ZNF184
XM_020480838.1	NP_000766.2	4.43e-107	P51589	cytochrome P450 2J2	CYP2J2
XM_020480960.1	NP_005277.2	0	P48146	neuropeptides B/W receptor type 2	NPBWR2
XM_020481725.1	NP_005277.2	0	P48146	neuropeptides B/W receptor type 2	NPBWR2
XM_020481768.1	NP_001072983.1	6.1e-161	Q15813	tubulin-specific chaperone E isoform a	TBCE
XM_020481736.1	NP_001072983.1	0	Q15813	tubulin-specific chaperone E isoform a	TBCE
XM_020481745.1	NP_001072983.1	0	Q15813	tubulin-specific chaperone E isoform a	TBCE
XM_020481754.1	NP_001072983.1	0	Q15813	tubulin-specific chaperone E isoform a	TBCE
XM_020481762.1	NP_001072983.1	0	Q15813	tubulin-specific chaperone E isoform a	TBCE
XM_020481783.1	NP_055829.2	1.65e-65	P42696	RNA-binding protein 34 isoform 1	RBM34
XM_020481791.1	NP_055829.2	4.02e-66	P42696	RNA-binding protein 34 isoform 1	RBM34
XM_020481803.1	NP_055580.1	5.48e-71	A0A024R3W2	mitochondrial import receptor subunit TOM20 homolog	TOMM20
XM_020481816.1	NP_892017.2	8.22e-169	Q7Z5L9	interferon regulatory factor 2-binding protein 2 isoform A	IRF2BP2
XM_020490002.1	XP_005273196.1	8.87e-62	Q9BXW4	microtubule-associated proteins 1A/1B light chain 3C isoform X1	MAP1LC3C
XM_020481829.1	NP_005277.2	0	P48146	neuropeptides B/W receptor type 2	NPBWR2
XM_020481838.1	NP_005277.2	0	P48146	neuropeptides B/W receptor type 2	NPBWR2
XM_020481848.1	NP_005277.2	0	P48146	neuropeptides B/W receptor type 2	NPBWR2
XM_020481858.1	XP_005264576.1	0	UPI0000D61189	striatin isoform X2	STRN
XM_020481867.1	NP_005277.2	0	P48146	neuropeptides B/W receptor type 2	NPBWR2
XM_020490209.1	XP_016865905.1	2.44e-47	UPI0007DC529A	opsin-5 isoform X7	OPN5
XM_020481881.1	NP_005277.2	0	P48146	neuropeptides B/W receptor type 2	NPBWR2
XM_020481891.1	NP_005277.2	0	P48146	neuropeptides B/W receptor type 2	NPBWR2
XM_020481904.1	NP_006426.2	1.05e-13	Q01629	interferon-induced transmembrane protein 2	IFITM2
XM_020481941.1	NP_005277.2	0	P48146	neuropeptides B/W receptor type 2	NPBWR2
XM_020481918.1	NP_001308138.1	9.02e-47	Q9C005	protein dpy-30 homolog isoform 1	DPY30
XM_020481928.1	NP_001308138.1	9.77e-47	Q9C005	protein dpy-30 homolog isoform 1	DPY30
XM_020481953.1	XP_005273256.1	3.97e-122	P49810	presenilin-2 isoform X1	PSEN2
XM_020481966.1	NP_000339.2	4.84e-74	P31213	3-oxo-5-alpha-steroid 4-dehydrogenase 2	SRD5A2
XM_020481995.1	NP_005277.2	0	P48146	neuropeptides B/W receptor type 2	NPBWR2
XM_020482006.1	NP_005277.2	3.31e-146	P48146	neuropeptides B/W receptor type 2	NPBWR2
XM_020482025.1	NP_005277.2	0	P48146	neuropeptides B/W receptor type 2	NPBWR2
XM_020482029.1	NP_005277.2	0	P48146	neuropeptides B/W receptor type 2	NPBWR2
XM_020482030.1	NP_005277.2	0	P48146	neuropeptides B/W receptor type 2	NPBWR2
XM_020482038.1	NP_005277.2	0	P48146	neuropeptides B/W receptor type 2	NPBWR2
XM_020482058.1	NP_005277.2	0	P48146	neuropeptides B/W receptor type 2	NPBWR2
XM_020482063.1	NP_005277.2	0	P48146	neuropeptides B/W receptor type 2	NPBWR2
XM_020482086.1	NP_005277.2	0	P48146	neuropeptides B/W receptor type 2	NPBWR2
XM_020482071.1	NP_005277.2	0	P48146	neuropeptides B/W receptor type 2	NPBWR2
XM_020482079.1	NP_005277.2	0	P48146	neuropeptides B/W receptor type 2	NPBWR2
XM_020490561.1	NP_057071.2	3.45e-16	A0A024RAS8	heme-binding protein 1	HEBP1
XM_020482098.1	NP_002812.2	0	Q13308	inactive tyrosine-protein kinase 7 isoform a precursor	PTK7
XM_020482166.1	XP_011542755.1	2.93e-41	UPI000048D39A	tripartite motif-containing protein 35 isoform X1	TRIM35
XM_020482121.1	XP_016857710.1	1.22e-146	O00463	TNF receptor-associated factor 5 isoform X3	TRAF5
XM_020482130.1	XP_016857710.1	7.38e-146	O00463	TNF receptor-associated factor 5 isoform X3	TRAF5
XM_020482138.1	XP_016857710.1	1.93e-145	O00463	TNF receptor-associated factor 5 isoform X3	TRAF5
XM_020482142.1	XP_016857710.1	7.11e-146	O00463	TNF receptor-associated factor 5 isoform X3	TRAF5
XM_020482151.1	XP_016857710.1	4.08e-146	O00463	TNF receptor-associated factor 5 isoform X3	TRAF5
XM_020482158.1	XP_016857710.1	3.58e-130	O00463	TNF receptor-associated factor 5 isoform X3	TRAF5
XM_020481336.1	NP_001129695.1	0	Q9P2K3	REST corepressor 3 isoform a	RCOR3
XM_020482184.1	NP_002229.1	0	O95259	potassium voltage-gated channel subfamily H member 1 isoform 2	KCNH1
XM_020482197.1	NP_005277.2	0	P48146	neuropeptides B/W receptor type 2	NPBWR2
XM_020481468.1	NP_006663.2	6.03e-177	Q9Y694	solute carrier family 22 member 7 isoform a	SLC22A7
XM_020481587.1	XP_016866855.1	0	UPI000041512C	tau-tubulin kinase 1 isoform X4	TTBK1
XM_020482226.1	XP_011536792.1	5.4e-22	Q9ULQ1	two pore calcium channel protein 1 isoform X1	TPCN1
XM_020490715.1	XP_016865679.1	1.63e-102	Q9Y231	alpha-(1,3)-fucosyltransferase 9 isoform X1	FUT9
XM_020482246.1	XP_024303469.1	6.28e-87	UPI000006D08E	transmembrane protein 246 isoform X1	PGAP4
XM_020482238.1	XP_024303469.1	8.3e-88	UPI000006D08E	transmembrane protein 246 isoform X1	PGAP4
XM_020490805.1	NP_005277.2	6.13e-41	P48146	neuropeptides B/W receptor type 2	NPBWR2
XM_020482256.1	XP_016860242.1	0	P32418	sodium/calcium exchanger 1 isoform X2	SLC8A1
XM_020482269.1	NP_001106271.1	0	P32418	sodium/calcium exchanger 1 isoform B precursor	SLC8A1
XM_020482260.1	XP_016860242.1	0	P32418	sodium/calcium exchanger 1 isoform X2	SLC8A1
XM_020482264.1	XP_016860242.1	0	P32418	sodium/calcium exchanger 1 isoform X2	SLC8A1
XM_020481717.1	NP_004742.1	6.03e-85	A0A024R5T9	beta-1,3-galactosyl-O-glycosyl-glycoprotein beta-1,6-N-acetylglucosaminyltransferase 3	GCNT3
XM_020482278.1	NP_689603.2	7.89e-134	Q8NBL3	transmembrane protein 178A isoform 1 precursor	TMEM178A
XM_020482287.1	NP_005277.2	0	P48146	neuropeptides B/W receptor type 2	NPBWR2
XM_020482295.1	NP_005277.2	0	P48146	neuropeptides B/W receptor type 2	NPBWR2
XM_020482302.1	XP_005264572.1	0	G5E9C8	son of sevenless homolog 1 isoform X2	SOS1
XM_020482344.1	NP_005277.2	2.32e-42	P48146	neuropeptides B/W receptor type 2	NPBWR2
XM_020482337.1	NP_001182375.1	1.68e-69	Q16629	serine/arginine-rich splicing factor 7 isoform 2	SRSF7
XM_020482327.1	NP_001182375.1	1.96e-68	Q16629	serine/arginine-rich splicing factor 7 isoform 2	SRSF7
XM_020482331.1	NP_001182375.1	4.09e-68	Q16629	serine/arginine-rich splicing factor 7 isoform 2	SRSF7
XM_020482339.1	NP_001182375.1	2.72e-68	Q16629	serine/arginine-rich splicing factor 7 isoform 2	SRSF7
XM_020482349.1	NP_001136122.1	0	A8K894	heterogeneous nuclear ribonucleoprotein L-like isoform 2	HNRNPLL
XM_020482356.1	NP_071769.2	0	Q8NHH9	atlastin-2 isoform 1	ATL2
XM_020482383.1	NP_005277.2	0	P48146	neuropeptides B/W receptor type 2	NPBWR2
XM_020482370.1	NP_003122.1	4.05e-102	A0A024RD16	serum response factor isoform 1	SRF
XM_020482377.1	NP_003122.1	1.52e-63	A0A024RD16	serum response factor isoform 1	SRF
XR_002255407.1	NP_065741.3	1.53e-06	Q8IWZ3	ANKHD1-EIF4EBP3 protein	ANKHD1-EIF4EBP3
XR_002255408.1	NP_065741.3	1.64e-16	Q8IWZ3	ANKHD1-EIF4EBP3 protein	ANKHD1-EIF4EBP3
XM_020482398.1	XP_024308525.1	4.36e-129	UPI0000EE25D2	EGF-containing fibulin-like extracellular matrix protein 1 isoform X3	EFEMP1
XM_020482417.1	NP_001136202.1	1.01e-36	A0A2U3U043	BTB/POZ domain-containing protein KCTD1 isoform b	KCTD1
XM_020482419.1	NP_005277.2	0	P48146	neuropeptides B/W receptor type 2	NPBWR2
XM_020482427.1	NP_005277.2	0	P48146	neuropeptides B/W receptor type 2	NPBWR2
XM_020482435.1	NP_061969.3	0	A0A024RD30	GTP-binding protein 2 isoform a	GTPBP2
XM_020482449.1	NP_001316444.1	0	UPI000808629A	zinc finger protein 420 isoform a	ZNF420
XM_020482461.1	NP_006597.2	5.68e-89	O75884	serine hydrolase RBBP9	RBBP9
XM_020482471.1	NP_006457.2	0	Q9H1D9	DNA-directed RNA polymerase III subunit RPC6 isoform 1	POLR3F
XM_020490906.1	NP_001092877.1	0	A1L3Z8	double zinc ribbon and ankyrin repeat-containing protein 1 isoform 3	DZANK1
XM_020490979.1	NP_001092877.1	0	A1L3Z8	double zinc ribbon and ankyrin repeat-containing protein 1 isoform 3	DZANK1
XM_020482480.1	NP_065397.3	0	Q9H8E8	cysteine-rich protein 2-binding protein	KAT14
XM_020482498.1	NP_005277.2	1.18e-20	P48146	neuropeptides B/W receptor type 2	NPBWR2
XM_020482489.1	NP_005277.2	5.99e-22	P48146	neuropeptides B/W receptor type 2	NPBWR2
XR_002255433.1	XP_016873095.1	6.82e-07	Q96MB7	putative nuclease HARBI1 isoform X2	HARBI1
XM_020482517.1	NP_005277.2	4.09e-75	P48146	neuropeptides B/W receptor type 2	NPBWR2
XM_020482523.1	NP_005277.2	2.78e-78	P48146	neuropeptides B/W receptor type 2	NPBWR2
XM_020482544.1	NP_001005369.1	0	P46199	translation initiation factor IF-2, mitochondrial isoform a precursor	MTIF2
XM_020482535.1	NP_001005369.1	0	P46199	translation initiation factor IF-2, mitochondrial isoform a precursor	MTIF2
XR_002256144.1	XP_011521242.1	7.42e-28	A0A0A0MSW5	zinc finger protein 778 isoform X1	ZNF778
XM_020491173.1	NP_001155244.1	7.09e-55	P46098	5-hydroxytryptamine receptor 3A isoform c	HTR3A
XM_020482553.1	XP_016859587.1	0	UPI0007DC77F9	echinoderm microtubule-associated protein-like 6 isoform X1	EML6
XM_020482561.1	NP_001034842.2	0	Q6ZMW3	echinoderm microtubule-associated protein-like 6	EML6
XM_020482583.1	XP_005264575.1	0	UPI0001FC8D9E	spectrin beta chain, non-erythrocytic 1 isoform X2	SPTBN1
XM_020482574.1	XP_016860270.1	0	B2ZZ89	spectrin beta chain, non-erythrocytic 1 isoform X1	SPTBN1
XM_020482754.1	NP_001093866.1	8.84e-21	Q8N5S3	uncharacterized protein C2orf73 isoform 1	C2orf73
XM_020482847.1	NP_005277.2	9.81e-39	P48146	neuropeptides B/W receptor type 2	NPBWR2
XM_020482773.1	XP_016863951.1	1.78e-118	Q9BUT1	3-hydroxybutyrate dehydrogenase type 2 isoform X2	BDH2
XM_020482764.1	XP_016863951.1	2.2e-118	Q9BUT1	3-hydroxybutyrate dehydrogenase type 2 isoform X2	BDH2
XM_020482761.1	XP_016863951.1	7.96e-118	Q9BUT1	3-hydroxybutyrate dehydrogenase type 2 isoform X2	BDH2
XM_020482608.1	NP_001008723.1	0	Q5T655	cilia- and flagella-associated protein 58	CFAP58
XM_020482595.1	NP_065796.2	0	UPI00001C1E5A	alanine--tRNA ligase, mitochondrial	AARS2
XM_020482704.1	NP_005277.2	0	P48146	neuropeptides B/W receptor type 2	NPBWR2
XM_020482691.1	NP_005277.2	0	P48146	neuropeptides B/W receptor type 2	NPBWR2
XM_020482661.1	NP_005277.2	0	P48146	neuropeptides B/W receptor type 2	NPBWR2
XM_020482647.1	NP_005277.2	0	P48146	neuropeptides B/W receptor type 2	NPBWR2
XM_020482652.1	NP_005277.2	0	P48146	neuropeptides B/W receptor type 2	NPBWR2
XM_020482679.1	NP_005277.2	0	P48146	neuropeptides B/W receptor type 2	NPBWR2
XM_020482671.1	NP_005277.2	0	P48146	neuropeptides B/W receptor type 2	NPBWR2
XM_020482825.1	NP_054737.1	3.11e-58	A0A0S2Z563	28S ribosomal protein S28, mitochondrial	MRPS28
XM_020482741.1	NP_689821.3	4.58e-64	Q6IQ49	replication stress response regulator SDE2	SDE2
XR_002255456.1	NP_054737.1	5.31e-58	A0A0S2Z563	28S ribosomal protein S28, mitochondrial	MRPS28
XM_020482858.1	NP_689821.3	3.67e-25	Q6IQ49	replication stress response regulator SDE2	SDE2
XM_020482618.1	XP_005249274.1	0	Q5T3F8	CSC1-like protein 2 isoform X2	TMEM63B
XM_020482629.1	XP_016866488.1	0	UPI000387DEDB	CSC1-like protein 2 isoform X1	TMEM63B
XM_020482636.1	XP_005249271.1	0	UPI000387B6CD	CSC1-like protein 2 isoform X3	TMEM63B
XR_002255440.1	XP_005249274.1	0	Q5T3F8	CSC1-like protein 2 isoform X2	TMEM63B
XM_020482728.1	NP_001071645.1	9.55e-145	Q99808	equilibrative nucleoside transporter 1 isoform 1	SLC29A1
XM_020482837.1	NP_005277.2	1.04e-143	P48146	neuropeptides B/W receptor type 2	NPBWR2
XM_020482715.1	NP_005277.2	0	P48146	neuropeptides B/W receptor type 2	NPBWR2
XM_020482802.1	NP_852133.1	2.47e-165	P56537	eukaryotic translation initiation factor 6 isoform a	EIF6
XM_020482784.1	NP_852133.1	2.47e-165	P56537	eukaryotic translation initiation factor 6 isoform a	EIF6
XM_020482794.1	NP_852133.1	2.21e-165	P56537	eukaryotic translation initiation factor 6 isoform a	EIF6
XM_020482878.1	XP_006721358.1	9.13e-45	A0A140VJH9	dynein light chain roadblock-type 2 isoform X1	DYNLRB2
XM_020482886.1	XP_006721358.1	8.2e-39	A0A140VJH9	dynein light chain roadblock-type 2 isoform X1	DYNLRB2
XM_020482907.1	NP_008858.1	3.66e-105	A0A024QZA4	CMP-N-acetylneuraminate-beta-galactosamide-alpha-2,3-sialyltransferase 2	ST3GAL2
XM_020482916.1	NP_008858.1	3.53e-105	A0A024QZA4	CMP-N-acetylneuraminate-beta-galactosamide-alpha-2,3-sialyltransferase 2	ST3GAL2
XM_020483031.1	NP_005277.2	0	P48146	neuropeptides B/W receptor type 2	NPBWR2
XM_020483058.1	NP_005277.2	0	P48146	neuropeptides B/W receptor type 2	NPBWR2
XM_020483049.1	NP_005277.2	0	P48146	neuropeptides B/W receptor type 2	NPBWR2
XM_020483040.1	NP_005277.2	0	P48146	neuropeptides B/W receptor type 2	NPBWR2
XM_020483018.1	NP_690051.1	6.88e-124	Q9NTZ6	RNA-binding protein 12	RBM12
XM_020483072.1	NP_003824.2	0	A2RRP8	matrilin-4 isoform 1 precursor	MATN4
XM_020483085.1	NP_055091.2	0	Q9UBG7	recombining binding protein suppressor of hairless-like protein isoform 1	RBPJL
XM_020483095.1	NP_055091.2	0	Q9UBG7	recombining binding protein suppressor of hairless-like protein isoform 1	RBPJL
XM_020483117.1	XP_016868509.1	2.5e-15	A0A024R9B7	cytochrome c oxidase subunit 6C isoform X1	COX6C
XM_020483132.1	NP_006800.2	3.72e-91	Q15785	mitochondrial import receptor subunit TOM34	TOMM34
XM_020483144.1	XP_016883528.1	1.26e-144	P31946	14-3-3 protein beta/alpha isoform X1	YWHAB
XM_020482070.1	NP_001137.2	0	Q15389	angiopoietin-1 isoform 1 precursor	ANGPT1
XM_020491303.1	XP_016883413.1	6.32e-37	Q9NUR3	transmembrane protein 74B isoform X3	TMEM74B
XM_020483201.1	NP_005277.2	4e-53	P48146	neuropeptides B/W receptor type 2	NPBWR2
XM_020483184.1	NP_005277.2	2.3e-53	P48146	neuropeptides B/W receptor type 2	NPBWR2
XM_020483192.1	NP_005277.2	3.72e-53	P48146	neuropeptides B/W receptor type 2	NPBWR2
XM_020483213.1	XP_011513309.1	1.66e-138	A0A2R8YEE0	rho family-interacting cell polarization regulator 2 isoform X2	RIPOR2
XM_020483221.1	XP_011513311.1	1.65e-139	F5GX51	rho family-interacting cell polarization regulator 2 isoform X3	RIPOR2
XM_020483234.1	XP_011527382.1	0	UPI0005CFFA78	chromodomain-helicase-DNA-binding protein 6 isoform X2	CHD6
XM_020483246.1	XP_016883481.1	0	UPI0005D0419A	retinoblastoma-like protein 1 isoform X3	RBL1
XM_020483303.1	NP_008981.4	0	O14522	receptor-type tyrosine-protein phosphatase T isoform 2 precursor	PTPRT
XM_020483258.1	XP_011515589.1	1.35e-133	A0A024R9D5	oxidative stress-induced growth inhibitor 2 isoform X1	OSGIN2
XM_020483266.1	XP_011515589.1	6.71e-132	A0A024R9D5	oxidative stress-induced growth inhibitor 2 isoform X1	OSGIN2
XM_020483281.1	NP_001350231.1	2.93e-21	UPI0000417175	protein MTSS 1 isoform 12	MTSS1
XM_020483290.1	NP_001350231.1	5.11e-22	UPI0000417175	protein MTSS 1 isoform 12	MTSS1
XM_020482642.1	NP_001350231.1	9.14e-144	UPI0000417175	protein MTSS 1 isoform 12	MTSS1
XM_020483315.1	NP_005277.2	8.94e-19	P48146	neuropeptides B/W receptor type 2	NPBWR2
XM_020483330.1	NP_938408.1	0	Q9Y282	endoplasmic reticulum-Golgi intermediate compartment protein 3 isoform a	ERGIC3
XM_020483340.1	NP_057050.1	0	A2TJK5	endoplasmic reticulum-Golgi intermediate compartment protein 3 isoform b	ERGIC3
XM_020483350.1	NP_005277.2	8.62e-29	P48146	neuropeptides B/W receptor type 2	NPBWR2
XM_020483362.1	XP_024302840.1	2.15e-138	UPI000D0C95B2	cytochrome c1, heme protein, mitochondrial isoform X2	CYC1
XM_020491825.1	XP_024307627.1	5.95e-81	UPI00000467E6	RNA-binding protein Raly isoform X1	RALY
XM_020491929.1	XP_024307627.1	1.36e-85	UPI00000467E6	RNA-binding protein Raly isoform X1	RALY
XM_020491776.1	XP_024307627.1	6.56e-81	UPI00000467E6	RNA-binding protein Raly isoform X1	RALY
XM_020491880.1	XP_024307627.1	1.51e-81	UPI00000467E6	RNA-binding protein Raly isoform X1	RALY
XM_020483373.1	XP_016883607.1	3.56e-150	UPI0000E25616	eukaryotic translation initiation factor 2 subunit 2 isoform X1	EIF2S2
XR_002255486.1	XP_011527123.1	4.89e-06	P42127	agouti-signaling protein isoform X2	ASIP
XM_020483402.1	NP_789782.1	1.81e-70	Q9H444	charged multivesicular body protein 4b	CHMP4B
XR_002255492.1	NP_001290203.1	2.59e-08	P53396	ATP-citrate synthase isoform 3	ACLY
XR_002255493.1	NP_005277.2	1.22e-08	P48146	neuropeptides B/W receptor type 2	NPBWR2
XM_020483414.1	NP_848551.1	1e-26	Q9H1P6	uncharacterized protein C20orf85	C20orf85
XM_020483438.1	NP_005277.2	2.25e-75	P48146	neuropeptides B/W receptor type 2	NPBWR2
XM_020483447.1	NP_005277.2	4.77e-74	P48146	neuropeptides B/W receptor type 2	NPBWR2
XM_020483458.1	NP_005277.2	0	P48146	neuropeptides B/W receptor type 2	NPBWR2
XM_020483466.1	NP_036274.3	8.44e-86	O95273	cyclin-D1-binding protein 1	CCNDBP1
XM_020483508.1	XP_011524081.1	2.83e-149	UPI0005CFF1D4	serine/threonine-protein phosphatase 4 regulatory subunit 1 isoform X4	PPP4R1
XM_020483499.1	XP_011524081.1	4.84e-149	UPI0005CFF1D4	serine/threonine-protein phosphatase 4 regulatory subunit 1 isoform X4	PPP4R1
XM_020483673.1	NP_065724.1	6.08e-21	Q9UL26	ras-related protein Rab-22A	RAB22A
XM_020483628.1	NP_005277.2	1.16e-88	P48146	neuropeptides B/W receptor type 2	NPBWR2
XM_020482997.1	NP_001291716.1	1.43e-155	B4DDQ9	protein APCDD1-like isoform 2	APCDD1L
XM_020483539.1	NP_005277.2	0	P48146	neuropeptides B/W receptor type 2	NPBWR2
XM_020483529.1	NP_005277.2	0	P48146	neuropeptides B/W receptor type 2	NPBWR2
XM_020483560.1	NP_005277.2	0	P48146	neuropeptides B/W receptor type 2	NPBWR2
XM_020483552.1	NP_005277.2	0	P48146	neuropeptides B/W receptor type 2	NPBWR2
XM_020483544.1	NP_005277.2	0	P48146	neuropeptides B/W receptor type 2	NPBWR2
XM_020483695.1	XP_016883496.1	3.31e-25	Q9NQG1	protein MANBAL isoform X1	MANBAL
XM_020483687.1	XP_016883496.1	3.21e-25	Q9NQG1	protein MANBAL isoform X1	MANBAL
XM_020483703.1	XP_016883496.1	2.47e-25	Q9NQG1	protein MANBAL isoform X1	MANBAL
XM_020483127.1	XP_016883340.1	4.16e-104	UPI0007DC739E	nuclear factor of activated T-cells, cytoplasmic 2 isoform X4	NFATC2
XM_020483573.1	XP_016883181.1	0	Q07973	1,25-dihydroxyvitamin D(3) 24-hydroxylase, mitochondrial isoform X1	CYP24A1
XM_020483516.1	NP_005277.2	0	P48146	neuropeptides B/W receptor type 2	NPBWR2
XM_020483586.1	NP_443183.1	1.61e-132	Q9H147	deoxynucleotidyltransferase terminal-interacting protein 1	DNTTIP1
XM_020483595.1	NP_443183.1	9.11e-124	Q9H147	deoxynucleotidyltransferase terminal-interacting protein 1	DNTTIP1
XM_020483603.1	NP_443183.1	8.99e-132	Q9H147	deoxynucleotidyltransferase terminal-interacting protein 1	DNTTIP1
XM_020483641.1	NP_005277.2	4.57e-88	P48146	neuropeptides B/W receptor type 2	NPBWR2
XM_020483650.1	NP_005277.2	5.65e-88	P48146	neuropeptides B/W receptor type 2	NPBWR2
XM_020483616.1	XP_016865939.1	1.54e-56	A0A024QZW5	E3 ubiquitin-protein ligase RNF182 isoform X1	RNF182
XM_020483478.1	NP_066363.1	0	Q9P2E3	NFX1-type zinc finger-containing protein 1	ZNFX1
XM_020483733.1	XP_011527296.1	0	Q9UJ99	cadherin-22 isoform X1	CDH22
XM_020492134.1	NP_005277.2	1.73e-154	P48146	neuropeptides B/W receptor type 2	NPBWR2
XM_020492197.1	NP_005277.2	9.63e-156	P48146	neuropeptides B/W receptor type 2	NPBWR2
XM_020492278.1	NP_005277.2	9.48e-159	P48146	neuropeptides B/W receptor type 2	NPBWR2
XM_020483776.1	NP_057491.2	2.05e-103	Q9BY42	replication termination factor 2 isoform b	RTF2
XM_020483784.1	NP_057491.2	8.72e-106	Q9BY42	replication termination factor 2 isoform b	RTF2
XM_020483755.1	NP_542182.1	6.39e-126	F2Z6J8	#N/A	#N/A
XM_020483745.1	NP_542182.1	1.88e-127	F2Z6J8	#N/A	#N/A
XM_020483762.1	NP_542182.1	7.08e-127	F2Z6J8	#N/A	#N/A
XM_020492395.1	NP_005277.2	0	P48146	neuropeptides B/W receptor type 2	NPBWR2
XM_020483611.1	NP_963925.2	4.48e-153	B4DPS8	protein-glutamine gamma-glutamyltransferase 5 isoform 1	TGM5
XM_020483796.1	XP_024307773.1	0	UPI00000731C2	E3 ubiquitin-protein ligase Itchy homolog isoform X1	ITCH
XM_020483805.1	XP_024307773.1	0	UPI00000731C2	E3 ubiquitin-protein ligase Itchy homolog isoform X1	ITCH
XM_020492515.1	NP_071746.1	2.49e-104	Q8N987	N-terminal EF-hand calcium-binding protein 1	NECAB1
XM_020492603.1	NP_071746.1	9.84e-99	Q8N987	N-terminal EF-hand calcium-binding protein 1	NECAB1
XM_020483824.1	XP_011527403.1	0	O43439	protein CBFA2T2 isoform X4	CBFA2T2
XM_020483816.1	NP_001028171.1	0	O43439	protein CBFA2T2 isoform MTGR1c	CBFA2T2
XM_020483837.1	XP_005260574.1	5.79e-172	UPI000387D74F	alpha-1-syntrophin isoform X1	SNTA1
XM_020483863.1	NP_116272.1	4.74e-55	Q96NM4	TOX high mobility group box family member 2 isoform c	TOX2
XM_020483870.1	NP_116272.1	4.41e-55	Q96NM4	TOX high mobility group box family member 2 isoform c	TOX2
XM_020483847.1	NP_001092267.1	2.39e-55	Q96NM4	TOX high mobility group box family member 2 isoform a	TOX2
XM_020483857.1	NP_001092267.1	1.02e-61	Q96NM4	TOX high mobility group box family member 2 isoform a	TOX2
XM_020483878.1	NP_116272.1	7.47e-35	Q96NM4	TOX high mobility group box family member 2 isoform c	TOX2
XM_020483955.1	NP_005277.2	0	P48146	neuropeptides B/W receptor type 2	NPBWR2
XR_002255526.1	NP_005277.2	0	P48146	neuropeptides B/W receptor type 2	NPBWR2
XM_020483890.1	NP_005277.2	0	P48146	neuropeptides B/W receptor type 2	NPBWR2
XM_020483898.1	NP_005277.2	0	P48146	neuropeptides B/W receptor type 2	NPBWR2
XM_020483904.1	NP_005277.2	0	P48146	neuropeptides B/W receptor type 2	NPBWR2
XM_020483913.1	NP_005277.2	0	P48146	neuropeptides B/W receptor type 2	NPBWR2
XM_020483922.1	NP_005277.2	0	P48146	neuropeptides B/W receptor type 2	NPBWR2
XM_020483931.1	NP_005277.2	0	P48146	neuropeptides B/W receptor type 2	NPBWR2
XM_020483942.1	NP_005277.2	0	P48146	neuropeptides B/W receptor type 2	NPBWR2
XM_020492720.1	NP_005277.2	0	P48146	neuropeptides B/W receptor type 2	NPBWR2
XM_020483968.1	XP_011526785.1	7.94e-125	A0A384P5U7	ADP-ribosylation factor-related protein 1 isoform X1	ARFRP1
XM_020483977.1	XP_011526785.1	1.39e-126	A0A384P5U7	ADP-ribosylation factor-related protein 1 isoform X1	ARFRP1
XM_020483986.1	XP_011526785.1	8.77e-116	A0A384P5U7	ADP-ribosylation factor-related protein 1 isoform X1	ARFRP1
XM_020483995.1	XP_011526785.1	2.3e-116	A0A384P5U7	ADP-ribosylation factor-related protein 1 isoform X1	ARFRP1
XM_020484004.1	NP_056978.2	1.52e-82	Q9NZ72	stathmin-3 isoform 1	STMN3
XM_020484048.1	XP_024307775.1	0	UPI000D0C7846	helicase with zinc finger domain 2 isoform X2	HELZ2
XM_020484016.1	NP_001032412.2	0	Q9BYK8	helicase with zinc finger domain 2 isoform 1	HELZ2
XM_020484039.1	NP_208384.3	0	Q9BYK8	helicase with zinc finger domain 2 isoform 2	HELZ2
XM_020484032.1	NP_208384.3	0	Q9BYK8	helicase with zinc finger domain 2 isoform 2	HELZ2
XM_020484025.1	NP_208384.3	0	Q9BYK8	helicase with zinc finger domain 2 isoform 2	HELZ2
XM_020492842.1	NP_005277.2	1.53e-74	P48146	neuropeptides B/W receptor type 2	NPBWR2
XM_020483732.1	NP_005277.2	2.57e-66	P48146	neuropeptides B/W receptor type 2	NPBWR2
XM_020484063.1	XP_011527363.1	5.05e-137	UPI0005D03865	solute carrier family 2, facilitated glucose transporter member 10 isoform X2	SLC2A10
XM_020484080.1	NP_005277.2	0	P48146	neuropeptides B/W receptor type 2	NPBWR2
XM_020484075.1	NP_005277.2	0	P48146	neuropeptides B/W receptor type 2	NPBWR2
XM_020484086.1	NP_004600.2	6.75e-59	A4LBB6	transcription factor 15	TCF15
XM_020492961.1	XP_024303059.1	1.11e-84	UPI000D09BF1F	transcriptional repressor scratch 1 isoform X1	SCRT1
XM_020484095.1	NP_001027459.1	4.98e-90	Q13404	ubiquitin-conjugating enzyme E2 variant 1 isoform d	UBE2V1
XM_020483981.1	XP_005273698.1	1.88e-58	UPI000387C9BF	homeobox-containing protein 1 isoform X4	HMBOX1
XM_020484103.1	NP_005277.2	4.98e-59	P48146	neuropeptides B/W receptor type 2	NPBWR2
XR_002255538.1	NP_005277.2	4.32e-16	P48146	neuropeptides B/W receptor type 2	NPBWR2
XR_002255539.1	NP_005277.2	3.7e-18	P48146	neuropeptides B/W receptor type 2	NPBWR2
XM_020484127.1	NP_001070994.1	0	Q8NCE2	myotubularin-related protein 14 isoform 1	MTMR14
XM_020484118.1	NP_001070993.1	0	Q8NCE2	myotubularin-related protein 14 isoform 2	MTMR14
XM_020484123.1	NP_001070994.1	0	Q8NCE2	myotubularin-related protein 14 isoform 1	MTMR14
XM_020456851.1	NP_005277.2	0	P48146	neuropeptides B/W receptor type 2	NPBWR2
XM_020484133.1	NP_079388.3	0	Q2QGD7	zinc finger protein ZXDC isoform 1	ZXDC
XM_020484141.1	XP_006713686.1	6.23e-119	Q494V2	cilia- and flagella-associated protein 100 isoform X1	CFAP100
XM_020484147.1	XP_006713686.1	4.63e-119	Q494V2	cilia- and flagella-associated protein 100 isoform X1	CFAP100
XM_020484156.1	XP_005247457.1	2.31e-90	Q9UIH9	Krueppel-like factor 15 isoform X2	KLF15
XM_020493086.1	XP_011516622.1	1.04e-27	UPI0005D01467	zinc finger protein 782 isoform X2	ZNF782
XM_020484175.1	XP_005245126.1	1.38e-161	A0A024R988	solute carrier family 41 member 1 isoform X1	SLC41A1
XM_020484161.1	XP_005247622.1	4.42e-180	UPI000387B137	solute carrier family 41 member 3 isoform X6	SLC41A3
XM_020484168.1	XP_005247622.1	0	UPI000387B137	solute carrier family 41 member 3 isoform X6	SLC41A3
XM_020493205.1	NP_060883.1	1.16e-143	A0A024RBL0	carbohydrate sulfotransferase 11 isoform 1	CHST11
XM_020484183.1	NP_443115.1	0	Q86VQ6	thioredoxin reductase 3 isoform 1	TXNRD3
XM_020484204.1	NP_001351709.1	2.04e-94	UPI000DCA24F8	bridging integrator 2 isoform 6	BIN2
XM_020484193.1	NP_001351709.1	7.96e-102	UPI000DCA24F8	bridging integrator 2 isoform 6	BIN2
XM_020484200.1	NP_001351709.1	1.54e-102	UPI000DCA24F8	bridging integrator 2 isoform 6	BIN2
XM_020484205.1	NP_001351709.1	2.15e-102	UPI000DCA24F8	bridging integrator 2 isoform 6	BIN2
XM_020493323.1	NP_005277.2	0	P48146	neuropeptides B/W receptor type 2	NPBWR2
XM_020484213.1	XP_016875106.1	2.61e-55	Q6P1K1	heme transporter HRG1 isoform X4	SLC48A1
XM_020493431.1	NP_001258822.1	9.43e-55	A1MB48	twist-related protein 2	TWIST2
XM_020484233.1	XP_011536784.1	0	Q8WUI4	histone deacetylase 7 isoform X5	HDAC7
XM_020484228.1	XP_011536784.1	0	Q8WUI4	histone deacetylase 7 isoform X5	HDAC7
XM_020484241.1	XP_011536784.1	0	Q8WUI4	histone deacetylase 7 isoform X5	HDAC7
XM_020484274.1	XP_011536381.1	2.47e-162	UPI0005D034DE	#N/A	#N/A
XM_020484250.1	NP_736610.2	1.64e-172	Q63HR2	tensin-2 isoform 2	TNS2
XM_020484255.1	NP_736610.2	1.04e-172	Q63HR2	tensin-2 isoform 2	TNS2
XM_020484261.1	NP_736610.2	1.54e-172	Q63HR2	tensin-2 isoform 2	TNS2
XM_020484268.1	NP_736610.2	1.37e-172	Q63HR2	tensin-2 isoform 2	TNS2
XM_020484284.1	NP_001408.2	1.46e-77	P23588	eukaryotic translation initiation factor 4B isoform 2	EIF4B
XM_020484291.1	NP_001408.2	1.26e-77	P23588	eukaryotic translation initiation factor 4B isoform 2	EIF4B
XM_020484296.1	NP_001408.2	6.7e-78	P23588	eukaryotic translation initiation factor 4B isoform 2	EIF4B
XM_020484301.1	NP_001287750.1	1.05e-77	B4DRM3	eukaryotic translation initiation factor 4B isoform 1	EIF4B
XM_020484307.1	NP_001408.2	5.3e-78	P23588	eukaryotic translation initiation factor 4B isoform 2	EIF4B
XM_020484313.1	NP_001408.2	6.29e-76	P23588	eukaryotic translation initiation factor 4B isoform 2	EIF4B
XM_020484320.1	NP_001408.2	4.96e-76	P23588	eukaryotic translation initiation factor 4B isoform 2	EIF4B
XM_020484325.1	NP_001408.2	2.47e-77	P23588	eukaryotic translation initiation factor 4B isoform 2	EIF4B
XM_020484330.1	NP_001408.2	1.61e-77	P23588	eukaryotic translation initiation factor 4B isoform 2	EIF4B
XM_020484341.1	NP_005277.2	3.25e-103	P48146	neuropeptides B/W receptor type 2	NPBWR2
XM_020484350.1	NP_001243222.1	4.41e-173	P05787	keratin, type II cytoskeletal 8 isoform 2	KRT8
XM_020484356.1	NP_001243222.1	0	P05787	keratin, type II cytoskeletal 8 isoform 2	KRT8
XM_020457171.1	NP_001243222.1	1.04e-93	P05787	keratin, type II cytoskeletal 8 isoform 2	KRT8
XM_020484362.1	XP_024303622.1	1.16e-08	UPI000D0C94C4	deleted in malignant brain tumors 1 protein isoform X24	DMBT1
XM_020484367.1	XP_024303622.1	1.11e-08	UPI000D0C94C4	deleted in malignant brain tumors 1 protein isoform X24	DMBT1
XM_020493542.1	NP_542174.1	3.75e-66	Q96N03	V-set and transmembrane domain-containing protein 2-like protein precursor	VSTM2L
XM_020484375.1	NP_005277.2	0	P48146	neuropeptides B/W receptor type 2	NPBWR2
XM_020484383.1	XP_011512272.1	3.35e-130	UPI0005D0387C	pleckstrin homology domain-containing family G member 4B isoform X4	PLEKHG4B
XM_020457524.1	XP_011526991.1	1.4e-104	UPI0005D027F8	disks large-associated protein 4 isoform X2	DLGAP4
XM_020484388.1	NP_001186442.1	2.58e-32	Q9GZN2	homeobox protein TGIF2	TGIF2
XM_020484395.1	NP_006088.2	9.43e-104	A0A384NY64	myosin regulatory light polypeptide 9 isoform a	MYL9
XM_020484409.1	XP_016881588.1	0	Q92539	phosphatidate phosphatase LPIN2 isoform X1	LPIN2
XM_020484420.1	XP_016881588.1	0	Q92539	phosphatidate phosphatase LPIN2 isoform X1	LPIN2
XM_020484415.1	XP_016881588.1	0	Q92539	phosphatidate phosphatase LPIN2 isoform X1	LPIN2
XM_020484402.1	XP_016881588.1	0	Q92539	phosphatidate phosphatase LPIN2 isoform X1	LPIN2
XM_020457621.1	NP_001356450.1	3.94e-22	UPI00000741EB	E3 ubiquitin-protein ligase TRIM39 isoform 2	TRIM39
XM_020484430.1	XP_006713559.1	4.07e-166	Q86W33	transmembrane protein adipocyte-associated 1 isoform X1	TPRA1
XM_020484435.1	NP_060282.1	1.15e-37	A4D1N4	MICOS complex subunit MIC19 isoform 2	CHCHD3
XR_002251900.1	NP_006392.1	3.59e-27	Q92688	acidic leucine-rich nuclear phosphoprotein 32 family member B	ANP32B
XM_020484439.1	XP_011511210.1	0	UPI000165C14E	plexin-A1 isoform X1	PLXNA1
XM_020484444.1	NP_006452.3	5.84e-07	Q96R06	sperm-associated antigen 5	SPAG5
XM_020484455.1	NP_006452.3	9.39e-17	Q96R06	sperm-associated antigen 5	SPAG5
XM_020484461.1	NP_006452.3	9.39e-17	Q96R06	sperm-associated antigen 5	SPAG5
XM_020484449.1	NP_006452.3	5.99e-07	Q96R06	sperm-associated antigen 5	SPAG5
XM_020457829.1	NP_001337194.1	6.31e-39	UPI000387C660	zinc finger CCCH domain-containing protein 11A isoform 2	ZC3H11A
XM_020484498.1	XP_016874709.1	0	A0A024R136	rac GTPase-activating protein 1 isoform X2	RACGAP1
XM_020458084.1	NP_005277.2	2.98e-76	P48146	neuropeptides B/W receptor type 2	NPBWR2
XR_002255559.1	NP_002282.2	1.1e-08	P07942	laminin subunit beta-1 precursor	LAMB1
XR_002255560.1	NP_002282.2	9.89e-09	P07942	laminin subunit beta-1 precursor	LAMB1
XR_002255558.1	NP_002282.2	8.75e-09	P07942	laminin subunit beta-1 precursor	LAMB1
XM_020493768.1	NP_005277.2	6.07e-60	P48146	neuropeptides B/W receptor type 2	NPBWR2
XM_020484519.1	NP_005277.2	5.39e-121	P48146	neuropeptides B/W receptor type 2	NPBWR2
XM_020484525.1	NP_005277.2	2.45e-120	P48146	neuropeptides B/W receptor type 2	NPBWR2
XM_020493869.1	NP_061129.1	1.93e-19	Q9NRR1	cytokine-like protein 1 precursor	CYTL1
XM_020493939.1	NP_005277.2	1.09e-95	P48146	neuropeptides B/W receptor type 2	NPBWR2
XM_020484548.1	NP_058626.1	4.7e-105	Q9P2W9	syntaxin-18 isoform 1	STX18
XM_020484538.1	NP_055207.1	1.24e-63	B2R5R8	neuronal vesicle trafficking-associated protein 1 isoform a	NSG1
XM_020484560.1	NP_005277.2	3.54e-89	P48146	neuropeptides B/W receptor type 2	NPBWR2
XM_020484572.1	XP_005248091.1	1.78e-38	Q5BJH2	transmembrane protein 128 isoform X1	TMEM128
XM_020484581.1	XP_005248091.1	1.93e-38	Q5BJH2	transmembrane protein 128 isoform X1	TMEM128
XM_020484589.1	NP_005277.2	2.54e-133	P48146	neuropeptides B/W receptor type 2	NPBWR2
XM_020458207.1	NP_000789.1	0	P21918	D(1B) dopamine receptor	DRD5
XM_020484600.1	NP_005277.2	0	P48146	neuropeptides B/W receptor type 2	NPBWR2
XM_020484607.1	XP_016863946.1	0	UPI0007DC608B	solute carrier family 2, facilitated glucose transporter member 9 isoform X2	SLC2A9
XM_020484616.1	NP_005277.2	0	P48146	neuropeptides B/W receptor type 2	NPBWR2
XM_020484626.1	NP_059830.1	0	O75083	WD repeat-containing protein 1 isoform 1	WDR1
XM_020484634.1	NP_777280.1	0	O43837	isocitrate dehydrogenase [NAD] subunit beta, mitochondrial isoform b precursor	IDH3B
XM_020484642.1	NP_777280.1	0	O43837	isocitrate dehydrogenase [NAD] subunit beta, mitochondrial isoform b precursor	IDH3B
XM_020484650.1	NP_777280.1	0	O43837	isocitrate dehydrogenase [NAD] subunit beta, mitochondrial isoform b precursor	IDH3B
XR_002255585.1	NP_777280.1	0	O43837	isocitrate dehydrogenase [NAD] subunit beta, mitochondrial isoform b precursor	IDH3B
XM_020484660.1	NP_543030.1	0	P18433	receptor-type tyrosine-protein phosphatase alpha isoform 2 precursor	PTPRA
XM_020484668.1	NP_543030.1	0	P18433	receptor-type tyrosine-protein phosphatase alpha isoform 2 precursor	PTPRA
XM_020484802.1	NP_005277.2	4.62e-05	P48146	neuropeptides B/W receptor type 2	NPBWR2
XM_020484778.1	NP_005277.2	4.76e-05	P48146	neuropeptides B/W receptor type 2	NPBWR2
XM_020484854.1	NP_005277.2	4.46e-05	P48146	neuropeptides B/W receptor type 2	NPBWR2
XM_020484744.1	NP_005277.2	8.07e-05	P48146	neuropeptides B/W receptor type 2	NPBWR2
XM_020484838.1	NP_005277.2	7.95e-05	P48146	neuropeptides B/W receptor type 2	NPBWR2
XM_020484692.1	NP_005277.2	5.9e-05	P48146	neuropeptides B/W receptor type 2	NPBWR2
XM_020484730.1	NP_005277.2	4.36e-05	P48146	neuropeptides B/W receptor type 2	NPBWR2
XM_020484678.1	NP_005277.2	8.12e-05	P48146	neuropeptides B/W receptor type 2	NPBWR2
XM_020484686.1	NP_005277.2	6.74e-05	P48146	neuropeptides B/W receptor type 2	NPBWR2
XM_020484706.1	NP_005277.2	9.08e-05	P48146	neuropeptides B/W receptor type 2	NPBWR2
XM_020484715.1	NP_005277.2	4.94e-05	P48146	neuropeptides B/W receptor type 2	NPBWR2
XM_020484722.1	NP_005277.2	8.41e-05	P48146	neuropeptides B/W receptor type 2	NPBWR2
XM_020484736.1	NP_005277.2	5.9e-05	P48146	neuropeptides B/W receptor type 2	NPBWR2
XM_020484738.1	NP_005277.2	7.85e-05	P48146	neuropeptides B/W receptor type 2	NPBWR2
XM_020484749.1	NP_005277.2	8.82e-05	P48146	neuropeptides B/W receptor type 2	NPBWR2
XM_020484759.1	NP_005277.2	1.99e-08	P48146	neuropeptides B/W receptor type 2	NPBWR2
XM_020484786.1	NP_005277.2	8.15e-05	P48146	neuropeptides B/W receptor type 2	NPBWR2
XM_020484794.1	NP_005277.2	8.5e-05	P48146	neuropeptides B/W receptor type 2	NPBWR2
XM_020484811.1	NP_005277.2	9.6e-05	P48146	neuropeptides B/W receptor type 2	NPBWR2
XM_020484814.1	NP_005277.2	8.16e-05	P48146	neuropeptides B/W receptor type 2	NPBWR2
XM_020484823.1	NP_005277.2	8.07e-05	P48146	neuropeptides B/W receptor type 2	NPBWR2
XM_020484832.1	NP_005277.2	7.92e-05	P48146	neuropeptides B/W receptor type 2	NPBWR2
XM_020484846.1	NP_005277.2	7.53e-05	P48146	neuropeptides B/W receptor type 2	NPBWR2
XM_020484865.1	NP_005277.2	0	P48146	neuropeptides B/W receptor type 2	NPBWR2
XM_020494229.1	NP_001275501.1	4.03e-58	Q8N5D6	globoside alpha-1,3-N-acetylgalactosaminyltransferase 1 isoform 4	GBGT1
XM_020484878.1	XP_016864728.1	1.55e-129	UPI0003EB02D9	RNA polymerase II elongation factor ELL2 isoform X1	ELL2
XM_020484886.1	XP_016864728.1	5.61e-129	UPI0003EB02D9	RNA polymerase II elongation factor ELL2 isoform X1	ELL2
XM_020484896.1	NP_001230588.1	3.42e-36	A0A024RAM2	glutaredoxin-1	GLRX
XM_020484907.1	NP_005277.2	1.8e-154	P48146	neuropeptides B/W receptor type 2	NPBWR2
XM_020484934.1	XP_016864902.1	7.07e-41	Q8TAC1	Rieske domain-containing protein isoform X1	RFESD
XM_020484927.1	NP_001362323.1	4.22e-40	UPI00000350AD	Rieske domain-containing protein isoform 2	RFESD
XM_020484947.1	NP_060281.2	6.99e-131	Q712K3	ubiquitin-conjugating enzyme E2 R2	UBE2R2
XM_020484958.1	XP_011516201.1	1.03e-91	Q9NZ09	ubiquitin-associated protein 1 isoform X2	UBAP1
XM_020484972.1	NP_005277.2	0	P48146	neuropeptides B/W receptor type 2	NPBWR2
XM_020484983.1	NP_001356996.1	7.36e-88	UPI0010A60235	ubiquitin-associated protein 2 isoform 7	UBAP2
XM_020484993.1	NP_001356996.1	1.31e-87	UPI0010A60235	ubiquitin-associated protein 2 isoform 7	UBAP2
XM_020485006.1	NP_006383.2	0	O00567	nucleolar protein 56	NOP56
XM_020485018.1	NP_001335053.1	4.41e-26	O95361	tripartite motif-containing protein 16 isoform c	TRIM16
XR_002255629.1	NP_001335053.1	1.09e-25	O95361	tripartite motif-containing protein 16 isoform c	TRIM16
XM_020485047.1	NP_689656.2	4.81e-66	A0A0S2Z613	retinol dehydrogenase 12 precursor	RDH12
XM_020485059.1	NP_056291.2	6.14e-97	Q68CL5	tubulin polyglutamylase complex subunit 2 isoform 1	TPGS2
XM_020485035.1	XP_011516168.1	7.6e-88	O14520	aquaporin-7 isoform X1	AQP7
XM_020485072.1	NP_006408.3	4.18e-26	Q8TCB0	interferon-induced protein 44	IFI44
XR_002255635.1	XP_006710367.1	1.67e-10	B4E019	interferon-induced protein 44-like isoform X2	IFI44L
XM_020485083.1	NP_005277.2	0	P48146	neuropeptides B/W receptor type 2	NPBWR2
XM_020485164.1	NP_001303260.1	0	B4DNW0	ABHD14A-ACY1 readthrough (NMD candidate)	ABHD14A-ACY1
XM_020485152.1	NP_003421.2	1.57e-48	Q05481	zinc finger protein 91 isoform 1	ZNF91
XM_020485175.1	NP_056222.2	4.57e-16	Q9BUJ0	protein ABHD14A	ABHD14A
XM_020485133.1	NP_003421.2	1.69e-48	Q05481	zinc finger protein 91 isoform 1	ZNF91
XM_020485143.1	NP_003421.2	4.1e-48	Q05481	zinc finger protein 91 isoform 1	ZNF91
XM_020485189.1	XP_005265582.1	3.15e-153	Q12891	hyaluronidase-2 isoform X1	HYAL2
XM_020485198.1	XP_005265582.1	6.91e-154	Q12891	hyaluronidase-2 isoform X1	HYAL2
XM_020485219.1	NP_009206.1	7.09e-37	O75896	tumor suppressor candidate 2	TUSC2
XM_020485211.1	NP_009206.1	6.56e-37	O75896	tumor suppressor candidate 2	TUSC2
XM_020485256.1	XP_024309096.1	3.07e-116	UPI000004EC21	ras association domain-containing protein 1 isoform X1	RASSF1
XM_020485238.1	NP_005277.2	3.27e-99	P48146	neuropeptides B/W receptor type 2	NPBWR2
XM_020485248.1	NP_005277.2	9.89e-100	P48146	neuropeptides B/W receptor type 2	NPBWR2
XM_020485230.1	NP_005277.2	1.48e-99	P48146	neuropeptides B/W receptor type 2	NPBWR2
XM_020485268.1	NP_001278213.1	1.03e-48	A0A024R342	cytochrome b561 domain-containing protein 2	CYB561D2
XM_020485277.1	NP_001278213.1	1.42e-48	A0A024R342	cytochrome b561 domain-containing protein 2	CYB561D2
XM_020485306.1	NP_001309182.1	0	Q9Y4B4	helicase ARIP4 isoform a	RAD54L2
XM_020485296.1	NP_001309182.1	0	Q9Y4B4	helicase ARIP4 isoform a	RAD54L2
XM_020485289.1	NP_001309182.1	0	Q9Y4B4	helicase ARIP4 isoform a	RAD54L2
XM_020485316.1	NP_005277.2	0	P48146	neuropeptides B/W receptor type 2	NPBWR2
XM_020458437.1	NP_005277.2	0	P48146	neuropeptides B/W receptor type 2	NPBWR2
XM_020458638.1	XP_016861648.1	0	UPI0000EE2B1C	ERC protein 2 isoform X19	ERC2
XM_020494451.1	NP_001070883.2	4.57e-72	UPI000013E2E5	protein disulfide isomerase CRELD1 isoform 2 precursor	CRELD1
XM_020494531.1	NP_001070883.2	1.66e-71	UPI000013E2E5	protein disulfide isomerase CRELD1 isoform 2 precursor	CRELD1
XM_020485326.1	XP_016862832.1	6.92e-10	UPI0003EAE7EB	interleukin-17 receptor C isoform X20	IL17RC
XM_020485335.1	NP_005277.2	7.36e-10	P48146	neuropeptides B/W receptor type 2	NPBWR2
XM_020485348.1	NP_001159921.1	0	B7ZKJ8	inter-alpha-trypsin inhibitor heavy chain H4 isoform 2 precursor	ITIH4
XM_020458983.1	XP_005252198.1	0	F8W9F9	serine/threonine-protein kinase WNK2 isoform X16	WNK2
XM_020485373.1	NP_005277.2	4.49e-36	P48146	neuropeptides B/W receptor type 2	NPBWR2
XM_020485361.1	NP_005277.2	8.6e-25	P48146	neuropeptides B/W receptor type 2	NPBWR2
XM_020485382.1	XP_016870040.1	0	UPI0007DC6F30	protein bicaudal D homolog 2 isoform X1	BICD2
XM_020494748.1	NP_001055.1	0	A0A024R2Z9	transketolase isoform 1	TKT
XM_020494662.1	NP_001055.1	0	A0A024R2Z9	transketolase isoform 1	TKT
XR_002255666.1	NP_005277.2	0	P48146	neuropeptides B/W receptor type 2	NPBWR2
XM_020459239.1	NP_005277.2	0	P48146	neuropeptides B/W receptor type 2	NPBWR2
XR_002256495.1	NP_005277.2	4.68e-25	P48146	neuropeptides B/W receptor type 2	NPBWR2
XM_020485513.1	XP_016861422.1	0	O94876	transmembrane and coiled-coil domains protein 1 isoform X1	TMCC1
XM_020485503.1	XP_016861422.1	0	O94876	transmembrane and coiled-coil domains protein 1 isoform X1	TMCC1
XM_020485521.1	XP_016861422.1	0	O94876	transmembrane and coiled-coil domains protein 1 isoform X1	TMCC1
XM_020459728.1	XP_011531930.1	7.67e-12	Q5FWE3	proline-rich transmembrane protein 3 isoform X1	PRRT3
XM_020485542.1	XP_011532165.1	0	A0A024R2T7	glutamine-rich protein 1 isoform X1	QRICH1
XM_020485533.1	XP_011532165.1	0	A0A024R2T7	glutamine-rich protein 1 isoform X1	QRICH1
XR_002255687.1	XP_011541341.1	4e-08	B4DUN4	mitochondrial RNA pseudouridine synthase RPUSD4 isoform X1	RPUSD4
XR_002255686.1	XP_011541341.1	4.06e-08	B4DUN4	mitochondrial RNA pseudouridine synthase RPUSD4 isoform X1	RPUSD4
XM_020485566.1	NP_079498.2	0	A0A024R333	WD repeat-containing protein 82	WDR82
XM_020485575.1	NP_079498.2	1.28e-152	A0A024R333	WD repeat-containing protein 82	WDR82
XM_020495043.1	NP_659508.1	2.52e-47	Q9NSE2	cytokine-inducible SH2-containing protein isoform 2	CISH
XM_020494958.1	NP_659508.1	3.48e-47	Q9NSE2	cytokine-inducible SH2-containing protein isoform 2	CISH
XM_020485598.1	NP_005277.2	9.4e-120	P48146	neuropeptides B/W receptor type 2	NPBWR2
XM_020485586.1	NP_077310.1	3.72e-151	A0A024R2F9	transmembrane protein 43	TMEM43
XM_020495162.1	NP_005277.2	0	P48146	neuropeptides B/W receptor type 2	NPBWR2
XM_020485610.1	NP_951032.1	1.49e-62	Q9BU61	NADH dehydrogenase [ubiquinone] 1 alpha subcomplex assembly factor 3 isoform a precursor	NDUFAF3
XM_020485620.1	NP_951032.1	3.49e-61	Q9BU61	NADH dehydrogenase [ubiquinone] 1 alpha subcomplex assembly factor 3 isoform a precursor	NDUFAF3
XM_020485633.1	NP_909119.1	0	Q9NZQ3	NCK-interacting protein with SH3 domain isoform 2	NCKIPSD
XM_020485642.1	NP_909119.1	0	Q9NZQ3	NCK-interacting protein with SH3 domain isoform 2	NCKIPSD
XM_020485657.1	NP_000378.1	1.31e-173	O43772	mitochondrial carnitine/acylcarnitine carrier protein	SLC25A20
XM_020485648.1	XP_011532244.1	0	A0A024R2W3	cAMP-dependent protein kinase type II-alpha regulatory subunit isoform X1	PRKAR2A
XM_020485670.1	NP_055816.2	0	Q96T58	msx2-interacting protein	SPEN
XM_020485685.1	XP_016857014.1	1.87e-68	Q8WUP2	filamin-binding LIM protein 1 isoform X2	FBLIM1
XM_020485694.1	XP_016857014.1	2.01e-69	Q8WUP2	filamin-binding LIM protein 1 isoform X2	FBLIM1
XM_020485703.1	XP_016857014.1	1.88e-69	Q8WUP2	filamin-binding LIM protein 1 isoform X2	FBLIM1
XM_020485731.1	NP_997231.1	1.14e-120	Q6PIV7	solute carrier family 25 member 34	SLC25A34
XM_020485714.1	NP_997231.1	2.29e-120	Q6PIV7	solute carrier family 25 member 34	SLC25A34
XM_020485751.1	NP_997231.1	6.41e-121	Q6PIV7	solute carrier family 25 member 34	SLC25A34
XM_020485740.1	NP_997231.1	2.63e-120	Q6PIV7	solute carrier family 25 member 34	SLC25A34
XM_020485724.1	NP_997231.1	6.79e-120	Q6PIV7	solute carrier family 25 member 34	SLC25A34
XM_020485771.1	NP_001258798.1	3.5e-34	Q7Z422	SUZ domain-containing protein 1 isoform 3	SZRD1
XM_020485785.1	NP_874384.1	7.14e-63	Q16563	synaptophysin-like protein 1 isoform b	SYPL1
XM_020495291.1	NP_872386.1	2.78e-52	Q6ZQS1	cytochrome b561 domain-containing protein 1 isoform 2	CYB561D1
XM_020485810.1	XP_011540801.1	0	Q9NUA8	zinc finger and BTB domain-containing protein 40 isoform X1	ZBTB40
XM_020485824.1	NP_115612.4	0	Q86UV5	ubiquitin carboxyl-terminal hydrolase 48 isoform a	USP48
XM_020485832.1	NP_115612.4	0	Q86UV5	ubiquitin carboxyl-terminal hydrolase 48 isoform a	USP48
XM_020459847.1	NP_001013715.2	4.22e-56	Q5SZI1	low-density lipoprotein receptor class A domain-containing protein 2 precursor	LDLRAD2
XM_020495420.1	NP_056529.1	1.08e-14	P27469	G0/G1 switch protein 2	G0S2
XM_020459960.1	NP_001017402.1	0	A0A0S2Z3R6	laminin subunit beta-3 precursor	LAMB3
XM_020460047.1	XP_016857355.1	1.35e-159	Q96NX5	calcium/calmodulin-dependent protein kinase type 1G isoform X1	CAMK1G
XM_020485846.1	NP_009035.3	2.29e-126	P62906	60S ribosomal protein L10a	RPL10A
XM_020485896.1	XP_006715186.1	0	A0A024RCW6	peroxisome proliferator-activated receptor delta isoform X1	PPARD
XM_020485905.1	NP_001165290.1	0	Q03181	peroxisome proliferator-activated receptor delta isoform 3	PPARD
XM_020485861.1	NP_071330.3	3.21e-167	Q9H4E7	differentially expressed in FDCP 6 homolog	DEF6
XM_020485870.1	NP_071330.3	2.06e-172	Q9H4E7	differentially expressed in FDCP 6 homolog	DEF6
XM_020485884.1	NP_071330.3	1.81e-175	Q9H4E7	differentially expressed in FDCP 6 homolog	DEF6
XM_020485878.1	NP_071330.3	1.11e-175	Q9H4E7	differentially expressed in FDCP 6 homolog	DEF6
XM_020495542.1	NP_001257530.1	1.26e-36	M0R2M9	achaete-scute homolog 5	ASCL5
XM_020495667.1	NP_005277.2	0	P48146	neuropeptides B/W receptor type 2	NPBWR2
XM_020495784.1	XP_006715086.1	2.69e-159	Q7Z5Y7	BTB/POZ domain-containing protein KCTD20 isoform X1	KCTD20
XM_020485917.1	XP_006715052.1	0	A0A024RD18	serine/threonine-protein kinase 38 isoform X1	STK38
XM_020485926.1	XP_006715052.1	0	A0A024RD18	serine/threonine-protein kinase 38 isoform X1	STK38
XM_020485940.1	NP_001317672.1	0	A1PL14	choline/ethanolaminephosphotransferase 1	CEPT1
XM_020485948.1	NP_001317672.1	0	A1PL14	choline/ethanolaminephosphotransferase 1	CEPT1
XM_020495871.1	XP_024304764.1	1.16e-57	UPI00000740A6	synaptonemal complex protein 3 isoform X5	SYCP3
XM_020495915.1	XP_024304764.1	3.64e-43	UPI00000740A6	synaptonemal complex protein 3 isoform X5	SYCP3
XM_020485961.1	NP_001336810.1	3.99e-79	UPI000000DBA1	DNA damage-regulated autophagy modulator protein 2 isoform a	DRAM2
XM_020485974.1	NP_001258762.1	7.21e-168	A0A024R0H5	DENN domain-containing protein 2D isoform b	DENND2D
XM_020485987.1	NP_001306595.1	2.89e-11	Q8WUH6	transmembrane protein 263 isoform b	TMEM263
XM_020486001.1	NP_004066.1	0	A2I2P0	cryptochrome-1	CRY1
XM_020486011.1	NP_004066.1	0	A2I2P0	cryptochrome-1	CRY1
XM_020486022.1	NP_005277.2	0	P48146	neuropeptides B/W receptor type 2	NPBWR2
XM_020486028.1	NP_005277.2	0	P48146	neuropeptides B/W receptor type 2	NPBWR2
XM_020486040.1	NP_005277.2	5.39e-53	P48146	neuropeptides B/W receptor type 2	NPBWR2
XM_020486057.1	XP_024302122.1	1.52e-32	UPI0000048F18	bombesin receptor-activated protein C6orf89 isoform X1	C6orf89
XM_020486066.1	XP_024302122.1	1.37e-32	UPI0000048F18	bombesin receptor-activated protein C6orf89 isoform X1	C6orf89
XM_020486074.1	XP_024302122.1	6.59e-33	UPI0000048F18	bombesin receptor-activated protein C6orf89 isoform X1	C6orf89
XM_020486051.1	XP_024302122.1	1.35e-32	UPI0000048F18	bombesin receptor-activated protein C6orf89 isoform X1	C6orf89
XM_020486082.1	XP_024302122.1	5.59e-32	UPI0000048F18	bombesin receptor-activated protein C6orf89 isoform X1	C6orf89
XM_020486094.1	NP_620150.1	1.08e-117	A0A024R977	ADP-ribosylation factor-like protein 8A isoform 1	ARL8A
XM_020486106.1	NP_004758.3	6.14e-137	O60883	G-protein coupled receptor 37-like 1 precursor	GPR37L1
XM_020486120.1	NP_005277.2	1.27e-51	P48146	neuropeptides B/W receptor type 2	NPBWR2
XM_020486133.1	NP_006780.1	1.14e-59	Q9Y235	C->U-editing enzyme APOBEC-2	APOBEC2
XM_020496013.1	NP_002811.1	1.58e-07	P12272	parathyroid hormone-related protein isoform 2 preproprotein	PTHLH
XM_020486144.1	NP_001675.3	0	A0A024R968	plasma membrane calcium-transporting ATPase 4 isoform 4b	ATP2B4
XM_020486153.1	NP_001675.3	0	A0A024R968	plasma membrane calcium-transporting ATPase 4 isoform 4b	ATP2B4
XM_020486178.1	XP_005274748.1	0	Q16720	plasma membrane calcium-transporting ATPase 3 isoform X6	ATP2B3
XM_020486161.1	NP_001675.3	0	A0A024R968	plasma membrane calcium-transporting ATPase 4 isoform 4b	ATP2B4
XM_020486169.1	NP_001001396.1	0	P23634	plasma membrane calcium-transporting ATPase 4 isoform 4a	ATP2B4
XM_020486185.1	XP_024308154.1	0	UPI000059DBBC	plasma membrane calcium-transporting ATPase 3 isoform X8	ATP2B3
XM_020496105.1	XP_011536310.1	1.91e-74	UPI0005D03DD8	epiphycan isoform X1	EPYC
XM_020486194.1	XP_016855858.1	1.9e-07	UPI0007DC6A9C	macrophage colony-stimulating factor 1 isoform X1	CSF1
XM_020486204.1	XP_016855858.1	1.2e-07	UPI0007DC6A9C	macrophage colony-stimulating factor 1 isoform X1	CSF1
XM_020486211.1	XP_016855858.1	1.56e-07	UPI0007DC6A9C	macrophage colony-stimulating factor 1 isoform X1	CSF1
XM_020496178.1	XP_016855803.1	1.39e-32	UPI0007DC60B7	vesicle transport protein GOT1A isoform X1	GOLT1A
XM_020496251.1	NP_940849.1	3.35e-32	Q6ZVE7	vesicle transport protein GOT1A	GOLT1A
XM_020496329.1	XP_016855803.1	8.99e-33	UPI0007DC60B7	vesicle transport protein GOT1A isoform X1	GOLT1A
XM_020460362.1	XP_011507599.1	0	UPI0005D0160D	pleckstrin homology domain-containing family A member 6 isoform X11	PLEKHA6
XM_020460477.1	XP_016856179.1	3.25e-24	UPI0007DC63BE	pleckstrin homology domain-containing family A member 6 isoform X19	PLEKHA6
XM_020486229.1	NP_116222.4	2.49e-11	#N/A	#N/A	PPP1R15B
XM_020486238.1	NP_116222.4	2.47e-11	#N/A	#N/A	PPP1R15B
XM_020486251.1	NP_005277.2	0	P48146	neuropeptides B/W receptor type 2	NPBWR2
XM_020460598.1	XP_016856228.1	0	UPI000387C8F3	#N/A	#N/A
XM_020486264.1	XP_024305157.1	0	UPI000D0C8206	contactin-2 isoform X5	CNTN2
XM_020486275.1	NP_005277.2	2.83e-137	P48146	neuropeptides B/W receptor type 2	NPBWR2
XM_020496571.1	NP_005277.2	1.57e-153	P48146	neuropeptides B/W receptor type 2	NPBWR2
XM_020486334.1	NP_005277.2	1.57e-153	P48146	neuropeptides B/W receptor type 2	NPBWR2
XM_020486288.1	XP_016858448.1	3e-81	O75152	zinc finger CCCH domain-containing protein 11A isoform X1	ZC3H11A
XM_020486296.1	XP_016858448.1	2.32e-81	O75152	zinc finger CCCH domain-containing protein 11A isoform X1	ZC3H11A
XM_020486313.1	XP_016858448.1	1.73e-81	O75152	zinc finger CCCH domain-containing protein 11A isoform X1	ZC3H11A
XM_020486303.1	XP_016858448.1	2.24e-81	O75152	zinc finger CCCH domain-containing protein 11A isoform X1	ZC3H11A
XM_020486322.1	XP_016858448.1	1.6e-81	O75152	zinc finger CCCH domain-containing protein 11A isoform X1	ZC3H11A
XM_020486354.1	XP_016856446.1	1.23e-22	UPI0007DC683C	tissue-resident T-cell transcription regulator protein ZNF683 isoform X6	ZNF683
XM_020486342.1	XP_016878474.1	2.04e-57	Q6P2D0	zinc finger protein 1 homolog isoform X3	ZFP1
XR_002255743.1	NP_005277.2	8.58e-156	P48146	neuropeptides B/W receptor type 2	NPBWR2
XM_020486368.1	NP_005277.2	0	P48146	neuropeptides B/W receptor type 2	NPBWR2
XR_002252130.1	NP_005277.2	2.16e-177	P48146	neuropeptides B/W receptor type 2	NPBWR2
XM_020486390.1	NP_002014.2	2e-106	A0A024R971	fibromodulin precursor	FMOD
XM_020496694.1	NP_005277.2	5.33e-38	P48146	neuropeptides B/W receptor type 2	NPBWR2
XM_020486402.1	NP_002716.1	1.01e-132	P51888	prolargin precursor	PRELP
XM_020496812.1	XP_016861760.1	0	Q14416	metabotropic glutamate receptor 2 isoform X1	GRM2
XM_020461048.1	NP_004695.1	1.33e-133	O43818	U3 small nucleolar RNA-interacting protein 2	RRP9
XM_020461165.1	NP_114142.3	1.58e-80	G4XH66	G-protein coupled receptor 61	GPR61
XM_020486415.1	XP_024309569.1	0	UPI000D0C8D58	calcium-dependent secretion activator 1 isoform X14	CADPS
XM_020486425.1	XP_024309569.1	0	UPI000D0C8D58	calcium-dependent secretion activator 1 isoform X14	CADPS
XM_020486434.1	XP_011532493.1	0	UPI000387C045	calcium-dependent secretion activator 1 isoform X19	CADPS
XM_020486443.1	XP_016862862.1	0	UPI0005121F92	calcium-dependent secretion activator 1 isoform X28	CADPS
XM_020486451.1	XP_024309569.1	0	UPI000D0C8D58	calcium-dependent secretion activator 1 isoform X14	CADPS
XM_020486459.1	XP_011532493.1	0	UPI000387C045	calcium-dependent secretion activator 1 isoform X19	CADPS
XM_020486469.1	XP_011532505.1	0	UPI0005121F11	calcium-dependent secretion activator 1 isoform X48	CADPS
XM_020486477.1	NP_005277.2	0	P48146	neuropeptides B/W receptor type 2	NPBWR2
XM_020486486.1	XP_016862868.1	0	UPI000511F116	calcium-dependent secretion activator 1 isoform X36	CADPS
XM_020486494.1	NP_005277.2	0	P48146	neuropeptides B/W receptor type 2	NPBWR2
XM_020486503.1	XP_016862452.1	0	UPI0007DC6079	receptor-type tyrosine-protein phosphatase gamma isoform X3	PTPRG
XM_020461268.1	XP_011531755.1	4.09e-67	UPI0005D033E7	uncharacterized protein C3orf67 isoform X3	CFAP20DC
XM_020486512.1	NP_001035109.1	7.47e-58	Q92520	protein FAM3C precursor	FAM3C
XM_020486522.1	NP_001035109.1	5.6e-58	Q92520	protein FAM3C precursor	FAM3C
XM_020461369.1	NP_005277.2	1.81e-15	P48146	neuropeptides B/W receptor type 2	NPBWR2
XM_020486573.1	XP_005265573.1	0	UPI000387B27F	calcium/calmodulin-dependent protein kinase type 1 isoform X1	CAMK1
XM_020486587.1	XP_016862236.1	0	UPI0007DC6A76	protein polybromo-1 isoform X15	PBRM1
XM_020486596.1	XP_016862236.1	0	UPI0007DC6A76	protein polybromo-1 isoform X15	PBRM1
XM_020486602.1	NP_001353000.1	0	UPI000E6681B5	protein polybromo-1 isoform 10	PBRM1
XM_020486610.1	XP_016862236.1	0	UPI0007DC6A76	protein polybromo-1 isoform X15	PBRM1
XM_020486626.1	NP_001309858.1	0	O95793	double-stranded RNA-binding protein Staufen homolog 1 isoform b	STAU1
XM_020486621.1	NP_001309858.1	0	O95793	double-stranded RNA-binding protein Staufen homolog 1 isoform b	STAU1
XM_020486635.1	NP_694957.3	1.55e-74	Q8IVN8	somatomedin-B and thrombospondin type-1 domain-containing protein precursor	SBSPON
XM_020461602.1	NP_005277.2	0	P48146	neuropeptides B/W receptor type 2	NPBWR2
XM_020486643.1	NP_005277.2	4.83e-153	P48146	neuropeptides B/W receptor type 2	NPBWR2
XM_020486679.1	XP_011532597.1	0	UPI0004F0B758	SLIT-ROBO Rho GTPase-activating protein 3 isoform X2	SRGAP3
XM_020486673.1	XP_016863065.1	0	UPI0007DC58A9	SLIT-ROBO Rho GTPase-activating protein 3 isoform X7	SRGAP3
XM_020486655.1	NP_001028289.1	0	O43295	SLIT-ROBO Rho GTPase-activating protein 3 isoform b	SRGAP3
XM_020486664.1	NP_001028289.1	0	O43295	SLIT-ROBO Rho GTPase-activating protein 3 isoform b	SRGAP3
XM_020496936.1	NP_005277.2	7.34e-145	P48146	neuropeptides B/W receptor type 2	NPBWR2
XM_020497057.1	NP_001225.1	2.49e-74	P56539	caveolin-3	CAV3
XM_020497176.1	NP_001224.1	3.73e-32	P51636	caveolin-2 isoform a	CAV2
XM_020497279.1	NP_653243.1	2.19e-102	Q8TBG9	synaptoporin isoform 2 precursor	SYNPR
XM_020486696.1	NP_005277.2	1.55e-175	P48146	neuropeptides B/W receptor type 2	NPBWR2
XM_020486716.1	NP_003008.1	2.26e-47	B2R6F3	serine/arginine-rich splicing factor 3	SRSF3
XM_020486728.1	XP_024302204.1	1.08e-47	UPI0002656658	ras-related protein Rab-44 isoform X1	RAB44
XM_020486736.1	XP_024302204.1	1.07e-47	UPI0002656658	ras-related protein Rab-44 isoform X1	RAB44
XM_020486744.1	XP_024302204.1	9.7e-48	UPI0002656658	ras-related protein Rab-44 isoform X1	RAB44
XM_020461842.1	NP_001028285.1	8.54e-141	Q5MY95	ectonucleoside triphosphate diphosphohydrolase 8 isoform 1	ENTPD8
XM_020497525.1	NP_005277.2	1.3e-34	P48146	neuropeptides B/W receptor type 2	NPBWR2
XM_020486753.1	NP_001020109.1	1.37e-173	Q6PJ99	solute carrier family 2, facilitated glucose transporter member 11 isoform c	SLC2A11
XM_020486783.1	NP_001020109.1	6.54e-39	Q6PJ99	solute carrier family 2, facilitated glucose transporter member 11 isoform c	SLC2A11
XM_020486790.1	NP_001020109.1	3.59e-55	Q6PJ99	solute carrier family 2, facilitated glucose transporter member 11 isoform c	SLC2A11
XR_002255771.1	NP_055138.2	2.14e-18	A0A024R1M5	POZ-, AT hook-, and zinc finger-containing protein 1 long C isoform	PATZ1
XM_020486766.1	NP_055138.2	0	A0A024R1M5	POZ-, AT hook-, and zinc finger-containing protein 1 long C isoform	PATZ1
XM_020486774.1	NP_114439.1	0	A0A024R1F8	POZ-, AT hook-, and zinc finger-containing protein 1 long A isoform	PATZ1
XM_020486809.1	NP_005277.2	0	P48146	neuropeptides B/W receptor type 2	NPBWR2
XM_020486816.1	NP_005277.2	0	P48146	neuropeptides B/W receptor type 2	NPBWR2
XM_020486824.1	NP_005277.2	0	P48146	neuropeptides B/W receptor type 2	NPBWR2
XM_020486830.1	NP_005277.2	0	P48146	neuropeptides B/W receptor type 2	NPBWR2
XM_020486839.1	NP_005277.2	0	P48146	neuropeptides B/W receptor type 2	NPBWR2
XM_020486863.1	NP_001186078.1	1.31e-105	P02788	lactotransferrin isoform 2	LTF
XM_020486870.1	XP_006719371.1	1.11e-133	Q9Y6E7	NAD-dependent protein lipoamidase sirtuin-4, mitochondrial isoform X1	SIRT4
XM_020486901.1	NP_001127965.1	1.42e-19	Q96B49	mitochondrial import receptor subunit TOM6 homolog	TOMM6
XM_020486898.1	NP_115716.1	9.18e-54	Q9BRT2	ubiquinol-cytochrome-c reductase complex assembly factor 2	UQCC2
XM_020486894.1	NP_001243460.1	3.79e-53	O76068	translocator protein	TSPO
XM_020486881.1	NP_001243460.1	2.05e-52	O76068	translocator protein	TSPO
XM_020486887.1	NP_001243460.1	2.16e-52	O76068	translocator protein	TSPO
XM_020486902.1	XP_011512557.1	8.08e-84	A0A140VJJ7	fibroblast growth factor receptor substrate 3 isoform X1	FRS3
XM_020461966.1	NP_057699.2	0	Q9NSD5	sodium- and chloride-dependent GABA transporter 2 isoform 1	SLC6A13
XM_020497676.1	NP_057143.1	1.55e-94	A0A024RCX8	peptidyl-prolyl cis-trans isomerase-like 1	PPIL1
XM_020486906.1	NP_005277.2	0	P48146	neuropeptides B/W receptor type 2	NPBWR2
XM_020486916.1	NP_036234.3	6.84e-143	Q9P2R6	arginine-glutamic acid dipeptide repeats protein isoform a	RERE
XM_020486923.1	NP_036234.3	8.87e-143	Q9P2R6	arginine-glutamic acid dipeptide repeats protein isoform a	RERE
XM_020486929.1	NP_036234.3	4.04e-143	Q9P2R6	arginine-glutamic acid dipeptide repeats protein isoform a	RERE
XM_020486937.1	NP_036234.3	3.71e-143	Q9P2R6	arginine-glutamic acid dipeptide repeats protein isoform a	RERE
XM_020486945.1	NP_036234.3	6.9e-143	Q9P2R6	arginine-glutamic acid dipeptide repeats protein isoform a	RERE
XM_020462043.1	NP_001278296.2	1.66e-12	UPI000022DAF4	PGC-1 and ERR-induced regulator in muscle protein 1 isoform 2	PERM1
XM_020497760.1	NP_005277.2	3.37e-34	P48146	neuropeptides B/W receptor type 2	NPBWR2
XM_020486954.1	NP_060361.4	1.93e-19	A0A024R082	uncharacterized protein C1orf159 isoform 2 precursor	C1orf159
XM_020486963.1	NP_835467.2	3.12e-31	Q8IYA8	interactor of HORMAD1 protein 1	CCDC36
XM_020486966.1	NP_005277.2	2.15e-31	P48146	neuropeptides B/W receptor type 2	NPBWR2
XM_020486972.1	NP_005277.2	1.16e-23	P48146	neuropeptides B/W receptor type 2	NPBWR2
XM_020486982.1	NP_997218.2	0	Q3ZCT8	kelch repeat and BTB domain-containing protein 12	KBTBD12
XM_020486990.1	NP_001035544.1	2.48e-163	A0A0C4DFT5	solute carrier family 26 member 6 isoform 4	SLC26A6
XM_020497873.1	NP_808808.1	4.07e-172	Q9NXG6	transmembrane prolyl 4-hydroxylase isoform a	P4HTM
XM_020486998.1	XP_016880164.1	0	P12882	myosin-1 isoform X1	MYH1
XM_020487010.1	XP_005258374.1	5.8e-25	Q86T90	protein hinderin isoform X3	KIAA1328
XM_020487016.1	XP_011524402.2	5.5e-29	UPI000D0C7E59	protein hinderin isoform X5	KIAA1328
XM_020487023.1	NP_065827.1	3.81e-27	Q86T90	protein hinderin isoform 1	KIAA1328
XM_020487030.1	XP_011524402.2	3.88e-27	UPI000D0C7E59	protein hinderin isoform X5	KIAA1328
XM_020487039.1	NP_001340634.1	1.31e-94	UPI000B771776	CUGBP Elav-like family member 4 isoform 22	CELF4
XM_020462269.1	NP_001340648.1	2.09e-47	UPI000359D118	CUGBP Elav-like family member 4 isoform 58	CELF4
XM_020462382.1	NP_006630.1	4.39e-51	Q38Q88	cysteinyl leukotriene receptor 1	CYSLTR1
XM_020487051.1	XP_011536086.1	0	UPI0005D036B6	citron Rho-interacting kinase isoform X2	CIT
XM_020487058.1	XP_016874224.1	0	UPI0007DC57E5	citron Rho-interacting kinase isoform X4	CIT
XM_020497985.1	NP_000423.2	3.6e-96	P10916	myosin regulatory light chain 2, ventricular/cardiac muscle isoform	MYL2
XM_020462477.1	XP_016875231.1	0	UPI000387BFE8	paxillin isoform X18	PXN
XM_020487067.1	NP_000993.1	3.49e-177	A0A024RBS2	60S acidic ribosomal protein P0	RPLP0
XM_020487075.1	NP_001002296.1	1.76e-70	Q7Z5G4	golgin subfamily A member 7 isoform a	GOLGA7
XM_020462581.1	NP_001288579.1	3.22e-31	Q9Y3T6	R3H and coiled-coil domain-containing protein 1 isoform b	R3HCC1
XM_020487086.1	NP_005277.2	0	P48146	neuropeptides B/W receptor type 2	NPBWR2
XM_020487097.1	NP_001339719.1	2.98e-146	UPI00004C2D4F	transforming acidic coiled-coil-containing protein 1 isoform 3	TACC1
XM_020487104.1	NP_001339719.1	6.12e-147	UPI00004C2D4F	transforming acidic coiled-coil-containing protein 1 isoform 3	TACC1
XM_020487108.1	NP_001339719.1	3.09e-147	UPI00004C2D4F	transforming acidic coiled-coil-containing protein 1 isoform 3	TACC1
XM_020462699.1	NP_005277.2	0	P48146	neuropeptides B/W receptor type 2	NPBWR2
XM_020462815.1	NP_005277.2	1.12e-18	P48146	neuropeptides B/W receptor type 2	NPBWR2
XM_020498093.1	XP_011537149.1	1.72e-52	Q96D96	voltage-gated hydrogen channel 1 isoform X2	HVCN1
XM_020462916.1	NP_004067.1	2.22e-113	P26998	beta-crystallin B3	CRYBB3
XM_020487119.1	NP_001138678.1	2.2e-13	Q9BY89	uncharacterized protein KIAA1671	KIAA1671
XM_020487124.1	NP_001138678.1	6.54e-09	Q9BY89	uncharacterized protein KIAA1671	KIAA1671
XM_020487129.1	NP_001138678.1	8.36e-14	Q9BY89	uncharacterized protein KIAA1671	KIAA1671
XM_020487135.1	XP_006719466.1	0	UPI0000EE28D2	RNA-binding protein Musashi homolog 1 isoform X2	MSI1
XM_020487146.1	XP_011536631.1	1.03e-17	UPI00001FBC4F	transmembrane protein 233 isoform X2	TMEM233
XM_020487175.1	NP_056933.3	4.37e-92	UPI00000724AA	chymotrypsin-like elastase family member 2B preproprotein	CELA2B
XM_020487181.1	NP_056933.3	6.05e-90	UPI00000724AA	chymotrypsin-like elastase family member 2B preproprotein	CELA2B
XM_020487158.1	NP_056933.3	2.23e-98	UPI00000724AA	chymotrypsin-like elastase family member 2B preproprotein	CELA2B
XM_020487167.1	NP_056933.3	1.08e-98	UPI00000724AA	chymotrypsin-like elastase family member 2B preproprotein	CELA2B
XM_020487189.1	NP_005277.2	0	P48146	neuropeptides B/W receptor type 2	NPBWR2
XR_002255820.1	NP_005277.2	0	P48146	neuropeptides B/W receptor type 2	NPBWR2
XM_020487204.1	NP_001171870.1	1.59e-56	Q8IW50	protein FAM219A isoform 2	FAM219A
XM_020487210.1	NP_001171870.1	4.56e-58	Q8IW50	protein FAM219A isoform 2	FAM219A
XM_020487217.1	NP_001171869.1	2.27e-67	Q8IW50	protein FAM219A isoform 1	FAM219A
XM_020487223.1	NP_001171869.1	4.41e-69	Q8IW50	protein FAM219A isoform 1	FAM219A
XM_020463143.1	NP_005277.2	1.74e-167	P48146	neuropeptides B/W receptor type 2	NPBWR2
XM_020487230.1	NP_054731.2	3.59e-102	O75628	GTP-binding protein REM 1	REM1
XM_020487242.1	NP_000261.2	1.01e-122	P00491	purine nucleoside phosphorylase	PNP
XM_020487250.1	NP_000261.2	4.43e-122	P00491	purine nucleoside phosphorylase	PNP
XM_020498413.1	NP_005277.2	3.29e-37	P48146	neuropeptides B/W receptor type 2	NPBWR2
XM_020487261.1	NP_067675.1	7.59e-115	Q92519	tribbles homolog 2	TRIB2
XM_020487326.1	NP_115648.2	1.53e-115	Q9H063	repressor of RNA polymerase III transcription MAF1 homolog	MAF1
XM_020487332.1	NP_115648.2	1.3e-115	Q9H063	repressor of RNA polymerase III transcription MAF1 homolog	MAF1
XM_020487278.1	NP_112506.2	1.75e-161	Q9BYM8	ranBP-type and C3HC4-type zinc finger-containing protein 1 isoform 2	RBCK1
XM_020487271.1	NP_112506.2	8.75e-163	Q9BYM8	ranBP-type and C3HC4-type zinc finger-containing protein 1 isoform 2	RBCK1
XM_020487288.1	NP_112506.2	5.25e-163	Q9BYM8	ranBP-type and C3HC4-type zinc finger-containing protein 1 isoform 2	RBCK1
XM_020487307.1	XP_005260718.1	5.72e-168	Q96BZ9	TBC1 domain family member 20 isoform X1	TBC1D20
XM_020487315.1	XP_005260718.1	4e-166	Q96BZ9	TBC1 domain family member 20 isoform X1	TBC1D20
XM_020487300.1	XP_005260718.1	5.91e-167	Q96BZ9	TBC1 domain family member 20 isoform X1	TBC1D20
XM_020487338.1	NP_005277.2	0	P48146	neuropeptides B/W receptor type 2	NPBWR2
XM_020487348.1	XP_016883439.1	3.19e-146	UPI0005D00FB9	ADP-ribosylation factor GTPase-activating protein 1 isoform X1	ARFGAP1
XM_020487357.1	NP_060679.1	1.41e-138	Q53F62	ADP-ribosylation factor GTPase-activating protein 1 isoform a	ARFGAP1
XM_020487365.1	NP_783202.1	5.21e-131	Q8N6T3	ADP-ribosylation factor GTPase-activating protein 1 isoform b	ARFGAP1
XM_020487373.1	NP_783202.1	7.53e-118	Q8N6T3	ADP-ribosylation factor GTPase-activating protein 1 isoform b	ARFGAP1
XM_020487380.1	NP_060679.1	2.16e-116	Q53F62	ADP-ribosylation factor GTPase-activating protein 1 isoform a	ARFGAP1
XM_020498819.1	NP_003135.2	1.88e-90	P43307	translocon-associated protein subunit alpha isoform 1 precursor	SSR1
XM_020487392.1	XP_006715170.1	2.92e-21	UPI0003EAEAF3	neuritin isoform X2	NRN1
XM_020487401.1	NP_001184058.1	2.79e-76	Q8N2H4	protein SYS1 homolog isoform a	SYS1
XM_020487412.1	NP_001184058.1	1.89e-76	Q8N2H4	protein SYS1 homolog isoform a	SYS1
XM_020487465.1	NP_006812.3	2.02e-72	P49753	acyl-coenzyme A thioesterase 2, mitochondrial isoform 1	ACOT2
XM_020487456.1	NP_006812.3	1.89e-72	P49753	acyl-coenzyme A thioesterase 2, mitochondrial isoform 1	ACOT2
XM_020487447.1	NP_006812.3	4.36e-72	P49753	acyl-coenzyme A thioesterase 2, mitochondrial isoform 1	ACOT2
XM_020487491.1	XP_016883913.1	2.2e-18	A0A0S2Z4C5	protein S100-B isoform X1	S100B
XM_020487477.1	XP_005246589.1	3.71e-110	D3DPI6	inositol polyphosphate 1-phosphatase isoform X1	INPP1
XM_020487426.1	NP_115740.5	2.01e-110	A0A024RB64	dnaJ homolog subfamily C member 14	DNAJC14
XM_020487434.1	NP_115740.5	5.03e-110	A0A024RB64	dnaJ homolog subfamily C member 14	DNAJC14
XM_020487536.1	NP_005958.1	2.66e-127	Q15742	NGFI-A-binding protein 2 isoform 1	NAB2
XM_020487502.1	NP_005958.1	3e-121	Q15742	NGFI-A-binding protein 2 isoform 1	NAB2
XM_020487519.1	NP_005958.1	1.9e-121	Q15742	NGFI-A-binding protein 2 isoform 1	NAB2
XM_020487528.1	NP_005958.1	2.46e-121	Q15742	NGFI-A-binding protein 2 isoform 1	NAB2
XM_020487511.1	NP_005958.1	6.69e-122	Q15742	NGFI-A-binding protein 2 isoform 1	NAB2
XM_020487629.1	XP_005268879.1	0	UPI0000EE64F5	nuclear receptor subfamily 4 group A member 1 isoform X1	NR4A1
XM_020498945.1	XP_011536295.1	0	A0A024RB23	diacylglycerol kinase alpha isoform X4	DGKA
XM_020487671.1	NP_005776.1	2.18e-180	A0A024RB33	E3 ubiquitin-protein ligase NRDP1 isoform 1	RNF41
XM_020487642.1	NP_005776.1	0	A0A024RB33	E3 ubiquitin-protein ligase NRDP1 isoform 1	RNF41
XM_020487662.1	NP_005776.1	0	A0A024RB33	E3 ubiquitin-protein ligase NRDP1 isoform 1	RNF41
XM_020487653.1	NP_005776.1	0	A0A024RB33	E3 ubiquitin-protein ligase NRDP1 isoform 1	RNF41
XM_020487690.1	XP_005269206.1	5.34e-67	A0A024RB89	SOSS complex subunit B1 isoform X3	NABP2
XM_020487682.1	XP_005269206.1	5.45e-67	A0A024RB89	SOSS complex subunit B1 isoform X3	NABP2
XM_020487703.1	NP_005277.2	0	P48146	neuropeptides B/W receptor type 2	NPBWR2
XM_020487730.1	NP_079423.1	3.36e-99	Q9H8M1	coenzyme Q-binding protein COQ10 homolog B, mitochondrial isoform 1 precursor	COQ10B
XM_020487714.1	NP_079423.1	5.23e-98	Q9H8M1	coenzyme Q-binding protein COQ10 homolog B, mitochondrial isoform 1 precursor	COQ10B
XM_020487722.1	NP_079423.1	3.61e-99	Q9H8M1	coenzyme Q-binding protein COQ10 homolog B, mitochondrial isoform 1 precursor	COQ10B
XM_020487739.1	NP_001307748.1	2.03e-100	B8ZZV9	coenzyme Q-binding protein COQ10 homolog B, mitochondrial isoform 3	COQ10B
XM_020487753.1	NP_004068.2	0	A0A024RB75	citrate synthase, mitochondrial precursor	CS
XM_020487764.1	NP_055070.1	2.67e-79	Q9Y2B0	protein canopy homolog 2 isoform 1 precursor	CNPY2
XM_020463371.1	NP_005277.2	0	P48146	neuropeptides B/W receptor type 2	NPBWR2
XM_020463485.1	NP_001353153.1	0	UPI0000EE6B9A	synaptotagmin-6 isoform c	SYT6
XM_020487777.1	NP_064575.1	2.36e-146	M1LAK4	olfactomedin-like protein 3 isoform 1 precursor	OLFML3
XM_020463595.1	NP_005289.2	2.78e-61	O00155	probable G-protein coupled receptor 25	GPR25
XM_020487789.1	NP_001354218.1	1.31e-32	UPI000F45EF06	innate immunity activator protein isoform 3	INAVA
XM_020487809.1	NP_001354218.1	1.39e-32	UPI000F45EF06	innate immunity activator protein isoform 3	INAVA
XM_020487799.1	NP_001354218.1	1.23e-32	UPI000F45EF06	innate immunity activator protein isoform 3	INAVA
XM_020487819.1	NP_064601.3	0	Q9H4A4	aminopeptidase B isoform a	RNPEP
XM_020487826.1	NP_064601.3	0	Q9H4A4	aminopeptidase B isoform a	RNPEP
XM_020487835.1	NP_064601.3	0	Q9H4A4	aminopeptidase B isoform a	RNPEP
XM_020487845.1	NP_015565.1	1.56e-132	P00387	NADH-cytochrome b5 reductase 3 isoform 2	CYB5R3
XM_020487853.1	NP_015565.1	3.02e-125	P00387	NADH-cytochrome b5 reductase 3 isoform 2	CYB5R3
XM_020487881.1	NP_005277.2	0	P48146	neuropeptides B/W receptor type 2	NPBWR2
XM_020487890.1	NP_005277.2	0	P48146	neuropeptides B/W receptor type 2	NPBWR2
XM_020487865.1	NP_005277.2	0	P48146	neuropeptides B/W receptor type 2	NPBWR2
XM_020487874.1	NP_005277.2	0	P48146	neuropeptides B/W receptor type 2	NPBWR2
XM_020487899.1	NP_005277.2	0	P48146	neuropeptides B/W receptor type 2	NPBWR2
XM_020487911.1	NP_002862.2	1.82e-51	P47224	guanine nucleotide exchange factor MSS4	RABIF
XM_020487926.1	NP_005277.2	0	P48146	neuropeptides B/W receptor type 2	NPBWR2
XM_020487937.1	NP_945327.3	0	UPI000006E952	negative elongation factor C/D	NELFCD
XM_020487944.1	NP_945327.3	0	UPI000006E952	negative elongation factor C/D	NELFCD
XM_020487958.1	NP_005277.2	1.9e-139	P48146	neuropeptides B/W receptor type 2	NPBWR2
XR_002256912.1	NP_001191802.1	6.32e-43	Q8NDH3	probable aminopeptidase NPEPL1 isoform 3	NPEPL1
XR_002256909.1	NP_001191802.1	1.1e-42	Q8NDH3	probable aminopeptidase NPEPL1 isoform 3	NPEPL1
XR_002256913.1	NP_001191802.1	7.68e-70	Q8NDH3	probable aminopeptidase NPEPL1 isoform 3	NPEPL1
XR_002256915.1	NP_001191802.1	7.65e-43	Q8NDH3	probable aminopeptidase NPEPL1 isoform 3	NPEPL1
XM_020487971.1	NP_001001433.1	2.95e-160	O14662	syntaxin-16 isoform a	STX16
XM_020487979.1	NP_001128245.1	1.43e-156	O14662	syntaxin-16 isoform d	STX16
XM_020487988.1	NP_003754.2	7.37e-154	O14662	syntaxin-16 isoform b	STX16
XM_020487995.1	NP_001001433.1	1.89e-138	O14662	syntaxin-16 isoform a	STX16
XM_020488030.1	NP_005277.2	0	P48146	neuropeptides B/W receptor type 2	NPBWR2
XM_020488006.1	NP_005277.2	0	P48146	neuropeptides B/W receptor type 2	NPBWR2
XM_020488015.1	NP_005277.2	0	P48146	neuropeptides B/W receptor type 2	NPBWR2
XM_020488023.1	NP_005277.2	0	P48146	neuropeptides B/W receptor type 2	NPBWR2
XM_020488044.1	NP_001093138.1	1.74e-37	Q9Y241	HIG1 domain family member 1A, mitochondrial isoform a	HIGD1A
XM_020488052.1	NP_001093138.1	1.15e-36	Q9Y241	HIG1 domain family member 1A, mitochondrial isoform a	HIGD1A
XM_020488061.1	NP_001093138.1	4.02e-36	Q9Y241	HIG1 domain family member 1A, mitochondrial isoform a	HIGD1A
XM_020488070.1	NP_001093138.1	1.06e-35	Q9Y241	HIG1 domain family member 1A, mitochondrial isoform a	HIGD1A
XM_020488083.1	XP_005268613.1	1.07e-116	A0A024RB65	carboxy-terminal domain RNA polymerase II polypeptide A small phosphatase 2 isoform X1	CTDSP2
XM_020499284.1	XP_016874202.1	0	UPI0007DC7BC8	advillin isoform X2	AVIL
XM_020488101.1	XP_024304942.1	3.46e-102	UPI0000001C52	bax inhibitor 1 isoform X2	TMBIM6
XM_020488093.1	XP_024304942.1	3.8e-102	UPI0000001C52	bax inhibitor 1 isoform X2	TMBIM6
XM_020463695.1	XP_011536913.1	1.25e-46	UPI00006C1298	nck-associated protein 5-like isoform X1	NCKAP5L
XM_020463813.1	NP_001238965.1	1.96e-49	A0A024RB09	ras-related protein Rab-5B isoform 1	RAB5B
XM_020488137.1	XP_006719257.1	0	A0A024RB20	growth/differentiation factor 11 isoform X1	GDF11
XM_020488170.1	NP_149073.1	3.75e-32	P82979	SAP domain-containing ribonucleoprotein	SARNP
XM_020488178.1	NP_149073.1	1.43e-31	P82979	SAP domain-containing ribonucleoprotein	SARNP
XM_020488157.1	NP_005277.2	3.62e-164	P48146	neuropeptides B/W receptor type 2	NPBWR2
XM_020488149.1	NP_005277.2	0	P48146	neuropeptides B/W receptor type 2	NPBWR2
XM_020488191.1	NP_005277.2	2.3e-77	P48146	neuropeptides B/W receptor type 2	NPBWR2
XM_020488201.1	NP_006073.2	0	P68363	tubulin alpha-1B chain	TUBA1B
XM_020488214.1	NP_006073.2	0	P68363	tubulin alpha-1B chain	TUBA1B
XM_020488228.1	NP_006073.2	0	P68363	tubulin alpha-1B chain	TUBA1B
XM_020488221.1	NP_006073.2	0	P68363	tubulin alpha-1B chain	TUBA1B
XM_020488239.1	NP_003911.2	0	Q9UNS1	protein timeless homolog isoform 1	TIMELESS
XM_020488245.1	NP_003911.2	0	Q9UNS1	protein timeless homolog isoform 1	TIMELESS
XM_020488257.1	XP_016858856.1	6.27e-84	A0A024R483	transmembrane protein 198 isoform X1	TMEM198
XM_020488270.1	NP_005277.2	6.4e-172	P48146	neuropeptides B/W receptor type 2	NPBWR2
XM_020488282.1	NP_005277.2	0	P48146	neuropeptides B/W receptor type 2	NPBWR2
XM_020499528.1	NP_005277.2	3.48e-161	P48146	neuropeptides B/W receptor type 2	NPBWR2
XR_002256958.1	NP_775808.4	4.94e-05	#N/A	#N/A	GTF2IRD2
XM_020499686.1	NP_612405.2	2.17e-137	Q86YJ5	E3 ubiquitin-protein ligase MARCH9 precursor	MARCHF9
XM_020488296.1	XP_006715898.1	2.12e-140	Q00534	cyclin-dependent kinase 6 isoform X1	CDK6
XM_020488302.1	XP_006715898.1	1.13e-140	Q00534	cyclin-dependent kinase 6 isoform X1	CDK6
XM_020488313.1	XP_005268683.1	0	UPI00001FC62D	arf-GAP with GTPase, ANK repeat and PH domain-containing protein 2 isoform X3	AGAP2
XM_020488356.1	XP_011536127.1	1.4e-55	O15218	G-protein coupled receptor 182 isoform X1	GPR182
XR_002255900.1	NP_005277.2	5.42e-164	P48146	neuropeptides B/W receptor type 2	NPBWR2
XR_002255898.1	NP_005277.2	5.6e-164	P48146	neuropeptides B/W receptor type 2	NPBWR2
XM_020488328.1	NP_005277.2	4.94e-158	P48146	neuropeptides B/W receptor type 2	NPBWR2
XM_020488343.1	XP_005269209.1	1.01e-158	UPI000387B13B	phosphatidylinositol 5-phosphate 4-kinase type-2 gamma isoform X1	PIP4K2C
XM_020499761.1	NP_002169.1	2.88e-23	P24592	insulin-like growth factor-binding protein 6 precursor	IGFBP6
XM_020488425.1	NP_116229.1	0	A0A024RAX4	SPRY domain-containing protein 3	SPRYD3
XR_002255908.1	NP_116229.1	7.47e-142	A0A024RAX4	SPRY domain-containing protein 3	SPRYD3
XM_020488387.1	NP_001107019.1	1.07e-69	Q9UHB6	LIM domain and actin-binding protein 1 isoform 3	LIMA1
XM_020488379.1	NP_057441.1	5.62e-84	Q9UHB6	LIM domain and actin-binding protein 1 isoform 2	LIMA1
XM_020488405.1	NP_057441.1	6.68e-84	Q9UHB6	LIM domain and actin-binding protein 1 isoform 2	LIMA1
XM_020488369.1	NP_057441.1	1.12e-83	Q9UHB6	LIM domain and actin-binding protein 1 isoform 2	LIMA1
XM_020488396.1	NP_057441.1	7.16e-84	Q9UHB6	LIM domain and actin-binding protein 1 isoform 2	LIMA1
XM_020488413.1	NP_057441.1	3.41e-84	Q9UHB6	LIM domain and actin-binding protein 1 isoform 2	LIMA1
XM_020488474.1	XP_005266243.1	4.69e-136	P51523	zinc finger protein 84 isoform X1	ZNF84
XM_020488524.1	XP_005266243.1	2.83e-133	P51523	zinc finger protein 84 isoform X1	ZNF84
XM_020488529.1	XP_005266243.1	4.31e-134	P51523	zinc finger protein 84 isoform X1	ZNF84
XM_020488534.1	XP_005266243.1	2.94e-133	P51523	zinc finger protein 84 isoform X1	ZNF84
XM_020488465.1	XP_005266243.1	9.07e-138	P51523	zinc finger protein 84 isoform X1	ZNF84
XM_020488480.1	XP_005266243.1	1.09e-135	P51523	zinc finger protein 84 isoform X1	ZNF84
XM_020488486.1	XP_005266243.1	3.92e-134	P51523	zinc finger protein 84 isoform X1	ZNF84
XM_020488493.1	XP_005266243.1	5.38e-133	P51523	zinc finger protein 84 isoform X1	ZNF84
XM_020488497.1	XP_005266243.1	2.61e-135	P51523	zinc finger protein 84 isoform X1	ZNF84
XM_020488504.1	XP_005266243.1	1.48e-133	P51523	zinc finger protein 84 isoform X1	ZNF84
XM_020488511.1	XP_005266243.1	2.09e-133	P51523	zinc finger protein 84 isoform X1	ZNF84
XM_020488514.1	XP_005266243.1	7.02e-133	P51523	zinc finger protein 84 isoform X1	ZNF84
XM_020488519.1	XP_005266243.1	1.36e-133	P51523	zinc finger protein 84 isoform X1	ZNF84
XM_020488573.1	XP_005266243.1	4.99e-128	P51523	zinc finger protein 84 isoform X1	ZNF84
XM_020488601.1	XP_005266243.1	5.91e-125	P51523	zinc finger protein 84 isoform X1	ZNF84
XM_020488607.1	XP_005266243.1	4.49e-125	P51523	zinc finger protein 84 isoform X1	ZNF84
XM_020488630.1	XP_005266243.1	8.18e-116	P51523	zinc finger protein 84 isoform X1	ZNF84
XM_020488654.1	XP_005266243.1	5.33e-107	P51523	zinc finger protein 84 isoform X1	ZNF84
XM_020488540.1	XP_005266243.1	4.59e-131	P51523	zinc finger protein 84 isoform X1	ZNF84
XM_020488544.1	XP_005266243.1	8.48e-128	P51523	zinc finger protein 84 isoform X1	ZNF84
XM_020488549.1	XP_005266243.1	2.17e-131	P51523	zinc finger protein 84 isoform X1	ZNF84
XM_020488555.1	XP_005266243.1	2.52e-131	P51523	zinc finger protein 84 isoform X1	ZNF84
XM_020488561.1	XP_005266243.1	1.55e-128	P51523	zinc finger protein 84 isoform X1	ZNF84
XM_020488567.1	XP_005266243.1	1.59e-128	P51523	zinc finger protein 84 isoform X1	ZNF84
XM_020488579.1	XP_005266243.1	9.46e-125	P51523	zinc finger protein 84 isoform X1	ZNF84
XM_020488586.1	NP_115973.2	7.74e-123	Q96SE7	zinc finger protein 347 isoform b	ZNF347
XM_020488594.1	XP_005266243.1	2.87e-122	P51523	zinc finger protein 84 isoform X1	ZNF84
XM_020488625.1	XP_005266243.1	1.51e-116	P51523	zinc finger protein 84 isoform X1	ZNF84
XM_020488613.1	XP_005266243.1	2.19e-117	P51523	zinc finger protein 84 isoform X1	ZNF84
XM_020488619.1	XP_005266243.1	1.09e-117	P51523	zinc finger protein 84 isoform X1	ZNF84
XM_020488641.1	XP_005266243.1	1.52e-109	P51523	zinc finger protein 84 isoform X1	ZNF84
XM_020488648.1	XP_005266243.1	5.98e-107	P51523	zinc finger protein 84 isoform X1	ZNF84
XM_020488635.1	XP_005266243.1	3.94e-107	P51523	zinc finger protein 84 isoform X1	ZNF84
XM_020488660.1	XP_005266243.1	5.02e-101	P51523	zinc finger protein 84 isoform X1	ZNF84
XM_020488667.1	XP_005266243.1	1.61e-98	P51523	zinc finger protein 84 isoform X1	ZNF84
XM_020488469.1	XP_005266243.1	5.74e-138	P51523	zinc finger protein 84 isoform X1	ZNF84
XM_020488675.1	NP_001258665.1	5.07e-113	P61923	coatomer subunit zeta-1 isoform 4	COPZ1
XR_002255928.1	XP_005268883.1	3.47e-114	A0A024RAZ7	heterogeneous nuclear ribonucleoprotein A1 isoform X1	HNRNPA1
XM_020488684.1	XP_005268883.1	5.49e-112	A0A024RAZ7	heterogeneous nuclear ribonucleoprotein A1 isoform X1	HNRNPA1
XR_002256985.1	XP_011536423.1	2.98e-30	A0A024RAZ8	single-strand selective monofunctional uracil DNA glycosylase isoform X1	SMUG1
XM_020488697.1	NP_055435.2	5.18e-95	A0A024RB51	homeobox protein Hox-C4	HOXC4
XM_020488722.1	NP_061826.1	1.14e-60	Q00444	homeobox protein Hox-C5	HOXC5
XM_020488732.1	NP_005277.2	1.17e-114	P48146	neuropeptides B/W receptor type 2	NPBWR2
XM_020488714.1	NP_005277.2	1.38e-140	P48146	neuropeptides B/W receptor type 2	NPBWR2
XM_020488707.1	NP_005277.2	1.77e-114	P48146	neuropeptides B/W receptor type 2	NPBWR2
XM_020499914.1	NP_005277.2	1.97e-58	P48146	neuropeptides B/W receptor type 2	NPBWR2
XM_020500026.1	NP_005277.2	6.69e-113	P48146	neuropeptides B/W receptor type 2	NPBWR2
XM_020500148.1	NP_776272.1	4.59e-89	P31275	homeobox protein Hox-C12	HOXC12
XM_020488743.1	NP_005277.2	2.96e-122	P48146	neuropeptides B/W receptor type 2	NPBWR2
XM_020488769.1	NP_001036193.1	0	F1D8P1	retinoic acid receptor gamma isoform 2	RARG
XM_020488760.1	XP_024304880.1	0	UPI000387B1AB	retinoic acid receptor gamma isoform X1	RARG
XM_020488780.1	NP_001138897.1	8.73e-127	B4DXD3	nuclear receptor subfamily 1 group D member 2 isoform 2	NR1D2
XM_020488792.1	XP_006719607.1	1.05e-176	Q15434	RNA-binding motif, single-stranded-interacting protein 2 isoform X10	RBMS2
XM_020488814.1	NP_002323.2	0	Q07954	prolow-density lipoprotein receptor-related protein 1 preproprotein	LRP1
XM_020488803.1	NP_001044.1	4.74e-17	P35346	somatostatin receptor type 5	SSTR5
XM_020488825.1	NP_056107.1	0	A0A024RB17	extended synaptotagmin-1 isoform 2	ESYT1
XM_020488835.1	NP_001290054.1	3.88e-62	Q96K80	zinc finger CCCH domain-containing protein 10	ZC3H10
XM_020488831.1	NP_001290054.1	7.05e-62	Q96K80	zinc finger CCCH domain-containing protein 10	ZC3H10
XM_020488862.1	NP_065924.3	0	A8K6Q2	leucine-rich repeat neuronal protein 1 precursor	LRRN1
XM_020488867.1	NP_065924.3	0	A8K6Q2	leucine-rich repeat neuronal protein 1 precursor	LRRN1
XM_020488873.1	NP_877437.2	4.96e-167	Q8NBK3	formylglycine-generating enzyme isoform 1 precursor	SUMF1
XM_020488878.1	NP_877437.2	6.56e-169	Q8NBK3	formylglycine-generating enzyme isoform 1 precursor	SUMF1
XM_020488886.1	XP_011531990.1	0	UPI0005D03A22	inositol 1,4,5-trisphosphate receptor type 1 isoform X9	ITPR1
XM_020488891.1	NP_005277.2	3.03e-93	P48146	neuropeptides B/W receptor type 2	NPBWR2
XM_020500376.1	NP_001337246.1	1.69e-165	UPI0007DC52D0	protein monoglycylase TTLL8	TTLL8
XM_020488902.1	NP_055006.1	0	Q9UQD0	sodium channel protein type 8 subunit alpha isoform 1	SCN8A
XM_020488909.1	NP_005277.2	1.75e-72	P48146	neuropeptides B/W receptor type 2	NPBWR2
XM_020488915.1	XP_016874823.1	1.58e-85	P18846	cyclic AMP-dependent transcription factor ATF-1 isoform X2	ATF1
XM_020488920.1	XP_016874823.1	4.05e-85	P18846	cyclic AMP-dependent transcription factor ATF-1 isoform X2	ATF1
XM_020488928.1	NP_775873.2	0	Q7Z3H2	disco-interacting protein 2 homolog B	DIP2B
XM_020488940.1	NP_006847.1	4.14e-159	P17544	cyclic AMP-dependent transcription factor ATF-7 isoform 2	ATF7
XM_020488969.1	XP_024304593.1	9.79e-124	UPI000D0C92E6	la-related protein 4 isoform X9	LARP4
XM_020488950.1	XP_024304593.1	8.27e-124	UPI000D0C92E6	la-related protein 4 isoform X9	LARP4
XM_020488959.1	XP_024304593.1	2.04e-125	UPI000D0C92E6	la-related protein 4 isoform X9	LARP4
XM_020488980.1	XP_016862236.1	0	UPI0007DC6A76	protein polybromo-1 isoform X15	PBRM1
XM_020488991.1	NP_001307.2	0	A0A384NKW7	exportin-2 isoform 1	CSE1L
XM_020464371.1	NP_005277.2	0	P48146	neuropeptides B/W receptor type 2	NPBWR2
XM_020489004.1	NP_005277.2	1.09e-143	P48146	neuropeptides B/W receptor type 2	NPBWR2
XM_020489011.1	NP_005277.2	8.13e-148	P48146	neuropeptides B/W receptor type 2	NPBWR2
XM_020489050.1	XP_011531872.1	1.07e-133	A0A024R2D3	THUMP domain-containing protein 3 isoform X1	THUMPD3
XM_020464491.1	NP_055665.1	0	O43295	SLIT-ROBO Rho GTPase-activating protein 3 isoform a	SRGAP3
XM_020489069.1	NP_005277.2	1.75e-73	P48146	neuropeptides B/W receptor type 2	NPBWR2
XM_020489061.1	NP_005277.2	3.29e-73	P48146	neuropeptides B/W receptor type 2	NPBWR2
XM_020489076.1	NP_005277.2	1.58e-73	P48146	neuropeptides B/W receptor type 2	NPBWR2
XM_020500499.1	NP_005277.2	8e-141	P48146	neuropeptides B/W receptor type 2	NPBWR2
XM_020500615.1	NP_001225.1	3.56e-77	P56539	caveolin-3	CAV3
XM_020464611.1	NP_001224.1	3.37e-37	P51636	caveolin-2 isoform a	CAV2
XM_020500738.1	NP_114142.3	1.02e-89	G4XH66	G-protein coupled receptor 61	GPR61
XM_020464735.1	XP_016861760.1	0	Q14416	metabotropic glutamate receptor 2 isoform X1	GRM2
XM_020489118.1	NP_005277.2	0	P48146	neuropeptides B/W receptor type 2	NPBWR2
XM_020489110.1	NP_005277.2	0	P48146	neuropeptides B/W receptor type 2	NPBWR2
XM_020489153.1	NP_002074.2	5.44e-84	P18283	glutathione peroxidase 2	GPX2
XM_020489131.1	NP_005277.2	0	P48146	neuropeptides B/W receptor type 2	NPBWR2
XM_020489140.1	NP_005277.2	1.03e-129	P48146	neuropeptides B/W receptor type 2	NPBWR2
XM_020489166.1	NP_060917.1	1.02e-167	Q9P0I2	ER membrane protein complex subunit 3	EMC3
XM_020489178.1	NP_005277.2	1.5e-40	P48146	neuropeptides B/W receptor type 2	NPBWR2
XM_020489186.1	NP_005277.2	9.22e-40	P48146	neuropeptides B/W receptor type 2	NPBWR2
XM_020489198.1	XP_016860992.1	0	A0A024R2U6	RNA-binding protein 5 isoform X1	RBM5
XM_020489207.1	XP_016860992.1	0	A0A024R2U6	RNA-binding protein 5 isoform X1	RBM5
XM_020489218.1	XP_006713017.1	0	Q99624	sodium-coupled neutral amino acid transporter 3 isoform X1	SLC38A3
XM_020489235.1	XP_006713017.1	0	Q99624	sodium-coupled neutral amino acid transporter 3 isoform X1	SLC38A3
XM_020489226.1	XP_006713017.1	0	Q99624	sodium-coupled neutral amino acid transporter 3 isoform X1	SLC38A3
XM_020489245.1	NP_005277.2	0	P48146	neuropeptides B/W receptor type 2	NPBWR2
XM_020489252.1	NP_001269548.1	0	B3KP24	guanine nucleotide-binding protein G(i) subunit alpha-2 isoform 5	GNAI2
XM_020464848.1	XP_011532003.1	5.18e-58	UPI0000E08487	cadherin-related family member 4 isoform X4	CDHR4
XM_020489265.1	XP_016861861.1	1.07e-28	UPI0007DC5A40	#N/A	#N/A
XM_020464964.1	XP_016861181.1	0	UPI0007DC686A	collagen alpha-1(VII) chain isoform X6	COL7A1
XR_002256001.1	XP_011510385.1	6.91e-11	UPI0005D00F0D	macrophage receptor MARCO isoform X2	MARCO
XM_020465058.1	XP_011514358.1	6.8e-134	Q99680	G-protein coupled receptor 22 isoform X1	GPR22
XM_020465152.1	NP_001336201.1	2.65e-107	UPI0000EE222D	transmembrane and coiled-coil domains protein 1 isoform e	TMCC1
XM_020489313.1	XP_011532118.1	1.77e-148	UPI0000EE29D0	inositol hexakisphosphate kinase 2 isoform X4	IP6K2
XM_020489325.1	NP_037468.1	0	B3KME8	protein transport protein Sec61 subunit alpha isoform 1	SEC61A1
XM_020489338.1	NP_001091972.1	6.39e-58	A0A024R2I5	mitochondrial intermembrane space import and assembly protein 40 isoform 1	CHCHD4
XM_020501079.1	XP_011511595.1	3.03e-15	UPI0005D0051F	EF-hand calcium-binding domain-containing protein 12 isoform X1	EFCAB12
XM_020501162.1	XP_011511595.1	2.99e-15	UPI0005D0051F	EF-hand calcium-binding domain-containing protein 12 isoform X1	EFCAB12
XM_020489351.1	NP_004626.1	0	A0A024R2W7	MAP kinase-activated protein kinase 3	MAPKAPK3
XM_020489371.1	XP_011532131.1	0	UPI000020A6F7	6-phosphofructo-2-kinase/fructose-2,6-bisphosphatase 4 isoform X2	PFKFB4
XM_020489363.1	NP_005277.2	0	P48146	neuropeptides B/W receptor type 2	NPBWR2
XM_020489403.1	NP_005709.1	1.23e-115	P59998	actin-related protein 2/3 complex subunit 4 isoform a	ARPC4
XM_020489387.1	NP_006017.1	3.2e-28	Q92522	histone H1x	H1-10
XM_020489414.1	NP_005277.2	2.73e-123	P48146	neuropeptides B/W receptor type 2	NPBWR2
XM_020489423.1	NP_005277.2	2.01e-124	P48146	neuropeptides B/W receptor type 2	NPBWR2
XM_020501445.1	NP_005277.2	2.13e-72	P48146	neuropeptides B/W receptor type 2	NPBWR2
XM_020489435.1	NP_005277.2	1.51e-177	P48146	neuropeptides B/W receptor type 2	NPBWR2
XM_020489444.1	NP_005277.2	0	P48146	neuropeptides B/W receptor type 2	NPBWR2
XM_020489457.1	NP_003698.1	0	A0A384MTR5	ruvB-like 1 isoform 1	RUVBL1
XM_020465338.1	XP_005265278.1	0	A0A024R338	scm-like with four MBT domains protein 1 isoform X1	SFMBT1
XM_020489470.1	NP_005277.2	0	P48146	neuropeptides B/W receptor type 2	NPBWR2
XM_020489483.1	NP_689749.3	0	A0A2X0SFF2	FYVE, RhoGEF and PH domain-containing protein 5 isoform 1	FGD5
XM_020501698.1	NP_055575.3	5.81e-106	A0A024R2F3	putative deoxyribonuclease TATDN2	TATDN2
XM_020489505.1	NP_005277.2	2.1e-49	P48146	neuropeptides B/W receptor type 2	NPBWR2
XM_020489495.1	NP_005277.2	2.06e-47	P48146	neuropeptides B/W receptor type 2	NPBWR2
XM_020501767.1	NP_000698.1	2.18e-101	P47901	vasopressin V1b receptor	AVPR1B
XM_020489517.1	NP_057386.2	0	Q96SW2	protein cereblon isoform 1	CRBN
XM_020489536.1	NP_005277.2	0	P48146	neuropeptides B/W receptor type 2	NPBWR2
XM_020489545.1	NP_005277.2	0	P48146	neuropeptides B/W receptor type 2	NPBWR2
XM_020489557.1	NP_005277.2	0	P48146	neuropeptides B/W receptor type 2	NPBWR2
XM_020489565.1	NP_005277.2	0	P48146	neuropeptides B/W receptor type 2	NPBWR2
XM_020489578.1	NP_057678.1	4.33e-38	Q9NYL4	peptidyl-prolyl cis-trans isomerase FKBP11 isoform 1 precursor	FKBP11
XM_020489607.1	NP_001338019.1	1.22e-159	UPI0000E0081F	zinc finger protein Eos isoform b	IKZF4
XM_020489591.1	XP_011536971.1	0	UPI0000577CF5	zinc finger protein Eos isoform X3	IKZF4
XM_020489597.1	XP_011536971.1	0	UPI0000577CF5	zinc finger protein Eos isoform X3	IKZF4
XM_020489613.1	XP_011536971.1	9.79e-115	UPI0000577CF5	zinc finger protein Eos isoform X3	IKZF4
XM_020489627.1	NP_060583.2	5.28e-175	A0A024R0Y9	protein LMBR1L isoform 1	LMBR1L
XM_020489640.1	XP_024302622.1	2.13e-85	UPI000020F35F	GTP-binding protein Rheb isoform X1	RHEB
XM_020489653.1	NP_001193638.1	1.04e-178	P54619	5'-AMP-activated protein kinase subunit gamma-1 isoform 3	PRKAG1
XM_020501858.1	NP_005277.2	0	P48146	neuropeptides B/W receptor type 2	NPBWR2
XM_020465561.1	NP_005277.2	5.44e-62	P48146	neuropeptides B/W receptor type 2	NPBWR2
XM_020489664.1	NP_001104740.2	6.14e-163	UPI000173A6BB	rho guanine nucleotide exchange factor 25 isoform 3	ARHGEF25
XM_020465639.1	NP_001003845.1	8.37e-53	Q6BEB4	transcription factor Sp5	SP5
XM_020501925.1	NP_005277.2	0	P48146	neuropeptides B/W receptor type 2	NPBWR2
XM_020501975.1	NP_005277.2	0	P48146	neuropeptides B/W receptor type 2	NPBWR2
XM_020489677.1	XP_016867937.1	6.41e-139	A0A024RA32	glycoprotein-N-acetylgalactosamine 3-beta-galactosyltransferase 1 isoform X2	C1GALT1
XM_020489703.1	XP_016867937.1	2.82e-139	A0A024RA32	glycoprotein-N-acetylgalactosamine 3-beta-galactosyltransferase 1 isoform X2	C1GALT1
XM_020489686.1	XP_016867937.1	6.41e-139	A0A024RA32	glycoprotein-N-acetylgalactosamine 3-beta-galactosyltransferase 1 isoform X2	C1GALT1
XM_020489711.1	XP_016867937.1	2.82e-139	A0A024RA32	glycoprotein-N-acetylgalactosamine 3-beta-galactosyltransferase 1 isoform X2	C1GALT1
XM_020489694.1	XP_016867937.1	6.75e-139	A0A024RA32	glycoprotein-N-acetylgalactosamine 3-beta-galactosyltransferase 1 isoform X2	C1GALT1
XM_020489718.1	XP_016867937.1	4.49e-139	A0A024RA32	glycoprotein-N-acetylgalactosamine 3-beta-galactosyltransferase 1 isoform X2	C1GALT1
XM_020489762.1	XP_016880462.1	0	UPI0003ACB51F	signal transducer and activator of transcription 3 isoform X4	STAT3
XM_020489743.1	XP_016880462.1	0	UPI0003ACB51F	signal transducer and activator of transcription 3 isoform X4	STAT3
XM_020489752.1	XP_016880462.1	0	UPI0003ACB51F	signal transducer and activator of transcription 3 isoform X4	STAT3
XR_002256033.1	XP_011536797.1	1.15e-06	Q9NQS5	G-protein coupled receptor 84 isoform X1	GPR84
XM_020489781.1	XP_011536472.1	2.18e-68	UPI0003E5DB65	zinc finger protein 385A isoform X4	ZNF385A
XM_020489789.1	XP_011536472.1	5.85e-63	UPI0003E5DB65	zinc finger protein 385A isoform X4	ZNF385A
XM_020465869.1	NP_067014.2	7.03e-56	Q8IW56	neurogenic differentiation factor 4	NEUROD4
XM_020465986.1	NP_001165911.1	7.8e-33	P21128	poly(U)-specific endoribonuclease isoform 3 precursor	ENDOU
XM_020502251.1	NP_005717.3	1.21e-95	E5KS95	elongation factor Ts, mitochondrial isoform 2 precursor	TSFM
XM_020489800.1	NP_524147.2	7.33e-91	P60660	myosin light polypeptide 6 isoform 2	MYL6
XM_020489809.1	NP_066299.2	3.38e-91	P60660	myosin light polypeptide 6 isoform 1	MYL6
XM_020466104.1	XP_005269160.1	0	UPI000387C221	SWI/SNF complex subunit SMARCC2 isoform X2	SMARCC2
XM_020502456.1	NP_001008224.1	1e-84	A0A3B0INP7	complement C1q-like protein 4 precursor	C1QL4
XM_020489829.1	XP_005269033.1	0	A0A2R8Y891	ATP-dependent 6-phosphofructokinase, muscle type isoform X1	PFKM
XM_020489844.1	XP_005268909.1	0	P26010	integrin beta-7 isoform X1	ITGB7
XM_020489856.1	XP_011537327.1	2.39e-149	UPI0005CFFB1B	separin isoform X2	ESPL1
XM_020489868.1	NP_002615.2	1.39e-72	Q99471	prefoldin subunit 5 isoform alpha	PFDN5
XM_020489882.1	NP_001303991.1	5.33e-108	Q9BQA1	methylosome protein 50 isoform 1	WDR77
XM_020489923.1	NP_005277.2	1.95e-118	P48146	neuropeptides B/W receptor type 2	NPBWR2
XM_020489952.1	XP_016857817.1	1.26e-84	UPI0007DC69C0	epidermal growth factor receptor kinase substrate 8-like protein 3 isoform X4	EPS8L3
XM_020489962.1	XP_016857817.1	7.94e-83	UPI0007DC69C0	epidermal growth factor receptor kinase substrate 8-like protein 3 isoform X4	EPS8L3
XM_020489990.1	NP_001355738.1	0	UPI00103253B3	AMP deaminase 2 isoform 1	AMPD2
XM_020489982.1	NP_001355738.1	0	UPI00103253B3	AMP deaminase 2 isoform 1	AMPD2
XM_020489973.1	NP_001355738.1	0	UPI00103253B3	AMP deaminase 2 isoform 1	AMPD2
XM_020489998.1	NP_001355738.1	0	UPI00103253B3	AMP deaminase 2 isoform 1	AMPD2
XM_020502690.1	NP_653082.1	3.3e-163	A1LQ23	guanine nucleotide-binding protein G(t) subunit alpha-1	GNAT1
XM_020490011.1	NP_005277.2	0	P48146	neuropeptides B/W receptor type 2	NPBWR2
XM_020490020.1	NP_005277.2	0	P48146	neuropeptides B/W receptor type 2	NPBWR2
XM_020466212.1	NP_114142.3	9.21e-119	G4XH66	G-protein coupled receptor 61	GPR61
XM_020502810.1	XP_011540114.1	1.16e-134	Q86WK6	amphoterin-induced protein 1 isoform X1	AMIGO1
XM_020490034.1	NP_073605.4	0	Q96T37	RNA-binding protein 15 isoform 1	RBM15
XM_020502922.1	XP_006710706.1	0	Q9H1V8	sodium-dependent neutral amino acid transporter SLC6A17 isoform X1	SLC6A17
XM_020490062.1	NP_005277.2	1.89e-64	P48146	neuropeptides B/W receptor type 2	NPBWR2
XM_020490045.1	NP_006461.3	2.43e-36	O95361	tripartite motif-containing protein 16 isoform a	TRIM16
XM_020490055.1	NP_006461.3	6.37e-37	O95361	tripartite motif-containing protein 16 isoform a	TRIM16
XM_020490075.1	NP_149079.2	0	Q5VSL9	striatin-interacting protein 1 isoform 1	STRIP1
XM_020503043.1	NP_056143.1	0	Q96HN2	adenosylhomocysteinase 3 isoform a	AHCYL2
XM_020490088.1	NP_003008.1	2.02e-48	B2R6F3	serine/arginine-rich splicing factor 3	SRSF3
XM_020490099.1	NP_005277.2	5.07e-14	P48146	neuropeptides B/W receptor type 2	NPBWR2
XM_020490116.1	NP_005277.2	7.91e-14	P48146	neuropeptides B/W receptor type 2	NPBWR2
XM_020490107.1	NP_005277.2	3.85e-13	P48146	neuropeptides B/W receptor type 2	NPBWR2
XM_020490125.1	NP_005277.2	2.83e-13	P48146	neuropeptides B/W receptor type 2	NPBWR2
XM_020503242.1	NP_001284542.1	4.06e-157	O75069	transmembrane and coiled-coil domains protein 2 isoform 4	TMCC2
XM_020490144.1	NP_005277.2	0	P48146	neuropeptides B/W receptor type 2	NPBWR2
XM_020490137.1	NP_005277.2	0	P48146	neuropeptides B/W receptor type 2	NPBWR2
XM_020490156.1	NP_004266.2	1.31e-95	Q9H944	mediator of RNA polymerase II transcription subunit 20 isoform 1	MED20
XM_020490168.1	NP_004044.3	0	Q13895	bystin	BYSL
XM_020490186.1	NP_004044.3	0	Q13895	bystin	BYSL
XM_020490176.1	NP_004044.3	0	Q13895	bystin	BYSL
XR_002257309.1	NP_005277.2	7.79e-12	P48146	neuropeptides B/W receptor type 2	NPBWR2
XM_020490197.1	NP_056190.1	0	Q6XUX3	dual serine/threonine and tyrosine protein kinase isoform 1	DSTYK
XM_020490205.1	NP_056190.1	0	Q6XUX3	dual serine/threonine and tyrosine protein kinase isoform 1	DSTYK
XM_020490217.1	NP_001399.1	0	Q9HCU4	cadherin EGF LAG seven-pass G-type receptor 2 precursor	CELSR2
XM_020490237.1	NP_001269091.1	0	B1AK88	F-actin-capping protein subunit beta isoform 4	CAPZB
XM_020490228.1	XP_011540530.1	0	UPI0005CFFC19	F-actin-capping protein subunit beta isoform X1	CAPZB
XM_020490249.1	NP_001027535.1	1e-34	Q5TGZ0	MICOS complex subunit MIC10 isoform a	MICOS10
XM_020490260.1	NP_001191017.1	8.47e-56	P41271	C1orf151-NBL1 read-through protein isoform a	MICOS10-NBL1
XM_020490273.1	NP_073745.2	1.67e-51	Q6PCB0	von Willebrand factor A domain-containing protein 1 isoform 1 precursor	VWA1
XM_020490287.1	NP_112199.2	4.92e-132	Q96S94	cyclin-L2 isoform A	CCNL2
XM_020466548.1	XP_011530312.1	4.29e-10	P25929	neuropeptide Y receptor type 1 isoform X1	NPY1R
XM_020466660.1	NP_005277.2	8.78e-34	P48146	neuropeptides B/W receptor type 2	NPBWR2
XM_020490298.1	NP_054907.1	1.51e-126	Q9NP77	RNA polymerase II subunit A C-terminal domain phosphatase SSU72	SSU72
XM_020503682.1	NP_001108220.1	1.12e-74	Q5SV17	transmembrane protein 240	TMEM240
XM_020490311.1	NP_001164007.1	0	Q9NVI7	ATPase family AAA domain-containing protein 3A isoform 3	ATAD3A
XM_020490325.1	NP_060441.2	1.51e-63	Q9BYC9	39S ribosomal protein L20, mitochondrial isoform 1	MRPL20
XM_020490335.1	NP_005277.2	8e-143	P48146	neuropeptides B/W receptor type 2	NPBWR2
XM_020490347.1	NP_059453.1	1.14e-42	A0A024RA94	microfibrillar-associated protein 2 isoform a precursor	MFAP2
XM_020490357.1	NP_059453.1	1.24e-42	A0A024RA94	microfibrillar-associated protein 2 isoform a precursor	MFAP2
XM_020490369.1	NP_055490.4	0	Q5TZA2	rootletin	CROCC
XM_020490380.1	NP_005277.2	5.23e-91	P48146	neuropeptides B/W receptor type 2	NPBWR2
XM_020490392.1	NP_612377.4	6.19e-49	Q2VPB7	AP-5 complex subunit beta-1	AP5B1
XM_020490403.1	NP_077002.2	2.2e-83	Q9BV19	uncharacterized protein C1orf50	C1orf50
XM_020490416.1	NP_005277.2	0	P48146	neuropeptides B/W receptor type 2	NPBWR2
XM_020490437.1	NP_005277.2	7.67e-105	P48146	neuropeptides B/W receptor type 2	NPBWR2
XM_020490429.1	NP_005277.2	6.98e-103	P48146	neuropeptides B/W receptor type 2	NPBWR2
XM_020503783.1	NP_065387.1	0	P29322	ephrin type-A receptor 8 isoform 1 precursor	EPHA8
XM_020490447.1	NP_005277.2	2.53e-16	P48146	neuropeptides B/W receptor type 2	NPBWR2
XM_020490456.1	NP_005277.2	2.01e-12	P48146	neuropeptides B/W receptor type 2	NPBWR2
XM_020490478.1	NP_149093.1	5.64e-148	Q96JT2	solute carrier family 45 member 3	SLC45A3
XM_020490469.1	NP_149093.1	3.06e-150	Q96JT2	solute carrier family 45 member 3	SLC45A3
XM_020490488.1	XP_005247457.1	9.34e-56	Q9UIH9	Krueppel-like factor 15 isoform X2	KLF15
XM_020490500.1	NP_005277.2	3.95e-74	P48146	neuropeptides B/W receptor type 2	NPBWR2
XM_020490508.1	NP_005277.2	3.17e-74	P48146	neuropeptides B/W receptor type 2	NPBWR2
XM_020490519.1	NP_857595.3	4.76e-143	Q8N468	major facilitator superfamily domain-containing protein 4A	MFSD4A
XM_020466759.1	NP_997667.1	3.55e-162	A0A024R996	cyclin-dependent kinase 18 isoform b	CDK18
XM_020466856.1	NP_001258794.1	6.52e-106	A0A024R981	kelch domain-containing protein 8A	KLHDC8A
XM_020490525.1	XP_005245126.1	0	A0A024R988	solute carrier family 41 member 1 isoform X1	SLC41A1
XM_020490526.1	XP_005245126.1	0	A0A024R988	solute carrier family 41 member 1 isoform X1	SLC41A1
XR_002256081.1	NP_061108.3	6.2e-136	#N/A	#N/A	ETNK1
XM_020490531.1	NP_005277.2	3.95e-124	P48146	neuropeptides B/W receptor type 2	NPBWR2
XM_020490535.1	XP_005245680.1	9.85e-126	UPI000040E625	transcription factor SOX-13 isoform X1	SOX13
XM_020490541.1	XP_005245680.1	3.32e-124	UPI000040E625	transcription factor SOX-13 isoform X1	SOX13
XM_020466973.1	NP_689414.2	2.69e-179	UPI0000051F47	taste receptor type 1 member 3 precursor	TAS1R3
XM_020490554.1	XP_011539898.1	2.74e-52	UPI000040EA29	ERBB receptor feedback inhibitor 1 isoform X3	ERRFI1
XM_020490549.1	XP_011539898.1	1.54e-52	UPI000040EA29	ERBB receptor feedback inhibitor 1 isoform X3	ERRFI1
XM_020490562.1	NP_057149.1	1.28e-45	Q9Y3D3	28S ribosomal protein S16, mitochondrial	MRPS16
XM_020490574.1	NP_005277.2	0	P48146	neuropeptides B/W receptor type 2	NPBWR2
XM_020490578.1	NP_005277.2	0	P48146	neuropeptides B/W receptor type 2	NPBWR2
XM_020490584.1	NP_005277.2	0	P48146	neuropeptides B/W receptor type 2	NPBWR2
XM_020490594.1	NP_005277.2	0	P48146	neuropeptides B/W receptor type 2	NPBWR2
XM_020490569.1	NP_005277.2	0	P48146	neuropeptides B/W receptor type 2	NPBWR2
XM_020490588.1	NP_005277.2	0	P48146	neuropeptides B/W receptor type 2	NPBWR2
XM_020490685.1	XP_005263481.1	3.12e-106	Q99497	protein/nucleic acid deglycase DJ-1 isoform X1	PARK7
XM_020490647.1	NP_001186790.1	0	A1PR14	voltage-gated potassium channel subunit beta-2 isoform 1	KCNAB2
XM_020490628.1	NP_001186790.1	0	A1PR14	voltage-gated potassium channel subunit beta-2 isoform 1	KCNAB2
XM_020490607.1	NP_001186790.1	0	A1PR14	voltage-gated potassium channel subunit beta-2 isoform 1	KCNAB2
XM_020490614.1	NP_001186790.1	0	A1PR14	voltage-gated potassium channel subunit beta-2 isoform 1	KCNAB2
XM_020490632.1	NP_001186790.1	0	A1PR14	voltage-gated potassium channel subunit beta-2 isoform 1	KCNAB2
XM_020490622.1	NP_001186790.1	0	A1PR14	voltage-gated potassium channel subunit beta-2 isoform 1	KCNAB2
XM_020490663.1	XP_005263571.1	0	Q13303	voltage-gated potassium channel subunit beta-2 isoform X4	KCNAB2
XM_020490655.1	NP_001186790.1	0	A1PR14	voltage-gated potassium channel subunit beta-2 isoform 1	KCNAB2
XM_020490640.1	NP_001186790.1	0	A1PR14	voltage-gated potassium channel subunit beta-2 isoform 1	KCNAB2
XM_020490676.1	XP_016858109.1	0	UPI000047F16C	voltage-gated potassium channel subunit beta-2 isoform X2	KCNAB2
XM_020490669.1	NP_751891.1	1.27e-171	Q14722	voltage-gated potassium channel subunit beta-1 isoform 3	KCNAB1
XM_020490602.1	XP_016858109.1	0	UPI000047F16C	voltage-gated potassium channel subunit beta-2 isoform X2	KCNAB2
XM_020467094.1	XP_011539187.1	0	UPI0005D0364F	multiple epidermal growth factor-like domains protein 6 isoform X1	MEGF6
XM_020490696.1	NP_001335350.1	7.54e-168	Q8NHP1	#N/A	#N/A
XM_020490706.1	NP_057267.2	1.06e-128	A0A024RAE1	mRNA turnover protein 4 homolog	MRTO4
XM_020490716.1	NP_001129737.1	5.01e-144	Q5TF58	intermediate filament family orphan 2	IFFO2
XM_020490721.1	NP_001129737.1	2.49e-147	Q5TF58	intermediate filament family orphan 2	IFFO2
XM_020490729.1	NP_001129737.1	4.24e-140	Q5TF58	intermediate filament family orphan 2	IFFO2
XM_020490736.1	NP_001129737.1	2.71e-143	Q5TF58	intermediate filament family orphan 2	IFFO2
XM_020490741.1	NP_733844.1	0	A0A024RAC7	delta-1-pyrroline-5-carboxylate dehydrogenase, mitochondrial isoform a precursor	ALDH4A1
XM_020504041.1	NP_001010926.1	5.47e-34	Q5TA89	transcription factor HES-5	HES5
XM_020504150.1	NP_001010926.1	6.64e-26	Q5TA89	transcription factor HES-5	HES5
XM_020467213.1	NP_001010926.1	5.07e-12	Q5TA89	transcription factor HES-5	HES5
XM_020504251.1	NP_001010926.1	9.04e-27	Q5TA89	transcription factor HES-5	HES5
XM_020490752.1	NP_060686.3	0	UPI000000DA54	4'-phosphopantetheine phosphatase	PANK4
XM_020490757.1	NP_060686.3	0	UPI000000DA54	4'-phosphopantetheine phosphatase	PANK4
XM_020490763.1	NP_060686.3	0	UPI000000DA54	4'-phosphopantetheine phosphatase	PANK4
XM_020490769.1	NP_060686.3	0	UPI000000DA54	4'-phosphopantetheine phosphatase	PANK4
XM_020490775.1	NP_060686.3	0	UPI000000DA54	4'-phosphopantetheine phosphatase	PANK4
XM_020490785.1	XP_016856703.1	2.75e-47	UPI0007DC5FCF	draxin isoform X2	DRAXIN
XM_020490791.1	XP_016856703.1	2.79e-47	UPI0007DC5FCF	draxin isoform X2	DRAXIN
XM_020490793.1	XP_016856703.1	2.71e-47	UPI0007DC5FCF	draxin isoform X2	DRAXIN
XM_020490800.1	XP_016856703.1	2.47e-47	UPI0007DC5FCF	draxin isoform X2	DRAXIN
XM_020490808.1	NP_065083.3	2.79e-45	Q6RW13	type-1 angiotensin II receptor-associated protein isoform a	AGTRAP
XM_020490810.1	NP_065083.3	8.01e-45	Q6RW13	type-1 angiotensin II receptor-associated protein isoform a	AGTRAP
XM_020490821.1	NP_065083.3	8.45e-47	Q6RW13	type-1 angiotensin II receptor-associated protein isoform a	AGTRAP
XM_020490814.1	NP_065083.3	2.32e-45	Q6RW13	type-1 angiotensin II receptor-associated protein isoform a	AGTRAP
XM_020490831.1	NP_065083.3	8.61e-33	Q6RW13	type-1 angiotensin II receptor-associated protein isoform a	AGTRAP
XR_002256125.1	NP_997279.2	1.58e-09	Q6ZRF8	RING finger protein 207	RNF207
XM_020490862.1	NP_000974.1	4.05e-48	P35268	60S ribosomal protein L22	RPL22
XM_020467565.1	NP_056372.1	0	Q8TDI0	chromodomain-helicase-DNA-binding protein 5	CHD5
XM_020490872.1	XP_016857111.1	0	UPI0007DC556C	rho guanine nucleotide exchange factor 10-like protein isoform X13	ARHGEF10L
XM_020490877.1	XP_016857106.1	0	Q9HCE6	rho guanine nucleotide exchange factor 10-like protein isoform X7	ARHGEF10L
XM_020490885.1	XP_016858093.1	0	UPI0005D03707	immunoglobulin superfamily member 21 isoform X1	IGSF21
XM_020490894.1	NP_116269.3	0	Q96ID5	immunoglobulin superfamily member 21 precursor	IGSF21
XM_020504372.1	NP_689588.2	9.72e-133	Q5VTJ3	kelch domain-containing protein 7A	KLHDC7A
XM_020504488.1	NP_689503.3	1.84e-37	Q8N1D5	uncharacterized protein C1orf158 isoform 1	C1orf158
XM_020504566.1	NP_689503.3	2e-18	Q8N1D5	uncharacterized protein C1orf158 isoform 1	C1orf158
XM_020490907.1	NP_004744.2	3.99e-170	O75911	short-chain dehydrogenase/reductase 3 isoform 1	DHRS3
XM_020490917.1	NP_001010847.1	4.72e-66	Q5VT99	leucine-rich repeat-containing protein 38 precursor	LRRC38
XM_020490923.1	NP_059145.2	0	P29323	ephrin type-B receptor 2 isoform 1 precursor	EPHB2
XM_020504651.1	NP_001276903.1	0	UPI000153519C	putative beta-lactamase-like 1	LACTBL1
XM_020467788.1	NP_064552.3	1.82e-103	Q9GZQ4	neuromedin-U receptor 2	NMUR2
XM_020490934.1	NP_291031.2	1.11e-16	Q02747	guanylin precursor	GUCA2A
XM_020467867.1	NP_005277.2	2.82e-12	P48146	neuropeptides B/W receptor type 2	NPBWR2
XM_020491009.1	NP_005277.2	0	P48146	neuropeptides B/W receptor type 2	NPBWR2
XM_020491016.1	NP_005277.2	0	P48146	neuropeptides B/W receptor type 2	NPBWR2
XM_020491022.1	NP_005277.2	0	P48146	neuropeptides B/W receptor type 2	NPBWR2
XM_020491000.1	NP_005277.2	0	P48146	neuropeptides B/W receptor type 2	NPBWR2
XR_002256138.1	NP_005277.2	4.14e-07	P48146	neuropeptides B/W receptor type 2	NPBWR2
XM_020490966.1	XP_016858190.1	0	UPI00024D15FE	eukaryotic translation initiation factor 4 gamma 3 isoform X27	EIF4G3
XM_020490981.1	NP_003751.2	0	O43432	eukaryotic translation initiation factor 4 gamma 3 isoform 3	EIF4G3
XM_020490988.1	XP_016858190.1	0	UPI00024D15FE	eukaryotic translation initiation factor 4 gamma 3 isoform X27	EIF4G3
XM_020490974.1	NP_003751.2	0	O43432	eukaryotic translation initiation factor 4 gamma 3 isoform 3	EIF4G3
XM_020491041.1	XP_011539835.1	4.98e-93	Q5SSJ5	heterochromatin protein 1-binding protein 3 isoform X2	HP1BP3
XM_020504728.1	XP_011539763.1	4.05e-69	Q6ZV89	SH2 domain-containing protein 5 isoform X1	SH2D5
XM_020504785.1	XP_011539763.1	3.03e-69	Q6ZV89	SH2 domain-containing protein 5 isoform X1	SH2D5
XM_020504840.1	XP_011539763.1	4.78e-69	Q6ZV89	SH2 domain-containing protein 5 isoform X1	SH2D5
XM_020504895.1	XP_011539763.1	2.17e-69	Q6ZV89	SH2 domain-containing protein 5 isoform X1	SH2D5
XM_020491051.1	NP_005277.2	3.7e-130	P48146	neuropeptides B/W receptor type 2	NPBWR2
XM_020491062.1	XP_024303423.1	0	UPI000012A3F0	6-phosphofructo-2-kinase/fructose-2,6-bisphosphatase 2 isoform X1	PFKFB2
XM_020491081.1	XP_024303423.1	0	UPI000012A3F0	6-phosphofructo-2-kinase/fructose-2,6-bisphosphatase 2 isoform X1	PFKFB2
XM_020491086.1	XP_024303423.1	0	UPI000012A3F0	6-phosphofructo-2-kinase/fructose-2,6-bisphosphatase 2 isoform X1	PFKFB2
XM_020491093.1	XP_024303423.1	0	UPI000012A3F0	6-phosphofructo-2-kinase/fructose-2,6-bisphosphatase 2 isoform X1	PFKFB2
XM_020491072.1	XP_024303423.1	0	UPI000012A3F0	6-phosphofructo-2-kinase/fructose-2,6-bisphosphatase 2 isoform X1	PFKFB2
XM_020491105.1	XP_011514726.1	4.8e-135	UPI0003E70A41	putative homeodomain transcription factor 2 isoform X8	PHTF2
XM_020491113.1	XP_011514726.1	2.32e-135	UPI0003E70A41	putative homeodomain transcription factor 2 isoform X8	PHTF2
XM_020505009.1	NP_065684.1	2.11e-39	Q9GZP7	vomeronasal type-1 receptor 1	VN1R1
XM_020505131.1	NP_778145.2	6.19e-21	Q9BXE9	vomeronasal type-1 receptor 3	VN1R3
XM_020468289.1	NP_005277.2	0	P48146	neuropeptides B/W receptor type 2	NPBWR2
XM_020491135.1	XP_016856597.1	1.43e-17	UPI000387BE67	complement factor H isoform X1	CFH
XM_020491144.1	XP_016856597.1	1.06e-17	UPI000387BE67	complement factor H isoform X1	CFH
XM_020491126.1	XP_016856597.1	4.7e-18	UPI000387BE67	complement factor H isoform X1	CFH
XM_020491152.1	XP_016856597.1	3.22e-18	UPI000387BE67	complement factor H isoform X1	CFH
XM_020505434.1	NP_001136254.1	0	Q5TCQ9	membrane-associated guanylate kinase, WW and PDZ domain-containing protein 3 isoform 1	MAGI3
XM_020491163.1	NP_031391.2	1.67e-167	Q9Y2J8	protein-arginine deiminase type-2	PADI2
XM_020491179.1	XP_016857469.1	0	UPI0007DC64C1	rap1 GTPase-activating protein 1 isoform X12	RAP1GAP
XM_020491197.1	XP_016857473.1	0	P47736	rap1 GTPase-activating protein 1 isoform X5	RAP1GAP
XM_020491188.1	XP_016857469.1	0	UPI0007DC64C1	rap1 GTPase-activating protein 1 isoform X12	RAP1GAP
XM_020491284.1	NP_005277.2	0	P48146	neuropeptides B/W receptor type 2	NPBWR2
XM_020491217.1	NP_932157.1	1.62e-123	Q8IXK0	polyhomeotic-like protein 2 isoform a	PHC2
XM_020491225.1	NP_932157.1	7.66e-126	Q8IXK0	polyhomeotic-like protein 2 isoform a	PHC2
XM_020491234.1	NP_932157.1	8.97e-126	Q8IXK0	polyhomeotic-like protein 2 isoform a	PHC2
XM_020491253.1	NP_932157.1	3.41e-128	Q8IXK0	polyhomeotic-like protein 2 isoform a	PHC2
XM_020491262.1	NP_932157.1	1.81e-128	Q8IXK0	polyhomeotic-like protein 2 isoform a	PHC2
XM_020491244.1	NP_932157.1	5.72e-123	Q8IXK0	polyhomeotic-like protein 2 isoform a	PHC2
XM_020491270.1	NP_932157.1	1.04e-123	Q8IXK0	polyhomeotic-like protein 2 isoform a	PHC2
XM_020491296.1	XP_011518509.1	2.23e-109	Q9NUJ3	T-complex protein 11-like protein 1 isoform X2	TCP11L1
XM_020491311.1	XP_024302151.1	0	UPI0003EAF41F	ankyrin repeat and SAM domain-containing protein 1A isoform X4	ANKS1A
XM_020491323.1	NP_055181.3	4.75e-114	Q9BVP2	guanine nucleotide-binding protein-like 3 isoform 1	GNL3
XM_020491365.1	NP_054760.4	6.14e-40	UPI0000135D3A	signal peptidase complex subunit 1	SPCS1
XM_020491334.1	XP_011532342.1	1.75e-159	UPI0005CFF4F8	serine/threonine-protein kinase Nek4 isoform X4	NEK4
XM_020491344.1	XP_011532342.1	1.71e-159	UPI0005CFF4F8	serine/threonine-protein kinase Nek4 isoform X4	NEK4
XR_002256154.1	XP_011532342.1	7.09e-161	UPI0005CFF4F8	serine/threonine-protein kinase Nek4 isoform X4	NEK4
XR_002256155.1	XP_011532342.1	6.9e-161	UPI0005CFF4F8	serine/threonine-protein kinase Nek4 isoform X4	NEK4
XM_020491383.1	NP_005277.2	0	P48146	neuropeptides B/W receptor type 2	NPBWR2
XM_020491377.1	NP_005277.2	0	P48146	neuropeptides B/W receptor type 2	NPBWR2
XM_020491391.1	NP_113643.1	1.11e-96	Q9BQI4	coiled-coil domain-containing protein 3 isoform 1 precursor	CCDC3
XM_020505631.1	NP_005277.2	8.14e-28	P48146	neuropeptides B/W receptor type 2	NPBWR2
XM_020505552.1	NP_001307670.1	6.09e-27	Q9H098	protein FAM107B isoform c	FAM107B
XM_020491402.1	NP_005277.2	2.12e-61	P48146	neuropeptides B/W receptor type 2	NPBWR2
XM_020491414.1	NP_001362400.1	0	UPI0000412719	receptor-type tyrosine-protein phosphatase gamma isoform 2	PTPRG
XM_020491427.1	XP_016862420.1	4.83e-28	A0A024R330	uncharacterized protein C3orf14 isoform X1	C3orf14
XR_002256163.1	XP_016862420.1	4.9e-21	A0A024R330	uncharacterized protein C3orf14 isoform X1	C3orf14
XM_020491435.1	XP_016862420.1	3.33e-21	A0A024R330	uncharacterized protein C3orf14 isoform X1	C3orf14
XM_020491443.1	XP_016862420.1	1.09e-20	A0A024R330	uncharacterized protein C3orf14 isoform X1	C3orf14
XM_020505751.1	NP_060478.3	0	A0A140VKG3	fez family zinc finger protein 2	FEZF2
XM_020505875.1	NP_005277.2	0	P48146	neuropeptides B/W receptor type 2	NPBWR2
XM_020491459.1	NP_005277.2	0	P48146	neuropeptides B/W receptor type 2	NPBWR2
XM_020506002.1	NP_001123475.1	1.09e-120	Q8TBG9	synaptoporin isoform 1	SYNPR
XM_020468497.1	NP_005277.2	0	P48146	neuropeptides B/W receptor type 2	NPBWR2
XM_020491468.1	XP_005261039.1	0	P20591	interferon-induced GTP-binding protein Mx1 isoform X1	MX1
XM_020491490.1	NP_005277.2	2.03e-146	P48146	neuropeptides B/W receptor type 2	NPBWR2
XM_020491531.1	NP_055629.1	0	Q15008	26S proteasome non-ATPase regulatory subunit 6 isoform 2	PSMD6
XM_020491501.1	XP_011512161.1	3.05e-107	UPI0005D00140	solute carrier family 2, facilitated glucose transporter member 9 isoform X5	SLC2A9
XM_020491510.1	XP_011512161.1	5.69e-111	UPI0005D00140	solute carrier family 2, facilitated glucose transporter member 9 isoform X5	SLC2A9
XM_020491517.1	XP_011512161.1	1.23e-104	UPI0005D00140	solute carrier family 2, facilitated glucose transporter member 9 isoform X5	SLC2A9
XM_020491553.1	XP_011531737.1	0	A0A1X7SBR1	prickle-like protein 2 isoform X4	PRICKLE2
XM_020491561.1	XP_011531737.1	0	A0A1X7SBR1	prickle-like protein 2 isoform X4	PRICKLE2
XM_020491545.1	XP_011531735.1	0	UPI0005CFF9F0	prickle-like protein 2 isoform X2	PRICKLE2
XM_020491572.1	NP_005277.2	0	P48146	neuropeptides B/W receptor type 2	NPBWR2
XM_020491604.1	NP_775742.4	5.12e-122	Q70HW3	S-adenosylmethionine mitochondrial carrier protein isoform a	SLC25A26
XR_002256183.1	NP_775742.4	7.53e-122	Q70HW3	S-adenosylmethionine mitochondrial carrier protein isoform a	SLC25A26
XM_020491592.1	XP_016861624.1	0	UPI0007DC59A8	leucine-rich repeats and immunoglobulin-like domains protein 1 isoform X3	LRIG1
XM_020491620.1	NP_005277.2	0	P48146	neuropeptides B/W receptor type 2	NPBWR2
XM_020468659.1	NP_005277.2	0	P48146	neuropeptides B/W receptor type 2	NPBWR2
XM_020491641.1	NP_003839.2	0	Q96I99	succinate--CoA ligase [GDP-forming] subunit beta, mitochondrial isoform 2 precursor	SUCLG2
XM_020491634.1	NP_001171070.1	0	Q96I99	succinate--CoA ligase [GDP-forming] subunit beta, mitochondrial isoform 1 precursor	SUCLG2
XM_020506116.1	XP_016861876.1	3.97e-59	Q7Z5A9	chemokine-like protein TAFA-1 isoform X1	TAFA1
XM_020506203.1	XP_016861876.1	2.09e-61	Q7Z5A9	chemokine-like protein TAFA-1 isoform X1	TAFA1
XM_020491684.1	XP_016861695.1	0	Q5NDL2	EGF domain-specific O-linked N-acetylglucosamine transferase isoform X3	EOGT
XM_020491652.1	NP_001350808.1	0	UPI000189A7AF	TATA element modulatory factor isoform 2	TMF1
XM_020491662.1	NP_009045.2	0	A0A024R370	TATA element modulatory factor isoform 1	TMF1
XM_020491671.1	NP_009045.2	0	A0A024R370	TATA element modulatory factor isoform 1	TMF1
XM_020468739.1	NP_689749.3	0	A0A2X0SFF2	FYVE, RhoGEF and PH domain-containing protein 5 isoform 1	FGD5
XM_020491697.1	NP_005277.2	0	P48146	neuropeptides B/W receptor type 2	NPBWR2
XM_020491708.1	XP_005265278.1	0	A0A024R338	scm-like with four MBT domains protein 1 isoform X1	SFMBT1
XM_020491717.1	XP_005265278.1	0	A0A024R338	scm-like with four MBT domains protein 1 isoform X1	SFMBT1
XM_020491727.1	NP_940965.1	7.31e-136	Q86TL2	store-operated calcium entry regulator STIMATE	STIMATE
XM_020491739.1	NP_002208.3	0	Q06033	inter-alpha-trypsin inhibitor heavy chain H3 preproprotein	ITIH3
XM_020491755.1	NP_005277.2	2.73e-110	P48146	neuropeptides B/W receptor type 2	NPBWR2
XM_020491742.1	NP_005277.2	6.02e-146	P48146	neuropeptides B/W receptor type 2	NPBWR2
XM_020491745.1	NP_005277.2	2.87e-147	P48146	neuropeptides B/W receptor type 2	NPBWR2
XM_020491750.1	NP_005277.2	8.74e-149	P48146	neuropeptides B/W receptor type 2	NPBWR2
XM_020491743.1	NP_005277.2	2.97e-146	P48146	neuropeptides B/W receptor type 2	NPBWR2
XR_002256197.1	NP_002941.1	0	P04843	dolichyl-diphosphooligosaccharide--protein glycosyltransferase subunit 1 precursor	RPN1
XM_020491771.1	NP_005277.2	2.05e-123	P48146	neuropeptides B/W receptor type 2	NPBWR2
XM_020491781.1	NP_005277.2	0	P48146	neuropeptides B/W receptor type 2	NPBWR2
XM_020491785.1	NP_005277.2	0	P48146	neuropeptides B/W receptor type 2	NPBWR2
XM_020491791.1	NP_005277.2	0	P48146	neuropeptides B/W receptor type 2	NPBWR2
XM_020491799.1	NP_005709.1	2.25e-114	P59998	actin-related protein 2/3 complex subunit 4 isoform a	ARPC4
XM_020491814.1	NP_005277.2	0	P48146	neuropeptides B/W receptor type 2	NPBWR2
XM_020491823.1	XP_011532131.1	0	UPI000020A6F7	6-phosphofructo-2-kinase/fructose-2,6-bisphosphatase 4 isoform X2	PFKFB4
XM_020491808.1	NP_005277.2	0	P48146	neuropeptides B/W receptor type 2	NPBWR2
XM_020491819.1	XP_011532131.1	0	UPI000020A6F7	6-phosphofructo-2-kinase/fructose-2,6-bisphosphatase 4 isoform X2	PFKFB4
XM_020491827.1	XP_016862105.1	0	UPI0007DC6794	6-phosphofructo-2-kinase/fructose-2,6-bisphosphatase 4 isoform X4	PFKFB4
XM_020491835.1	NP_005277.2	0	P48146	neuropeptides B/W receptor type 2	NPBWR2
XM_020491845.1	NP_005277.2	0	P48146	neuropeptides B/W receptor type 2	NPBWR2
XM_020468822.1	NP_005277.2	6.75e-151	P48146	neuropeptides B/W receptor type 2	NPBWR2
XM_020491853.1	NP_001091972.1	4.03e-65	A0A024R2I5	mitochondrial intermembrane space import and assembly protein 40 isoform 1	CHCHD4
XM_020491867.1	NP_037468.1	0	B3KME8	protein transport protein Sec61 subunit alpha isoform 1	SEC61A1
XM_020491862.1	NP_037468.1	0	B3KME8	protein transport protein Sec61 subunit alpha isoform 1	SEC61A1
XM_020491876.1	NP_001005909.1	1.2e-146	B2RCP4	inositol hexakisphosphate kinase 2 isoform a	IP6K2
XM_020491881.1	NP_001005909.1	1e-146	B2RCP4	inositol hexakisphosphate kinase 2 isoform a	IP6K2
XM_020491886.1	NP_001005909.1	3.73e-147	B2RCP4	inositol hexakisphosphate kinase 2 isoform a	IP6K2
XM_020468906.1	XP_011514358.1	7.87e-120	Q99680	G-protein coupled receptor 22 isoform X1	GPR22
XM_020469091.1	NP_444277.2	3.48e-11	Q969E3	urocortin-3 preproprotein	UCN3
XM_020491892.1	NP_005277.2	0	P48146	neuropeptides B/W receptor type 2	NPBWR2
XM_020491898.1	NP_005277.2	0	P48146	neuropeptides B/W receptor type 2	NPBWR2
XM_020491917.1	XP_024307940.1	0	UPI000D0C8158	protein monoglycylase TTLL8 isoform X1	TTLL8
XM_020491907.1	XP_024307940.1	0	UPI000D0C8158	protein monoglycylase TTLL8 isoform X1	TTLL8
XM_020491912.1	XP_024307940.1	0	UPI000D0C8158	protein monoglycylase TTLL8 isoform X1	TTLL8
XM_020491901.1	XP_024307940.1	0	UPI000D0C8158	protein monoglycylase TTLL8 isoform X1	TTLL8
XM_020491925.1	NP_059965.2	6.24e-69	Q9H0Z9	RNA-binding protein 38 isoform a	RBM38
XM_020491936.1	NP_005277.2	0	P48146	neuropeptides B/W receptor type 2	NPBWR2
XM_020469249.1	NP_000323.2	1.49e-28	P54253	ataxin-1 ATXN1	ATXN1
XM_020506541.1	XP_011513239.1	1.11e-43	D6RJC6	dysbindin isoform X6	DTNBP1
XM_020506629.1	XP_011513239.1	5.54e-44	D6RJC6	dysbindin isoform X6	DTNBP1
XM_020491946.1	NP_003176.2	0	O00268	transcription initiation factor TFIID subunit 4	TAF4
XM_020491953.1	NP_003176.2	0	O00268	transcription initiation factor TFIID subunit 4	TAF4
XM_020491960.1	NP_003176.2	0	O00268	transcription initiation factor TFIID subunit 4	TAF4
XM_020491967.1	NP_003176.2	0	O00268	transcription initiation factor TFIID subunit 4	TAF4
XM_020506828.1	NP_005277.2	0	P48146	neuropeptides B/W receptor type 2	NPBWR2
XM_020506947.1	XP_011515404.1	2.93e-87	A0A024R9H3	potassium channel subfamily K member 9 isoform X2	KCNK9
XM_020491978.1	XP_016866794.1	5.48e-71	UPI0007DC74C8	opioid growth factor receptor-like protein 1 isoform X3	OGFRL1
XM_020491991.1	NP_005277.2	2.64e-122	P48146	neuropeptides B/W receptor type 2	NPBWR2
XM_020492028.1	NP_001268701.1	0	A6H8Y8	protein kinase C-binding protein 1 isoform f	ZMYND8
XM_020492020.1	NP_001268701.1	0	A6H8Y8	protein kinase C-binding protein 1 isoform f	ZMYND8
XM_020492004.1	NP_001268712.1	0	A6H8Y8	protein kinase C-binding protein 1 isoform q	ZMYND8
XM_020492000.1	NP_001268712.1	0	A6H8Y8	protein kinase C-binding protein 1 isoform q	ZMYND8
XM_020492012.1	NP_001268704.1	0	A6H8Y8	protein kinase C-binding protein 1 isoform i	ZMYND8
XR_002256215.1	NP_036540.3	3.55e-82	A6H8Y8	protein kinase C-binding protein 1 isoform b	ZMYND8
XM_020492042.1	NP_001167559.1	2.81e-146	Q9Y6Q9	nuclear receptor coactivator 3 isoform d	NCOA3
XM_020492055.1	NP_001167559.1	3.59e-146	Q9Y6Q9	nuclear receptor coactivator 3 isoform d	NCOA3
XM_020492049.1	NP_001167559.1	3.57e-146	Q9Y6Q9	nuclear receptor coactivator 3 isoform d	NCOA3
XM_020492061.1	NP_001167559.1	2.75e-146	Q9Y6Q9	nuclear receptor coactivator 3 isoform d	NCOA3
XM_020492072.1	NP_005277.2	3.18e-30	P48146	neuropeptides B/W receptor type 2	NPBWR2
XM_020507051.1	XP_006723893.1	0	Q8IWU5	extracellular sulfatase Sulf-2 isoform X4	SULF2
XM_020469327.1	XP_011515610.1	0	Q9C0H5	rho GTPase-activating protein 39 isoform X1	ARHGAP39
XM_020492081.1	XP_024307658.1	4.82e-110	UPI000D0C8CE1	PHD finger protein 20 isoform X4	PHF20
XM_020492090.1	XP_024307658.1	4.81e-110	UPI000D0C8CE1	PHD finger protein 20 isoform X4	PHF20
XM_020492098.1	XP_024307658.1	7.3e-110	UPI000D0C8CE1	PHD finger protein 20 isoform X4	PHF20
XM_020492104.1	XP_024307658.1	4.79e-110	UPI000D0C8CE1	PHD finger protein 20 isoform X4	PHF20
XM_020492112.1	XP_024307658.1	4.79e-110	UPI000D0C8CE1	PHD finger protein 20 isoform X4	PHF20
XM_020492119.1	XP_024307658.1	4.77e-110	UPI000D0C8CE1	PHD finger protein 20 isoform X4	PHF20
XM_020492126.1	XP_024307658.1	4.76e-110	UPI000D0C8CE1	PHD finger protein 20 isoform X4	PHF20
XM_020492135.1	XP_011527146.1	8.86e-110	UPI000387B4E5	PHD finger protein 20 isoform X3	PHF20
XM_020492142.1	XP_024307658.1	4.21e-110	UPI000D0C8CE1	PHD finger protein 20 isoform X4	PHF20
XM_020492150.1	XP_024307658.1	4.23e-110	UPI000D0C8CE1	PHD finger protein 20 isoform X4	PHF20
XM_020492130.1	XP_024307658.1	3.65e-110	UPI000D0C8CE1	PHD finger protein 20 isoform X4	PHF20
XM_020492156.1	XP_024307658.1	7.87e-110	UPI000D0C8CE1	PHD finger protein 20 isoform X4	PHF20
XM_020492161.1	XP_024307658.1	7.77e-110	UPI000D0C8CE1	PHD finger protein 20 isoform X4	PHF20
XM_020492164.1	XP_016883467.1	0	Q5TH30	protein NDRG3 isoform X3	NDRG3
XM_020492172.1	XP_016883468.1	0	Q9UGV2	protein NDRG3 isoform X6	NDRG3
XM_020492185.1	XP_011527229.1	2.29e-174	UPI0004F037A9	protein NDRG3 isoform X5	NDRG3
XM_020492178.1	XP_011527229.1	1.67e-172	UPI0004F037A9	protein NDRG3 isoform X5	NDRG3
XM_020507155.1	NP_115590.1	1.43e-65	Q9H6Q3	src-like-adapter 2 isoform a	SLA2
XM_020492198.1	NP_955400.1	0	Q8TEL6	short transient receptor potential channel 4-associated protein isoform b	TRPC4AP
XM_020492209.1	NP_005277.2	1.99e-50	P48146	neuropeptides B/W receptor type 2	NPBWR2
XM_020507501.1	NP_821158.2	0	A0PJJ9	glutathione hydrolase 7 isoform 1	GGT7
XM_020507624.1	XP_016878470.1	3.88e-133	UPI0003E62DC1	ubiquitin carboxyl-terminal hydrolase CYLD isoform X2	CYLD
XM_020492240.1	NP_003277.1	0	P11387	DNA topoisomerase 1	TOP1
XM_020492222.1	NP_003277.1	0	P11387	DNA topoisomerase 1	TOP1
XM_020492231.1	NP_003277.1	0	P11387	DNA topoisomerase 1	TOP1
XM_020492251.1	XP_016883227.1	4.45e-65	Q9H4I2	zinc fingers and homeoboxes protein 3 isoform X3	ZHX3
XM_020492263.1	XP_016880442.1	3.13e-52	A6ND36	protein FAM83G isoform X1	FAM83G
XM_020492275.1	NP_005452.2	3.34e-69	Q9Y5Q3	transcription factor MafB	MAFB
XM_020492293.1	XP_011527050.1	5.97e-144	UPI0003EAE617	activity-dependent neuroprotector homeobox protein isoform X1	ADNP
XM_020492299.1	XP_011527050.1	3.21e-144	UPI0003EAE617	activity-dependent neuroprotector homeobox protein isoform X1	ADNP
XM_020492308.1	XP_011527050.1	6.49e-145	UPI0003EAE617	activity-dependent neuroprotector homeobox protein isoform X1	ADNP
XM_020492285.1	XP_011527049.1	2.42e-142	Q9H2P0	activity-dependent neuroprotector homeobox protein isoform X2	ADNP
XM_020492318.1	XP_011527266.1	4.47e-65	A0A0S2Z3C5	bcl-2-like protein 1 isoform X1	BCL2L1
XM_020492328.1	XP_024308131.1	2.5e-69	UPI00020F7A47	erythroid transcription factor isoform X3	GATA1
XM_020492380.1	NP_005277.2	0	P48146	neuropeptides B/W receptor type 2	NPBWR2
XM_020492390.1	NP_005277.2	0	P48146	neuropeptides B/W receptor type 2	NPBWR2
XM_020492340.1	NP_005277.2	0	P48146	neuropeptides B/W receptor type 2	NPBWR2
XM_020492349.1	NP_005277.2	0	P48146	neuropeptides B/W receptor type 2	NPBWR2
XM_020492358.1	NP_005277.2	0	P48146	neuropeptides B/W receptor type 2	NPBWR2
XM_020492365.1	NP_005277.2	0	P48146	neuropeptides B/W receptor type 2	NPBWR2
XM_020492373.1	NP_005277.2	0	P48146	neuropeptides B/W receptor type 2	NPBWR2
XM_020492402.1	NP_001699.1	4.23e-89	P03999	short-wave-sensitive opsin 1	OPN1SW
XM_020492415.1	NP_005277.2	0	P48146	neuropeptides B/W receptor type 2	NPBWR2
XM_020492426.1	NP_005277.2	0	P48146	neuropeptides B/W receptor type 2	NPBWR2
XM_020492434.1	NP_005277.2	0	P48146	neuropeptides B/W receptor type 2	NPBWR2
XM_020492467.1	NP_061940.1	4.16e-155	A0A024R9Y6	guanine nucleotide-binding protein-like 3-like protein	GNL3L
XR_002256285.1	NP_061940.1	1.19e-27	A0A024R9Y6	guanine nucleotide-binding protein-like 3-like protein	GNL3L
XM_020492458.1	NP_061940.1	9.28e-155	A0A024R9Y6	guanine nucleotide-binding protein-like 3-like protein	GNL3L
XM_020492477.1	NP_005277.2	1.51e-66	P48146	neuropeptides B/W receptor type 2	NPBWR2
XM_020492486.1	NP_005277.2	1.55e-67	P48146	neuropeptides B/W receptor type 2	NPBWR2
XM_020492555.1	NP_055408.2	0	Q9P0U4	CXXC-type zinc finger protein 1 isoform 2	CXXC1
XM_020492543.1	NP_056723.2	8.79e-32	Q9UIS9	methyl-CpG-binding domain protein 1 isoform 5	MBD1
XM_020492516.1	NP_056723.2	9.62e-34	Q9UIS9	methyl-CpG-binding domain protein 1 isoform 5	MBD1
XM_020492534.1	NP_056723.2	7.69e-34	Q9UIS9	methyl-CpG-binding domain protein 1 isoform 5	MBD1
XM_020492525.1	NP_056723.2	7.69e-34	Q9UIS9	methyl-CpG-binding domain protein 1 isoform 5	MBD1
XM_020492615.1	NP_001156794.1	1.59e-14	Q96HB5	coiled-coil domain-containing protein 120 isoform 2	CCDC120
XM_020492567.1	NP_001164232.1	6.86e-102	Q9UPE1	SRSF protein kinase 3 isoform 3	SRPK3
XM_020492576.1	NP_001164232.1	5e-103	Q9UPE1	SRSF protein kinase 3 isoform 3	SRPK3
XM_020492586.1	NP_001164232.1	4.45e-102	Q9UPE1	SRSF protein kinase 3 isoform 3	SRPK3
XM_020492595.1	NP_001164232.1	3.36e-91	Q9UPE1	SRSF protein kinase 3 isoform 3	SRPK3
XM_020492604.1	NP_001164232.1	6.23e-89	Q9UPE1	SRSF protein kinase 3 isoform 3	SRPK3
XM_020469421.1	NP_005277.2	0	P48146	neuropeptides B/W receptor type 2	NPBWR2
XM_020492635.1	XP_011532462.1	0	Q86VX9	vacuolar fusion protein MON1 homolog A isoform X1	MON1A
XM_020492652.1	NP_115731.2	0	Q86VX9	vacuolar fusion protein MON1 homolog A isoform a	MON1A
XM_020492643.1	XP_011532462.1	0	Q86VX9	vacuolar fusion protein MON1 homolog A isoform X1	MON1A
XM_020492676.1	XP_005265227.2	0	UPI0003EAF789	macrophage-stimulating protein receptor isoform X1	MST1R
XM_020492683.1	XP_005265227.2	0	UPI0003EAF789	macrophage-stimulating protein receptor isoform X1	MST1R
XM_020507750.1	NP_005277.2	0	P48146	neuropeptides B/W receptor type 2	NPBWR2
XM_020507829.1	NP_005277.2	0	P48146	neuropeptides B/W receptor type 2	NPBWR2
XM_020492695.1	XP_011532300.1	0	Q13275	semaphorin-3F isoform X1	SEMA3F
XM_020492705.1	XP_011532300.1	0	Q13275	semaphorin-3F isoform X1	SEMA3F
XM_020492713.1	XP_005265439.1	0	Q13275	semaphorin-3F isoform X2	SEMA3F
XM_020492724.1	NP_060654.1	8.28e-124	Q9NVJ2	ADP-ribosylation factor-like protein 8B	ARL8B
XM_020492736.1	NP_005277.2	1.16e-120	P48146	neuropeptides B/W receptor type 2	NPBWR2
XM_020492749.1	XP_011531986.1	0	A0A3F2YNW8	inositol 1,4,5-trisphosphate receptor type 1 isoform X3	ITPR1
XM_020492758.1	XP_005265166.1	0	UPI000387CC30	inositol 1,4,5-trisphosphate receptor type 1 isoform X8	ITPR1
XM_020492766.1	XP_005265167.1	0	UPI000387C5F3	inositol 1,4,5-trisphosphate receptor type 1 isoform X10	ITPR1
XM_020492774.1	XP_005265167.1	0	UPI000387C5F3	inositol 1,4,5-trisphosphate receptor type 1 isoform X10	ITPR1
XM_020492785.1	XP_005265167.1	0	UPI000387C5F3	inositol 1,4,5-trisphosphate receptor type 1 isoform X10	ITPR1
XM_020492793.1	XP_005265167.1	0	UPI000387C5F3	inositol 1,4,5-trisphosphate receptor type 1 isoform X10	ITPR1
XM_020492808.1	NP_001263254.1	5.95e-86	Q53H47	histone-lysine N-methyltransferase SETMAR isoform 3	SETMAR
XM_020492821.1	NP_005277.2	0	P48146	neuropeptides B/W receptor type 2	NPBWR2
XM_020492834.1	NP_000698.1	2.63e-97	P47901	vasopressin V1b receptor	AVPR1B
XM_020492852.1	NP_001354251.1	0	UPI000013CD08	CCA tRNA nucleotidyltransferase 1, mitochondrial isoform 1	TRNT1
XM_020492844.1	NP_001354251.1	0	UPI000013CD08	CCA tRNA nucleotidyltransferase 1, mitochondrial isoform 1	TRNT1
XM_020492866.1	NP_005277.2	4.54e-75	P48146	neuropeptides B/W receptor type 2	NPBWR2
XM_020492880.1	XP_005264779.1	0	UPI00006C066C	FERM domain-containing protein 4B isoform X4	FRMD4B
XM_020507959.1	NP_000239.1	1.17e-152	O75030	microphthalmia-associated transcription factor isoform 4	MITF
XM_020508036.1	NP_000239.1	7.46e-152	O75030	microphthalmia-associated transcription factor isoform 4	MITF
XM_020508119.1	NP_937801.1	2.07e-156	O75030	microphthalmia-associated transcription factor isoform 5	MITF
XM_020492894.1	NP_005277.2	8.02e-29	P48146	neuropeptides B/W receptor type 2	NPBWR2
XM_020492917.1	NP_005277.2	5.69e-171	P48146	neuropeptides B/W receptor type 2	NPBWR2
XM_020492929.1	NP_005277.2	1.07e-86	P48146	neuropeptides B/W receptor type 2	NPBWR2
XM_020492937.1	NP_005277.2	4.28e-64	P48146	neuropeptides B/W receptor type 2	NPBWR2
XM_020508253.1	NP_061842.1	0	Q9NS66	probable G-protein coupled receptor 173	GPR173
XM_020492948.1	NP_036366.3	1.16e-31	Q8N488	RING1 and YY1-binding protein	RYBP
XM_020492985.1	XP_011532369.1	1.14e-124	UPI00005795CC	glucoside xylosyltransferase 2 isoform X1	GXYLT2
XM_020492956.1	XP_011532369.1	0	UPI00005795CC	glucoside xylosyltransferase 2 isoform X1	GXYLT2
XM_020492966.1	XP_011532369.1	0	UPI00005795CC	glucoside xylosyltransferase 2 isoform X1	GXYLT2
XM_020492975.1	XP_016874700.1	5.91e-122	UPI00001FC01C	glucoside xylosyltransferase 1 isoform X1	GXYLT1
XM_020492994.1	NP_777567.1	5.04e-113	Q9NY27	serine/threonine-protein phosphatase 4 regulatory subunit 2 isoform 1	PPP4R2
XM_020493002.1	NP_777567.1	3.88e-115	Q9NY27	serine/threonine-protein phosphatase 4 regulatory subunit 2 isoform 1	PPP4R2
XM_020493023.1	NP_005277.2	0	P48146	neuropeptides B/W receptor type 2	NPBWR2
XM_020493014.1	NP_005277.2	0	P48146	neuropeptides B/W receptor type 2	NPBWR2
XM_020493053.1	XP_016861997.1	0	UPI0007DC5732	contactin-3 isoform X3	CNTN3
XM_020493045.1	XP_016861996.1	0	Q9P232	contactin-3 isoform X1	CNTN3
XM_020493037.1	XP_016861996.1	0	Q9P232	contactin-3 isoform X1	CNTN3
XM_020493063.1	XP_016861062.1	0	A0A087X0M8	neural cell adhesion molecule L1-like protein isoform X3	CHL1
XM_020493071.1	XP_016861062.1	0	A0A087X0M8	neural cell adhesion molecule L1-like protein isoform X3	CHL1
XM_020493080.1	XP_016861062.1	0	A0A087X0M8	neural cell adhesion molecule L1-like protein isoform X3	CHL1
XM_020493091.1	XP_016861062.1	0	A0A087X0M8	neural cell adhesion molecule L1-like protein isoform X3	CHL1
XM_020508364.1	XP_016861276.1	0	UPI00004650A5	contactin-4 isoform X2	CNTN4
XM_020469745.1	XP_011526973.1	0	UPI0005CFFA97	band 4.1-like protein 1 isoform X2	EPB41L1
XM_020493104.1	NP_005277.2	1.32e-94	P48146	neuropeptides B/W receptor type 2	NPBWR2
XM_020493112.1	NP_005277.2	1.37e-94	P48146	neuropeptides B/W receptor type 2	NPBWR2
XM_020493121.1	NP_005277.2	1.16e-34	P48146	neuropeptides B/W receptor type 2	NPBWR2
XM_020493135.1	NP_001311233.1	0	P04844	dolichyl-diphosphooligosaccharide--protein glycosyltransferase subunit 2 isoform 7 precursor	RPN2
XM_020508615.1	NP_002457.1	0	P10244	myb-related protein B isoform 1	MYBL2
XM_020508802.1	NP_005277.2	1.12e-70	P48146	neuropeptides B/W receptor type 2	NPBWR2
XM_020493171.1	NP_872606.1	5.18e-80	Q8WWW0	ras association domain-containing protein 5 isoform C	RASSF5
XM_020493181.1	NP_872606.1	6.75e-80	Q8WWW0	ras association domain-containing protein 5 isoform C	RASSF5
XM_020493162.1	NP_872604.1	2.1e-85	A8K5F3	ras association domain-containing protein 5 isoform A	RASSF5
XM_020493191.1	XP_005273413.1	0	Q14164	inhibitor of nuclear factor kappa-B kinase subunit epsilon isoform X1	IKBKE
XM_020493201.1	XP_005273413.1	0	Q14164	inhibitor of nuclear factor kappa-B kinase subunit epsilon isoform X1	IKBKE
XM_020470202.1	XP_011507657.1	5.84e-168	UPI0005CFF3D0	SLIT-ROBO Rho GTPase-activating protein 2 isoform X2	SRGAP2
XM_020508926.1	NP_001116640.1	1.59e-64	Q5TYM5	protein FAM72A isoform 1	FAM72A
XM_020509041.1	NP_001351100.1	5.28e-58	UPI0000EE7B5E	coiled-coil domain-containing protein 114 isoform 1	CCDC114
XM_020509126.1	XP_011536303.1	1.93e-58	Q8NA47	coiled-coil domain-containing protein 63 isoform X1	CCDC63
XM_020493227.1	NP_001073866.3	0	UPI000040EA42	proton-associated sugar transporter A	SLC45A1
XM_020493239.1	XP_016857801.1	0	UPI0007DC5C48	membrane metallo-endopeptidase-like 1 isoform X3	MMEL1
XM_020493247.1	XP_016857801.1	0	UPI0007DC5C48	membrane metallo-endopeptidase-like 1 isoform X3	MMEL1
XM_020493271.1	NP_005277.2	4.41e-10	P48146	neuropeptides B/W receptor type 2	NPBWR2
XM_020493258.1	XP_016857700.1	1.63e-28	UPI0007DC4DA8	tumor necrosis factor receptor superfamily member 1B isoform X1	TNFRSF1B
XM_020493280.1	NP_060677.2	0	Q9BVG3	E3 ubiquitin-protein ligase TRIM62 isoform 1	TRIM62
XM_020493297.1	NP_060677.2	0	Q9BVG3	E3 ubiquitin-protein ligase TRIM62 isoform 1	TRIM62
XM_020493288.1	NP_060677.2	0	Q9BVG3	E3 ubiquitin-protein ligase TRIM62 isoform 1	TRIM62
XM_020493308.1	NP_001357141.1	5.18e-166	UPI000013E046	zinc finger protein 362	ZNF362
XM_020493315.1	XP_005270564.1	5.39e-166	UPI0000203E9E	zinc finger protein 362 isoform X2	ZNF362
XM_020509283.1	NP_001073907.1	3.57e-105	U3KPV4	alpha-1,3-galactosyltransferase 2	A3GALT2
XM_020509230.1	NP_001073907.1	2.06e-105	U3KPV4	alpha-1,3-galactosyltransferase 2	A3GALT2
XM_020509340.1	NP_001073907.1	2.37e-106	U3KPV4	alpha-1,3-galactosyltransferase 2	A3GALT2
XM_020509525.1	XP_011524907.1	4.32e-32	A0A024QZF8	epithelial membrane protein 3 isoform X1	EMP3
XM_020509448.1	XP_011524907.1	3.59e-32	A0A024QZF8	epithelial membrane protein 3 isoform X1	EMP3
XR_002256351.1	NP_065101.1	4.2e-16	Q9NQZ2	something about silencing protein 10	UTP3
XR_002256349.1	NP_078940.2	2.63e-40	Q9HAB8	phosphopantothenate--cysteine ligase isoform a	PPCS
XM_020493365.1	XP_006710521.1	1.3e-163	UPI0003EAED71	forkhead box protein J3 isoform X3	FOXJ3
XR_002256356.1	XP_006710521.1	1.11e-163	UPI0003EAED71	forkhead box protein J3 isoform X3	FOXJ3
XR_002256357.1	XP_006710521.1	9.53e-164	UPI0003EAED71	forkhead box protein J3 isoform X3	FOXJ3
XM_020493378.1	XP_006710521.1	1.51e-163	UPI0003EAED71	forkhead box protein J3 isoform X3	FOXJ3
XM_020493371.1	XP_006710521.1	2.87e-163	UPI0003EAED71	forkhead box protein J3 isoform X3	FOXJ3
XM_020493400.1	NP_001007258.1	1.42e-143	Q13029	PR domain zinc finger protein 2 isoform c	PRDM2
XM_020493407.1	NP_001007258.1	1.52e-143	Q13029	PR domain zinc finger protein 2 isoform c	PRDM2
XM_020493391.1	NP_001007258.1	1.25e-143	Q13029	PR domain zinc finger protein 2 isoform c	PRDM2
XM_020493432.1	XP_005245852.1	2.07e-97	UPI000387C099	kazrin isoform X3	KAZN
XM_020493441.1	XP_016857079.1	1.62e-12	A0A024QZ97	transmembrane protein 51 isoform X1	TMEM51
XM_020493448.1	XP_016857079.1	1.79e-12	A0A024QZ97	transmembrane protein 51 isoform X1	TMEM51
XM_020493459.1	NP_003027.1	0	P12755	ski oncogene	SKI
XM_020493470.1	XP_005267003.1	1.36e-93	UPI0001C9D6BF	glutamate receptor ionotropic, kainate 2 isoform X4	GRIK2
XM_020493481.1	XP_016884208.1	0	UPI0007DC6753	bromodomain-containing protein 1 isoform X4	BRD1
XM_020493488.1	XP_016884208.1	0	UPI0007DC6753	bromodomain-containing protein 1 isoform X4	BRD1
XM_020493498.1	NP_055755.1	1.3e-176	Q6ZR87	vacuolar fusion protein MON1 homolog B isoform 1	MON1B
XM_020493504.1	NP_055755.1	2.74e-176	Q6ZR87	vacuolar fusion protein MON1 homolog B isoform 1	MON1B
XM_020493547.1	NP_071503.1	1.59e-11	P57738	T-cell leukemia translocation-altered gene protein	TCTA
XM_020493537.1	NP_071503.1	6.6e-19	P57738	T-cell leukemia translocation-altered gene protein	TCTA
XM_020493515.1	XP_024309119.1	5.29e-157	UPI000004FD5A	glycerate kinase isoform X1	GLYCTK
XM_020493524.1	XP_024309119.1	2.04e-157	UPI000004FD5A	glycerate kinase isoform X1	GLYCTK
XM_020493585.1	NP_001304780.1	4.41e-85	A0A140VK98	MTRF1L release factor glutamine methyltransferase	HEMK1
XM_020493592.1	NP_001304780.1	9.48e-86	A0A140VK98	MTRF1L release factor glutamine methyltransferase	HEMK1
XM_020493574.1	NP_006536.3	0	Q8WTW4	GATOR complex protein NPRL2	NPRL2
XM_020493565.1	NP_006536.3	0	Q8WTW4	GATOR complex protein NPRL2	NPRL2
XM_020470370.1	XP_016861045.1	1.94e-62	UPI0000D4D52F	GATOR complex protein NPRL2 isoform X2	NPRL2
XM_020493612.1	NP_005277.2	3.25e-110	P48146	neuropeptides B/W receptor type 2	NPBWR2
XM_020493620.1	XP_024309096.1	2.55e-103	UPI000004EC21	ras association domain-containing protein 1 isoform X1	RASSF1
XM_020493630.1	NP_009206.1	4.39e-37	O75896	tumor suppressor candidate 2	TUSC2
XM_020493646.1	NP_009206.1	1.94e-36	O75896	tumor suppressor candidate 2	TUSC2
XM_020493638.1	NP_009206.1	1.66e-36	O75896	tumor suppressor candidate 2	TUSC2
XM_020493657.1	XP_005265582.1	2.07e-152	Q12891	hyaluronidase-2 isoform X1	HYAL2
XM_020493671.1	NP_695013.1	9.21e-114	A0A024R2X3	hyaluronidase-1 isoform 1 precursor	HYAL1
XM_020470474.1	XP_011532545.1	0	UPI000198CB46	voltage-dependent calcium channel subunit alpha-2/delta-2 isoform X1	CACNA2D2
XM_020493679.1	NP_005277.2	8.58e-41	P48146	neuropeptides B/W receptor type 2	NPBWR2
XM_020493687.1	NP_005277.2	2.78e-44	P48146	neuropeptides B/W receptor type 2	NPBWR2
XM_020452146.1	NP_001139786.1	8.53e-58	A0A024R352	protein ABHD14B isoform 1	ABHD14B
XM_020493699.1	NP_005277.2	0	P48146	neuropeptides B/W receptor type 2	NPBWR2
XM_020452267.1	NP_001165211.1	7.17e-28	Q9UK00	uncharacterized protein C3orf18 isoform 1	C3orf18
XM_020452350.1	NP_001165211.1	2.97e-28	Q9UK00	uncharacterized protein C3orf18 isoform 1	C3orf18
XM_020493739.1	XP_016856550.1	0	A0A024R056	guanine nucleotide-binding protein G(I)/G(S)/G(T) subunit beta-1 isoform X1	GNB1
XM_020493748.1	XP_016856550.1	0	A0A024R056	guanine nucleotide-binding protein G(I)/G(S)/G(T) subunit beta-1 isoform X1	GNB1
XM_020493759.1	XP_016856357.1	1.34e-166	A0A024R4E2	TAR DNA-binding protein 43 isoform X1	TARDBP
XR_002256395.1	XP_016856357.1	3.66e-169	A0A024R4E2	TAR DNA-binding protein 43 isoform X1	TARDBP
XM_020493790.1	NP_001257446.1	7.3e-35	Q8N2Z9	APITD1-CORT protein isoform 4	CENPS-CORT
XM_020493777.1	NP_443192.1	1.49e-64	Q96R05	retinoid-binding protein 7	RBP7
XM_020493802.1	XP_006711115.1	0	O95479	GDH/6PGL endoplasmic bifunctional protein isoform X2	H6PD
XM_020493812.1	NP_005277.2	0	P48146	neuropeptides B/W receptor type 2	NPBWR2
XM_020493818.1	NP_005277.2	0	P48146	neuropeptides B/W receptor type 2	NPBWR2
XM_020452436.1	XP_011539008.1	9.09e-71	Q8IW93	rho guanine nucleotide exchange factor 19 isoform X1	ARHGEF19
XM_020493829.1	NP_115717.3	1.78e-177	Q5TDH0	protein DDI1 homolog 2	DDI2
XM_020493834.1	NP_115717.3	0	Q5TDH0	protein DDI1 homolog 2	DDI2
XM_020493841.1	NP_115717.3	0	Q5TDH0	protein DDI1 homolog 2	DDI2
XM_020452542.1	XP_006710681.1	1.13e-07	UPI0000205477	tumor necrosis factor receptor superfamily member 9 isoform X2	TNFRSF9
XM_020452621.1	XP_006710681.1	9.12e-08	UPI0000205477	tumor necrosis factor receptor superfamily member 9 isoform X2	TNFRSF9
XM_020493850.1	NP_060654.1	3.94e-124	Q9NVJ2	ADP-ribosylation factor-like protein 8B	ARL8B
XR_002256405.1	XP_011532574.1	0	UPI0005D02143	ER degradation-enhancing alpha-mannosidase-like protein 1 isoform X1	EDEM1
XM_020452741.1	NP_653082.1	2.18e-169	A1LQ23	guanine nucleotide-binding protein G(t) subunit alpha-1	GNAT1
XM_020493865.1	XP_011532300.1	0	Q13275	semaphorin-3F isoform X1	SEMA3F
XM_020493885.1	XP_024309057.1	1.33e-33	UPI0003E72A89	RNA-binding protein 5 isoform X6	RBM5
XM_020493875.1	XP_024309057.1	2.59e-33	UPI0003E72A89	RNA-binding protein 5 isoform X6	RBM5
XM_020493879.1	XP_024309057.1	2.54e-31	UPI0003E72A89	RNA-binding protein 5 isoform X6	RBM5
XM_020493884.1	XP_024309057.1	2.52e-33	UPI0003E72A89	RNA-binding protein 5 isoform X6	RBM5
XM_020493897.1	NP_005277.2	0	P48146	neuropeptides B/W receptor type 2	NPBWR2
XM_020493891.1	NP_005277.2	0	P48146	neuropeptides B/W receptor type 2	NPBWR2
XM_020493886.1	NP_005277.2	0	P48146	neuropeptides B/W receptor type 2	NPBWR2
XM_020493907.1	XP_005265227.2	0	UPI0003EAF789	macrophage-stimulating protein receptor isoform X1	MST1R
XM_020493917.1	XP_011532045.1	1.42e-161	UPI0005D00366	macrophage-stimulating protein receptor isoform X6	MST1R
XM_020493912.1	XP_005265227.2	0	UPI0003EAF789	macrophage-stimulating protein receptor isoform X1	MST1R
XM_020493943.1	XP_011542256.1	0	UPI0005D00D8B	ubiquitin-like modifier-activating enzyme 1 isoform X3	UBA1
XM_020493935.1	XP_005272706.1	0	UPI000387B5E8	ubiquitin-like modifier-activating enzyme 1 isoform X4	UBA1
XM_020493926.1	XP_016885270.1	0	A0A024R1A3	ubiquitin-like modifier-activating enzyme 1 isoform X5	UBA1
XM_020493931.1	XP_005272706.1	0	UPI000387B5E8	ubiquitin-like modifier-activating enzyme 1 isoform X4	UBA1
XM_020493954.1	XP_016861861.1	2.85e-29	UPI0007DC5A40	#N/A	#N/A
XM_020493970.1	NP_005277.2	0	P48146	neuropeptides B/W receptor type 2	NPBWR2
XM_020493964.1	NP_005277.2	0	P48146	neuropeptides B/W receptor type 2	NPBWR2
XM_020493981.1	XP_006713017.1	0	Q99624	sodium-coupled neutral amino acid transporter 3 isoform X1	SLC38A3
XM_020493978.1	XP_006713017.1	0	Q99624	sodium-coupled neutral amino acid transporter 3 isoform X1	SLC38A3
XM_020493988.1	XP_006713017.1	0	Q99624	sodium-coupled neutral amino acid transporter 3 isoform X1	SLC38A3
XM_020493994.1	XP_016860992.1	0	A0A024R2U6	RNA-binding protein 5 isoform X1	RBM5
XM_020493999.1	XP_016860992.1	0	A0A024R2U6	RNA-binding protein 5 isoform X1	RBM5
XM_020494016.1	NP_005277.2	2.88e-37	P48146	neuropeptides B/W receptor type 2	NPBWR2
XM_020494007.1	NP_002074.2	5.48e-84	P18283	glutathione peroxidase 2	GPX2
XM_020494032.1	NP_060555.2	0	Q96P70	importin-9	IPO9
XM_020494040.1	NP_937792.2	3.72e-40	Q96DD7	protein shisa-4 precursor	SHISA4
XM_020494051.1	NP_036266.2	2e-80	P29536	leiomodin-1	LMOD1
XM_020494063.1	NP_005277.2	2.18e-67	P48146	neuropeptides B/W receptor type 2	NPBWR2
XM_020494105.1	NP_005277.2	1.15e-82	P48146	neuropeptides B/W receptor type 2	NPBWR2
XM_020494097.1	NP_005277.2	1.06e-82	P48146	neuropeptides B/W receptor type 2	NPBWR2
XM_020494093.1	NP_005277.2	3.74e-91	P48146	neuropeptides B/W receptor type 2	NPBWR2
XM_020494076.1	NP_005277.2	2.95e-91	P48146	neuropeptides B/W receptor type 2	NPBWR2
XM_020494084.1	NP_005277.2	8.88e-92	P48146	neuropeptides B/W receptor type 2	NPBWR2
XM_020453034.1	NP_751948.1	0	A0A024R0C6	potassium voltage-gated channel subfamily D member 3 isoform 2 precursor	KCND3
XM_020453216.1	XP_016857295.1	2.28e-75	Q9P2B4	CTTNBP2 N-terminal-like protein isoform X1	CTTNBP2NL
XM_020453302.1	NP_003382.1	0	A0A384MDX3	protein Wnt-2 precursor	WNT2
XM_020494111.1	NP_060882.2	0	Q9NRC1	suppressor of tumorigenicity 7 protein isoform 5	ST7
XM_020494116.1	NP_060882.2	0	Q9NRC1	suppressor of tumorigenicity 7 protein isoform 5	ST7
XM_020494128.1	NP_006126.1	7.24e-171	P52907	F-actin-capping protein subunit alpha-1	CAPZA1
XM_020453391.1	XP_024304731.1	7.2e-53	UPI000D0C94A5	chemokine-like protein TAFA-2 isoform X2	TAFA2
XR_002251558.1	XP_024304734.1	3.68e-52	UPI000006F642	chemokine-like protein TAFA-2 isoform X3	TAFA2
XM_020494147.1	NP_001159968.1	0	A0A024R0H1	monocarboxylate transporter 1	SLC16A1
XM_020494157.1	NP_005277.2	0	P48146	neuropeptides B/W receptor type 2	NPBWR2
XM_020494167.1	XP_011540367.1	1.6e-34	P01222	thyrotropin subunit beta isoform X1	TSHB
XM_020494178.1	XP_011518673.1	5.13e-153	Q9H936	mitochondrial glutamate carrier 1 isoform X1	SLC25A22
XM_020494185.1	XP_011518673.1	2.11e-153	Q9H936	mitochondrial glutamate carrier 1 isoform X1	SLC25A22
XM_020494192.1	XP_011518673.1	1.15e-108	Q9H936	mitochondrial glutamate carrier 1 isoform X1	SLC25A22
XM_020453619.1	NP_005716.2	8.87e-53	B2RD31	tetraspanin-2 isoform 1	TSPAN2
XM_020453942.1	NP_005277.2	0	P48146	neuropeptides B/W receptor type 2	NPBWR2
XM_020454062.1	NP_005277.2	0	P48146	neuropeptides B/W receptor type 2	NPBWR2
XM_020454145.1	NP_005277.2	0	P48146	neuropeptides B/W receptor type 2	NPBWR2
XM_020454260.1	NP_005540.1	1.41e-173	Q16322	potassium voltage-gated channel subfamily A member 10	KCNA10
XM_020454378.1	NP_620048.1	2.76e-07	A0A024RAR1	apoptosis facilitator Bcl-2-like protein 14 isoform 1	BCL2L14
XM_020470636.1	NP_000665.1	3.43e-76	P30542	adenosine receptor A1 isoform 1	ADORA1
XM_020454603.1	NP_000665.1	4.74e-74	P30542	adenosine receptor A1 isoform 1	ADORA1
XM_020454702.1	NP_000665.1	5.07e-75	P30542	adenosine receptor A1 isoform 1	ADORA1
XM_020470729.1	NP_001276324.1	1.01e-137	F1T0I9	tubby-related protein 1 isoform 2	TULP1
XM_020494235.1	NP_003205.2	1.68e-169	Q99594	transcriptional enhancer factor TEF-5	TEAD3
XM_020494243.1	NP_001005337.1	7.91e-126	A0A024R952	plakophilin-1 isoform 1a	PKP1
XM_020454863.1	NP_003272.3	2.68e-79	P19237	troponin I, slow skeletal muscle	TNNI1
XM_020494252.1	NP_001180500.1	4.97e-74	A0A384P5K2	cysteine and glycine-rich protein 1 isoform 1	CSRP1
XM_020494261.1	XP_011508399.1	0	Q8NEY1	#N/A	#N/A
XM_020494271.1	NP_001241651.1	4.81e-144	Q00872	myosin-binding protein C, slow-type isoform 9	MYBPC1
XM_020494281.1	XP_016855802.1	1.26e-128	Q8N9I0	synaptotagmin-2 isoform X4	SYT2
XM_020494299.1	XP_016855802.1	5.68e-130	Q8N9I0	synaptotagmin-2 isoform X4	SYT2
XM_020494293.1	XP_016855802.1	2.8e-129	Q8N9I0	synaptotagmin-2 isoform X4	SYT2
XM_020494286.1	XP_016855802.1	2.18e-129	Q8N9I0	synaptotagmin-2 isoform X4	SYT2
XR_002256465.1	XP_016856844.1	5.44e-18	E1CKY7	protein phosphatase 1 regulatory subunit 12B isoform X11	PPP1R12B
XM_020470820.1	XP_016856844.1	6.77e-07	E1CKY7	protein phosphatase 1 regulatory subunit 12B isoform X11	PPP1R12B
XM_020494337.1	NP_005277.2	0	P48146	neuropeptides B/W receptor type 2	NPBWR2
XM_020494342.1	NP_005277.2	0	P48146	neuropeptides B/W receptor type 2	NPBWR2
XM_020494351.1	NP_005277.2	0	P48146	neuropeptides B/W receptor type 2	NPBWR2
XM_020494360.1	NP_005277.2	0	P48146	neuropeptides B/W receptor type 2	NPBWR2
XM_020494370.1	NP_005277.2	0	P48146	neuropeptides B/W receptor type 2	NPBWR2
XM_020494378.1	NP_005277.2	0	P48146	neuropeptides B/W receptor type 2	NPBWR2
XM_020494387.1	NP_005277.2	0	P48146	neuropeptides B/W receptor type 2	NPBWR2
XM_020494395.1	NP_005277.2	0	P48146	neuropeptides B/W receptor type 2	NPBWR2
XM_020494403.1	NP_005277.2	0	P48146	neuropeptides B/W receptor type 2	NPBWR2
XM_020494418.1	XP_011518333.1	5.22e-110	UPI0005D027CA	immunoglobulin superfamily member 22 isoform X2	IGSF22
XM_020494428.1	XP_011518333.1	3.4e-110	UPI0005D027CA	immunoglobulin superfamily member 22 isoform X2	IGSF22
XM_020494436.1	XP_011518333.1	1.12e-160	UPI0005D027CA	immunoglobulin superfamily member 22 isoform X2	IGSF22
XM_020494446.1	XP_011518333.1	8.62e-161	UPI0005D027CA	immunoglobulin superfamily member 22 isoform X2	IGSF22
XM_020494456.1	NP_001354770.1	1.16e-170	UPI00017BE784	immunoglobulin-like and fibronectin type III domain-containing protein 1 isoform 2	IGFN1
XM_020494466.1	NP_001354770.1	1.12e-170	UPI00017BE784	immunoglobulin-like and fibronectin type III domain-containing protein 1 isoform 2	IGFN1
XM_020494491.1	NP_001354770.1	1.13e-25	UPI00017BE784	immunoglobulin-like and fibronectin type III domain-containing protein 1 isoform 2	IGFN1
XM_020494572.1	NP_001354770.1	0	UPI00017BE784	immunoglobulin-like and fibronectin type III domain-containing protein 1 isoform 2	IGFN1
XM_020494580.1	NP_001354770.1	0	UPI00017BE784	immunoglobulin-like and fibronectin type III domain-containing protein 1 isoform 2	IGFN1
XM_020494542.1	NP_001354770.1	0	UPI00017BE784	immunoglobulin-like and fibronectin type III domain-containing protein 1 isoform 2	IGFN1
XM_020494559.1	NP_001354770.1	0	UPI00017BE784	immunoglobulin-like and fibronectin type III domain-containing protein 1 isoform 2	IGFN1
XM_020494509.1	NP_001354770.1	0	UPI00017BE784	immunoglobulin-like and fibronectin type III domain-containing protein 1 isoform 2	IGFN1
XM_020494523.1	NP_001354770.1	0	UPI00017BE784	immunoglobulin-like and fibronectin type III domain-containing protein 1 isoform 2	IGFN1
XM_020494532.1	NP_001354770.1	0	UPI00017BE784	immunoglobulin-like and fibronectin type III domain-containing protein 1 isoform 2	IGFN1
XM_020494518.1	NP_001354770.1	0	UPI00017BE784	immunoglobulin-like and fibronectin type III domain-containing protein 1 isoform 2	IGFN1
XM_020494551.1	NP_001354770.1	3.32e-169	UPI00017BE784	immunoglobulin-like and fibronectin type III domain-containing protein 1 isoform 2	IGFN1
XM_020470908.1	NP_005277.2	0	P48146	neuropeptides B/W receptor type 2	NPBWR2
XM_020494595.1	NP_006694.1	3.08e-85	O95989	diphosphoinositol polyphosphate phosphohydrolase 1	NUDT3
XM_020494604.1	NP_006694.1	1.98e-78	O95989	diphosphoinositol polyphosphate phosphohydrolase 1	NUDT3
XM_020494616.1	NP_001190174.1	2.06e-83	P46783	40S ribosomal protein S10	RPS10
XM_020494657.1	XP_011512843.1	0	Q5TZC3	protein kinase C and casein kinase substrate in neurons protein 1 isoform X1	PACSIN1
XR_002256484.1	XP_011512843.1	0	Q5TZC3	protein kinase C and casein kinase substrate in neurons protein 1 isoform X1	PACSIN1
XM_020494628.1	XP_011512843.1	0	Q5TZC3	protein kinase C and casein kinase substrate in neurons protein 1 isoform X1	PACSIN1
XM_020494636.1	XP_011512843.1	0	Q5TZC3	protein kinase C and casein kinase substrate in neurons protein 1 isoform X1	PACSIN1
XM_020494645.1	XP_011512843.1	0	Q5TZC3	protein kinase C and casein kinase substrate in neurons protein 1 isoform X1	PACSIN1
XM_020454990.1	NP_036523.1	2.17e-139	O95238	SAM pointed domain-containing Ets transcription factor isoform 1	SPDEF
XM_020494672.1	NP_005277.2	1.23e-150	P48146	neuropeptides B/W receptor type 2	NPBWR2
XM_020494709.1	NP_001359009.1	6.52e-30	UPI0000DA5AF5	zinc finger and SCAN domain-containing protein 29	ZSCAN29
XM_020494684.1	XP_011513176.1	2.32e-75	UPI0001639546	zinc finger protein with KRAB and SCAN domains 8 isoform X2	ZKSCAN8
XM_020494696.1	NP_005277.2	2.69e-43	P48146	neuropeptides B/W receptor type 2	NPBWR2
XM_020455111.1	XP_016865526.1	3.72e-44	UPI0007DC80CE	V-type proton ATPase subunit S1-like protein isoform X4	ATP6AP1L
XM_020494720.1	NP_001016.1	1.77e-99	A8K517	40S ribosomal protein S23	RPS23
XM_020494735.1	XP_016861226.1	0	A6NK59	ankyrin repeat and SOCS box protein 14 isoform X1	ASB14
XM_020494752.1	XP_016861226.1	0	A6NK59	ankyrin repeat and SOCS box protein 14 isoform X1	ASB14
XM_020494744.1	XP_016861226.1	0	A6NK59	ankyrin repeat and SOCS box protein 14 isoform X1	ASB14
XM_020494791.1	NP_036228.1	0	Q9UKG1	DCC-interacting protein 13-alpha	APPL1
XM_020494782.1	NP_036228.1	0	Q9UKG1	DCC-interacting protein 13-alpha	APPL1
XM_020494764.1	NP_036228.1	0	Q9UKG1	DCC-interacting protein 13-alpha	APPL1
XM_020494774.1	NP_036228.1	0	Q9UKG1	DCC-interacting protein 13-alpha	APPL1
XM_020494838.1	XP_005265583.1	2.37e-30	A1LQR0	homeobox expressed in ES cells 1 isoform X1	HESX1
XR_002256489.1	XP_005265583.1	6.45e-06	A1LQR0	homeobox expressed in ES cells 1 isoform X1	HESX1
XM_020494804.1	XP_011533749.1	5.48e-53	UPI0005D02381	interleukin-1 receptor-associated kinase 1-binding protein 1 isoform X2	IRAK1BP1
XM_020494857.1	NP_001522.1	4.24e-21	Q95460	major histocompatibility complex class I-related gene protein isoform 1 precursor	MR1
XM_020470996.1	NP_872272.2	0	B7ZKJ3	ephrin type-A receptor 5 isoform b	EPHA5
XM_020494868.1	XP_005265295.1	0	UPI000020ADCB	interleukin-17 receptor D isoform X2	IL17RD
XM_020494881.1	XP_016861993.1	1.25e-154	UPI0007DC6744	rho guanine nucleotide exchange factor 3 isoform X6	ARHGEF3
XM_020494894.1	NP_001352566.1	2.62e-124	UPI000020ADAE	protein TASOR isoform f	TASOR
XM_020494901.1	NP_001352566.1	2.59e-124	UPI000020ADAE	protein TASOR isoform f	TASOR
XM_020494910.1	NP_001352566.1	2.59e-124	UPI000020ADAE	protein TASOR isoform f	TASOR
XM_020494922.1	XP_016861728.1	1.12e-75	UPI000387B6FB	coiled-coil domain-containing protein 66 isoform X7	CCDC66
XM_020494931.1	NP_001340077.1	1.01e-78	UPI000B515DDE	coiled-coil domain-containing protein 66 isoform 4	CCDC66
XM_020494949.1	NP_005277.2	9.93e-76	P48146	neuropeptides B/W receptor type 2	NPBWR2
XM_020494940.1	NP_005277.2	1.36e-76	P48146	neuropeptides B/W receptor type 2	NPBWR2
XR_002256500.1	NP_003441.1	8.41e-20	Q15697	zinc finger protein 174 isoform a	ZNF174
XM_020494963.1	XP_024307256.1	7.57e-22	UPI000D0C7E31	zinc finger protein 233 isoform X1	ZNF233
XM_020494996.1	XP_016870876.1	6.54e-33	UPI0007DC7B67	zinc finger protein 658B-like	LOC107984126
XM_020455217.1	NP_001271458.1	9.08e-40	Q9NX65	zinc finger and SCAN domain-containing protein 32 isoform c	ZSCAN32
XM_020495011.1	NP_000665.1	3.72e-117	P30542	adenosine receptor A1 isoform 1	ADORA1
XM_020471183.1	NP_003128.3	6.7e-147	Q96SB4	SRSF protein kinase 1	SRPK1
XM_020495058.1	NP_005277.2	5.99e-106	P48146	neuropeptides B/W receptor type 2	NPBWR2
XM_020495050.1	NP_005277.2	1.47e-105	P48146	neuropeptides B/W receptor type 2	NPBWR2
XM_020495069.1	NP_005277.2	1.08e-34	P48146	neuropeptides B/W receptor type 2	NPBWR2
XM_020495081.1	NP_005277.2	0	P48146	neuropeptides B/W receptor type 2	NPBWR2
XM_020471364.1	NP_002760.1	8.64e-49	P07477	trypsin-1 preproprotein	PRSS1
XM_020455340.1	NP_061054.2	2.49e-18	Q7Z7J9	calcium/calmodulin-dependent protein kinase II inhibitor 1	CAMK2N1
XM_020495094.1	NP_060802.1	0	Q9NUU7	ATP-dependent RNA helicase DDX19A isoform 1	DDX19A
XM_020495106.1	NP_006079.1	0	P68371	tubulin beta-4B chain	TUBB4B
XM_020495114.1	NP_006079.1	0	P68371	tubulin beta-4B chain	TUBB4B
XM_020495126.1	NP_057129.2	7.61e-98	Q9Y3B1	PRELI domain containing protein 3B isoform 1	PRELID3B
XM_020495139.1	XP_016883524.1	4.41e-152	O14965	aurora kinase A isoform X2	AURKA
XM_020495150.1	NP_542119.1	0	Q9H598	vesicular inhibitory amino acid transporter	SLC32A1
XM_020471450.1	NP_001157903.1	3.26e-136	UPI0001B25558	rho GTPase-activating protein 40	ARHGAP40
XM_020495163.1	NP_056383.1	0	Q96T49	protein phosphatase 1 regulatory inhibitor subunit 16B isoform 1 precursor	PPP1R16B
XM_020495178.1	NP_005277.2	5.85e-45	P48146	neuropeptides B/W receptor type 2	NPBWR2
XM_020495215.1	NP_005277.2	3.16e-24	P48146	neuropeptides B/W receptor type 2	NPBWR2
XM_020495228.1	NP_001159830.1	0	A0A024RB99	serine hydroxymethyltransferase, mitochondrial isoform 3	SHMT2
XM_020471720.1	NP_005277.2	1.2e-79	P48146	neuropeptides B/W receptor type 2	NPBWR2
XM_020495243.1	NP_002184.2	1.19e-80	P09529	inhibin beta B chain preproprotein	INHBB
XM_020471894.1	XP_016874491.1	3.51e-127	UPI0007DC676F	R3H domain-containing protein 2 isoform X14	R3HDM2
XM_020455540.1	XP_011536491.1	3.89e-163	P08151	zinc finger protein GLI1 isoform X1	GLI1
XM_020495256.1	NP_001962.3	1.68e-103	Q9UNI1	chymotrypsin-like elastase family member 1	CELA1
XM_020455644.1	NP_001962.3	3.58e-88	Q9UNI1	chymotrypsin-like elastase family member 1	CELA1
XM_020495270.1	NP_005277.2	0	P48146	neuropeptides B/W receptor type 2	NPBWR2
XM_020455758.1	NP_005277.2	4.32e-52	P48146	neuropeptides B/W receptor type 2	NPBWR2
XM_020472213.1	XP_016874320.1	7.62e-109	UPI0000E231C7	collagen alpha-1(II) chain isoform X4	COL2A1
XM_020495437.1	XP_005264907.1	3.63e-46	A1LNH5	leucine-rich repeat-containing protein 3B isoform X1	LRRC3B
XM_020495379.1	NP_005277.2	2.09e-60	P48146	neuropeptides B/W receptor type 2	NPBWR2
XM_020472576.1	NP_001239441.1	1.53e-110	P35610	sterol O-acyltransferase 1 isoform 3	SOAT1
XM_020495282.1	XP_006719294.1	4.53e-15	F5GYN0	protein FAM186A isoform X1	FAM186A
XM_020495292.1	XP_006719294.1	4.58e-15	F5GYN0	protein FAM186A isoform X1	FAM186A
XM_020495476.1	NP_005277.2	5.98e-97	P48146	neuropeptides B/W receptor type 2	NPBWR2
XM_020495357.1	NP_690599.1	1.57e-145	Q8TDD2	transcription factor Sp7 isoform a	SP7
XM_020495366.1	NP_690599.1	3.91e-143	Q8TDD2	transcription factor Sp7 isoform a	SP7
XM_020495414.1	XP_005269172.1	1.35e-121	Q15633	RISC-loading complex subunit TARBP2 isoform X1	TARBP2
XM_020495424.1	XP_005269172.1	1.76e-107	Q15633	RISC-loading complex subunit TARBP2 isoform X1	TARBP2
XM_020495336.1	XP_024305054.1	2e-35	UPI000006FDEA	protein TESPA1 isoform X2	TESPA1
XM_020495343.1	XP_024305054.1	2.05e-35	UPI000006FDEA	protein TESPA1 isoform X2	TESPA1
XM_020495314.1	NP_005277.2	2.21e-116	P48146	neuropeptides B/W receptor type 2	NPBWR2
XM_020495322.1	NP_005277.2	3.63e-116	P48146	neuropeptides B/W receptor type 2	NPBWR2
XM_020495402.1	NP_005277.2	7.19e-60	P48146	neuropeptides B/W receptor type 2	NPBWR2
[truncated: 56,832 more rows]
